# Supplementary material for: Hormonally responsive bovine oviductal organoids recapitulate native oviductal secretions and enhance sperm capacitation
Source: Cell Mol Life Sci. 2026 Apr 21;83(1):223. doi: 10.1007/s00018-026-06200-6 (PMC13190940; doi:10.1007/s00018-026-06200-6)
Supplement: Supplementary file 1 — Supplementary Material 1 (XLXS 437 KB) [file 18_2026_6200_MOESM1_ESM.xlsx]

## Sheet: DAVID upregulated E2 vs Control
Category	Term	Count	%	PValue	Genes	List Total	Pop Hits	Pop Total	Fold Enrichment	Bonferroni	Benjamini	FDR
UP_SEQ_FEATURE	CARBOHYD:N-linked (GlcNAc...) asparagine	34	9.91254	1.32276e-05	ENSBTAG00000007424, ENSBTAG00000046668, ENSBTAG00000020895, ENSBTAG00000006655, ENSBTAG00000021842, ENSBTAG00000006474, ENSBTAG00000025035, ENSBTAG00000021587, ENSBTAG00000001244, ENSBTAG00000009443, ENSBTAG00000006354, ENSBTAG00000020199, ENSBTAG00000001545, ENSBTAG00000005745, ENSBTAG00000000414, ENSBTAG00000013320, ENSBTAG00000017104, ENSBTAG00000018137, ENSBTAG00000007152, ENSBTAG00000004063,…	320	1106	24025	2.30801	0.00769523	0.00772494	0.00771172
UP_SEQ_FEATURE	REGION:Disordered	216	62.9738	2.86762e-05	ENSBTAG00000016637, ENSBTAG00000008570, ENSBTAG00000006031, ENSBTAG00000015546, ENSBTAG00000020219, ENSBTAG00000015307, ENSBTAG00000006951, ENSBTAG00000007002, ENSBTAG00000022632, ENSBTAG00000007485, ENSBTAG00000001387, ENSBTAG00000045754, ENSBTAG00000017040, ENSBTAG00000018134, ENSBTAG00000014576, ENSBTAG00000016751, ENSBTAG00000018137, ENSBTAG00000014469, ENSBTAG00000018703, ENSBTAG00000007490,…	320	13522	24025	1.1993	0.0166077	0.00837345	0.00835911
UP_SEQ_FEATURE	COMPBIAS:Basic and acidic residues	103	30.0292	5.02047e-05	ENSBTAG00000016637, ENSBTAG00000020735, ENSBTAG00000020059, ENSBTAG00000004136, ENSBTAG00000000571, ENSBTAG00000001545, ENSBTAG00000001305, ENSBTAG00000018134, ENSBTAG00000008182, ENSBTAG00000007490, ENSBTAG00000017738, ENSBTAG00000020860, ENSBTAG00000006287, ENSBTAG00000005354, ENSBTAG00000044010, ENSBTAG00000004705, ENSBTAG00000031747, ENSBTAG00000018423, ENSBTAG00000018546, ENSBTAG00000018028,…	320	5391	24025	1.43444	0.0288946	0.00977318	0.00975645
GOTERM_CC_DIRECT	GO:0016324~apical plasma membrane	14	4.08163	6.63629e-05	ENSBTAG00000010620, ENSBTAG00000010347, ENSBTAG00000026381, ENSBTAG00000005675, ENSBTAG00000009637, ENSBTAG00000006474, ENSBTAG00000002688, ENSBTAG00000005738, ENSBTAG00000001545, ENSBTAG00000000668, ENSBTAG00000005668, ENSBTAG00000003955, ENSBTAG00000017077, ENSBTAG00000017104	305	268	22895	3.92134	0.0180849	0.0182498	0.0181834
UP_KW_MOLECULAR_FUNCTION	KW-0646~Protease inhibitor	7	2.04082	0.000686506	ENSBTAG00000000874, ENSBTAG00000004063, ENSBTAG00000014713, ENSBTAG00000000524, ENSBTAG00000018189, ENSBTAG00000046587, ENSBTAG00000018137	137	87	11075	6.50432	0.0423422	0.0233003	0.0233003
INTERPRO	IPR015943:WD40/YVTN_repeat-like_dom_sf	14	4.08163	0.000690072	ENSBTAG00000014469, ENSBTAG00000021959, ENSBTAG00000014611, ENSBTAG00000016804, ENSBTAG00000001387, ENSBTAG00000009994, ENSBTAG00000002820, ENSBTAG00000001179, ENSBTAG00000024688, ENSBTAG00000006405, ENSBTAG00000008849, ENSBTAG00000053476, ENSBTAG00000018546, ENSBTAG00000038442	329	346	25046	3.08031	0.543196	0.515781	0.515781
UP_KW_CELLULAR_COMPONENT	KW-0964~Secreted	32	9.32945	0.000701236	ENSBTAG00000052092, ENSBTAG00000014611, ENSBTAG00000015307, ENSBTAG00000007424, ENSBTAG00000012638, ENSBTAG00000046668, ENSBTAG00000021588, ENSBTAG00000020895, ENSBTAG00000006655, ENSBTAG00000046587, ENSBTAG00000021587, ENSBTAG00000001244, ENSBTAG00000006354, ENSBTAG00000005745, ENSBTAG00000048782, ENSBTAG00000051780, ENSBTAG00000012330, ENSBTAG00000018137, ENSBTAG00000004063, ENSBTAG00000004261,…	210	1259	15593	1.88727	0.0201375	0.0203358	0.0189334
UP_KW_MOLECULAR_FUNCTION	KW-0789~Thiol protease inhibitor	4	1.16618	0.000739692	ENSBTAG00000000874, ENSBTAG00000000524, ENSBTAG00000018189, ENSBTAG00000046587	137	15	11075	21.5572	0.0455479	0.0233003	0.0233003
GOTERM_CC_DIRECT	GO:0005615~extracellular space	36	10.4956	0.000933124	ENSBTAG00000037773, ENSBTAG00000014713, ENSBTAG00000007424, ENSBTAG00000020116, ENSBTAG00000046668, ENSBTAG00000021588, ENSBTAG00000020895, ENSBTAG00000009844, ENSBTAG00000006655, ENSBTAG00000021587, ENSBTAG00000001244, ENSBTAG00000004594, ENSBTAG00000006354, ENSBTAG00000005745, ENSBTAG00000017020, ENSBTAG00000014191, ENSBTAG00000038384, ENSBTAG00000018134, ENSBTAG00000018137, ENSBTAG00000014721,…	305	1507	22895	1.79321	0.226422	0.128305	0.127838
GOTERM_CC_DIRECT	GO:0005829~cytosol	54	15.7434	0.00146136	ENSBTAG00000008250, ENSBTAG00000020018, ENSBTAG00000007206, ENSBTAG00000021025, ENSBTAG00000001387, ENSBTAG00000001348, ENSBTAG00000001948, ENSBTAG00000014296, ENSBTAG00000017685, ENSBTAG00000039035, ENSBTAG00000032521, ENSBTAG00000016751, ENSBTAG00000013412, ENSBTAG00000014469, ENSBTAG00000015513, ENSBTAG00000010347, ENSBTAG00000016804, ENSBTAG00000010989, ENSBTAG00000021358, ENSBTAG00000006287,…	305	2645	22895	1.53253	0.331131	0.133958	0.133471
INTERPRO	IPR050865:BEACH_Domain	3	0.874636	0.00166578	ENSBTAG00000014469, ENSBTAG00000016804, ENSBTAG00000018546	329	5	25046	45.6766	0.849266	0.515781	0.515781
KEGG_PATHWAY	bta04612:Antigen processing and presentation	7	2.04082	0.00204207	ENSBTAG00000048782, ENSBTAG00000020116, ENSBTAG00000017135, ENSBTAG00000039035, ENSBTAG00000017077, ENSBTAG00000002069, ENSBTAG00000012330	153	85	9773	5.26036	0.4218	0.547275	0.547275
INTERPRO	IPR036322:WD40_repeat_dom_sf	12	3.49854	0.00207381	ENSBTAG00000014469, ENSBTAG00000002820, ENSBTAG00000024688, ENSBTAG00000021959, ENSBTAG00000001179, ENSBTAG00000006405, ENSBTAG00000016804, ENSBTAG00000053476, ENSBTAG00000018546, ENSBTAG00000038442, ENSBTAG00000001387, ENSBTAG00000009994	329	299	25046	3.05529	0.905222	0.515781	0.515781
INTERPRO	IPR013525:ABC2_TM	4	1.16618	0.00215048	ENSBTAG00000006937, ENSBTAG00000021272, ENSBTAG00000003531, ENSBTAG00000020661	329	20	25046	15.2255	0.913137	0.515781	0.515781
INTERPRO	IPR000169:Pept_cys_AS	4	1.16618	0.00248473	ENSBTAG00000015865, ENSBTAG00000008946, ENSBTAG00000017135, ENSBTAG00000017077	329	21	25046	14.5005	0.940613	0.515781	0.515781
UP_SEQ_FEATURE	REPEAT:WD	10	2.91545	0.00249499	ENSBTAG00000014469, ENSBTAG00000002820, ENSBTAG00000024688, ENSBTAG00000021959, ENSBTAG00000001179, ENSBTAG00000016804, ENSBTAG00000053476, ENSBTAG00000018546, ENSBTAG00000038442, ENSBTAG00000009994	320	216	24025	3.47584	0.767507	0.343751	0.343163
GOTERM_MF_DIRECT	GO:0005524~ATP binding	36	10.4956	0.00275668	ENSBTAG00000009065, ENSBTAG00000019529, ENSBTAG00000020735, ENSBTAG00000020831, ENSBTAG00000020018, ENSBTAG00000047712, ENSBTAG00000006937, ENSBTAG00000001305, ENSBTAG00000039035, ENSBTAG00000018431, ENSBTAG00000016751, ENSBTAG00000014447, ENSBTAG00000010620, ENSBTAG00000017019, ENSBTAG00000020802, ENSBTAG00000003291, ENSBTAG00000002081, ENSBTAG00000009736, ENSBTAG00000007599, ENSBTAG00000014409,…	286	1569	20922	1.67848	0.706435	0.682373	0.682373
INTERPRO	IPR001680:WD40_rpt	11	3.207	0.00280413	ENSBTAG00000014469, ENSBTAG00000002820, ENSBTAG00000024688, ENSBTAG00000021959, ENSBTAG00000001179, ENSBTAG00000016804, ENSBTAG00000053476, ENSBTAG00000018546, ENSBTAG00000038442, ENSBTAG00000001387, ENSBTAG00000009994	329	266	25046	3.14814	0.958711	0.515781	0.515781
GOTERM_CC_DIRECT	GO:0032040~small-subunit processome	6	1.74927	0.00287176	ENSBTAG00000017019, ENSBTAG00000000622, ENSBTAG00000001360, ENSBTAG00000053476, ENSBTAG00000013264, ENSBTAG00000013671	305	73	22895	6.16977	0.54655	0.197434	0.196716
GOTERM_MF_DIRECT	GO:0016887~ATP hydrolysis activity	15	4.37318	0.00307375	ENSBTAG00000020802, ENSBTAG00000019529, ENSBTAG00000020831, ENSBTAG00000020860, ENSBTAG00000003531, ENSBTAG00000021587, ENSBTAG00000020661, ENSBTAG00000006937, ENSBTAG00000005738, ENSBTAG00000021272, ENSBTAG00000001305, ENSBTAG00000039035, ENSBTAG00000017232, ENSBTAG00000018431, ENSBTAG00000016104	286	441	20922	2.48823	0.745091	0.682373	0.682373
UP_SEQ_FEATURE	COMPBIAS:Acidic residues	24	6.99708	0.00315569	ENSBTAG00000007152, ENSBTAG00000019818, ENSBTAG00000016728, ENSBTAG00000014636, ENSBTAG00000017529, ENSBTAG00000010976, ENSBTAG00000020831, ENSBTAG00000046701, ENSBTAG00000009879, ENSBTAG00000009689, ENSBTAG00000021358, ENSBTAG00000006122, ENSBTAG00000021452, ENSBTAG00000009994, ENSBTAG00000005738, ENSBTAG00000000137, ENSBTAG00000000641, ENSBTAG00000013290, ENSBTAG00000021293, ENSBTAG00000011172,…	320	926	24025	1.94587	0.842106	0.343751	0.343163
INTERPRO	IPR023362:PH-BEACH_dom	3	0.874636	0.00343792	ENSBTAG00000014469, ENSBTAG00000016804, ENSBTAG00000018546	329	7	25046	32.6261	0.979935	0.515781	0.515781
UP_SEQ_FEATURE	DOMAIN:BEACH-type PH	3	0.874636	0.00353169	ENSBTAG00000014469, ENSBTAG00000016804, ENSBTAG00000018546	320	7	24025	32.1763	0.873329	0.343751	0.343163
INTERPRO	IPR000409:BEACH_dom	3	0.874636	0.00454432	ENSBTAG00000014469, ENSBTAG00000016804, ENSBTAG00000018546	329	8	25046	28.5479	0.994313	0.515781	0.515781
INTERPRO	IPR036372:BEACH_dom_sf	3	0.874636	0.00454432	ENSBTAG00000014469, ENSBTAG00000016804, ENSBTAG00000018546	329	8	25046	28.5479	0.994313	0.515781	0.515781
INTERPRO	IPR018073:Prot_inh_cystat_CS	3	0.874636	0.00454432	ENSBTAG00000000524, ENSBTAG00000018189, ENSBTAG00000046587	329	8	25046	28.5479	0.994313	0.515781	0.515781
UP_SEQ_FEATURE	DOMAIN:BEACH	3	0.874636	0.00466772	ENSBTAG00000014469, ENSBTAG00000016804, ENSBTAG00000018546	320	8	24025	28.1543	0.934933	0.389421	0.388755
UP_SEQ_FEATURE	COMPBIAS:Polar residues	106	30.9038	0.00570431	ENSBTAG00000016637, ENSBTAG00000011224, ENSBTAG00000006031, ENSBTAG00000020735, ENSBTAG00000006951, ENSBTAG00000020059, ENSBTAG00000022632, ENSBTAG00000000571, ENSBTAG00000015380, ENSBTAG00000001305, ENSBTAG00000018134, ENSBTAG00000016751, ENSBTAG00000013412, ENSBTAG00000014469, ENSBTAG00000021959, ENSBTAG00000008182, ENSBTAG00000003291, ENSBTAG00000017738, ENSBTAG00000020860, ENSBTAG00000006287,…	320	6351	24025	1.25308	0.964593	0.416415	0.415702
KEGG_PATHWAY	bta04024:cAMP signaling pathway	11	3.207	0.00576397	ENSBTAG00000002205, ENSBTAG00000002688, ENSBTAG00000005557, ENSBTAG00000047904, ENSBTAG00000001305, ENSBTAG00000010989, ENSBTAG00000002163, ENSBTAG00000004322, ENSBTAG00000019772, ENSBTAG00000020199, ENSBTAG00000046017	153	251	9773	2.79934	0.787585	0.697603	0.697603
UP_KW_DOMAIN	KW-0732~Signal	83	24.1983	0.00600136	ENSBTAG00000011024, ENSBTAG00000006031, ENSBTAG00000014611, ENSBTAG00000052092, ENSBTAG00000010852, ENSBTAG00000008250, ENSBTAG00000015307, ENSBTAG00000021588, ENSBTAG00000020895, ENSBTAG00000021025, ENSBTAG00000007002, ENSBTAG00000022632, ENSBTAG00000006474, ENSBTAG00000000177, ENSBTAG00000025035, ENSBTAG00000021587, ENSBTAG00000006354, ENSBTAG00000000015, ENSBTAG00000005745, ENSBTAG00000048782,…	222	4231	14532	1.28413	0.124034	0.11913	0.11913
GOTERM_MF_DIRECT	GO:0016811~hydrolase activity, acting on carbon-nitrogen (but not peptide) bonds, in linear amides	3	0.874636	0.00624929	ENSBTAG00000010821, ENSBTAG00000015094, ENSBTAG00000016357	286	9	20922	24.3846	0.938172	0.834497	0.834497
GOTERM_BP_DIRECT	GO:0008285~negative regulation of cell population proliferation	8	2.33236	0.00687505	ENSBTAG00000014713, ENSBTAG00000012848, ENSBTAG00000007424, ENSBTAG00000021025, ENSBTAG00000009786, ENSBTAG00000013782, ENSBTAG00000054688, ENSBTAG00000020199	285	163	20990	3.61468	0.99925	1	1
UP_SEQ_FEATURE	TOPO_DOM:Cytoplasmic	23	6.70554	0.00710707	ENSBTAG00000018889, ENSBTAG00000019529, ENSBTAG00000011239, ENSBTAG00000005675, ENSBTAG00000021842, ENSBTAG00000022632, ENSBTAG00000006474, ENSBTAG00000025035, ENSBTAG00000009443, ENSBTAG00000020199, ENSBTAG00000002205, ENSBTAG00000001545, ENSBTAG00000001603, ENSBTAG00000002823, ENSBTAG00000006209, ENSBTAG00000000414, ENSBTAG00000001948, ENSBTAG00000019954, ENSBTAG00000002606, ENSBTAG00000013320,…	320	934	24025	1.84882	0.984476	0.46117	0.46038
INTERPRO	IPR036028:SH3-like_dom_sf	9	2.62391	0.00724034	ENSBTAG00000027868, ENSBTAG00000015513, ENSBTAG00000000641, ENSBTAG00000003955, ENSBTAG00000010989, ENSBTAG00000020018, ENSBTAG00000006287, ENSBTAG00000009314, ENSBTAG00000000571	329	213	25046	3.21666	0.999738	0.703045	0.703045
INTERPRO	IPR016024:ARM-type_fold	12	3.49854	0.00743308	ENSBTAG00000020262, ENSBTAG00000014469, ENSBTAG00000000137, ENSBTAG00000002842, ENSBTAG00000017019, ENSBTAG00000015513, ENSBTAG00000020735, ENSBTAG00000017685, ENSBTAG00000018546, ENSBTAG00000006122, ENSBTAG00000016104, ENSBTAG00000000581	329	355	25046	2.57333	0.99979	0.703045	0.703045
GOTERM_MF_DIRECT	GO:0005515~protein binding	46	13.4111	0.00751799	ENSBTAG00000016637, ENSBTAG00000013468, ENSBTAG00000014611, ENSBTAG00000021707, ENSBTAG00000010976, ENSBTAG00000020735, ENSBTAG00000004035, ENSBTAG00000009689, ENSBTAG00000009844, ENSBTAG00000007002, ENSBTAG00000021025, ENSBTAG00000001387, ENSBTAG00000003740, ENSBTAG00000021321, ENSBTAG00000000571, ENSBTAG00000024688, ENSBTAG00000002615, ENSBTAG00000038442, ENSBTAG00000013460, ENSBTAG00000018431,…	286	2290	20922	1.46947	0.964937	0.834497	0.834497
SMART	SM01026:Beach	3	0.874636	0.00768969	ENSBTAG00000014469, ENSBTAG00000016804, ENSBTAG00000018546	191	8	11052	21.699	0.754616	1	1
INTERPRO	IPR001452:SH3_domain	9	2.62391	0.00805631	ENSBTAG00000027868, ENSBTAG00000015513, ENSBTAG00000000641, ENSBTAG00000003955, ENSBTAG00000010989, ENSBTAG00000020018, ENSBTAG00000006287, ENSBTAG00000009314, ENSBTAG00000000571	329	217	25046	3.15737	0.999897	0.703378	0.703378
GOTERM_BP_DIRECT	GO:0010628~positive regulation of gene expression	10	2.91545	0.00810231	ENSBTAG00000013412, ENSBTAG00000010347, ENSBTAG00000002081, ENSBTAG00000005714, ENSBTAG00000007424, ENSBTAG00000015241, ENSBTAG00000006655, ENSBTAG00000021358, ENSBTAG00000003740, ENSBTAG00000027357	285	255	20990	2.8882	0.999793	1	1
UP_SEQ_FEATURE	DOMAIN:SH3	9	2.62391	0.00849782	ENSBTAG00000027868, ENSBTAG00000015513, ENSBTAG00000000641, ENSBTAG00000003955, ENSBTAG00000010989, ENSBTAG00000020018, ENSBTAG00000006287, ENSBTAG00000009314, ENSBTAG00000000571	320	216	24025	3.12826	0.993153	0.496273	0.495423
KEGG_PATHWAY	bta05418:Fluid shear stress and atherosclerosis	8	2.33236	0.0088661	ENSBTAG00000009065, ENSBTAG00000002081, ENSBTAG00000037949, ENSBTAG00000010989, ENSBTAG00000007599, ENSBTAG00000004322, ENSBTAG00000017077, ENSBTAG00000001244	153	150	9773	3.40671	0.908068	0.697603	0.697603
GOTERM_BP_DIRECT	GO:0002474~antigen processing and presentation of peptide antigen via MHC class I	4	1.16618	0.00909736	ENSBTAG00000048782, ENSBTAG00000020116, ENSBTAG00000002069, ENSBTAG00000012330	285	32	20990	9.20614	0.999928	1	1
GOTERM_CC_DIRECT	GO:0009986~cell surface	12	3.49854	0.00911719	ENSBTAG00000006031, ENSBTAG00000008849, ENSBTAG00000002823, ENSBTAG00000007490, ENSBTAG00000021964, ENSBTAG00000018134, ENSBTAG00000014064, ENSBTAG00000006474, ENSBTAG00000000177, ENSBTAG00000025035, ENSBTAG00000045754, ENSBTAG00000020199	305	360	22895	2.50219	0.919438	0.366285	0.364953
GOTERM_CC_DIRECT	GO:0005576~extracellular region	29	8.45481	0.00924673	ENSBTAG00000052092, ENSBTAG00000014611, ENSBTAG00000015307, ENSBTAG00000007424, ENSBTAG00000012638, ENSBTAG00000021588, ENSBTAG00000009844, ENSBTAG00000006655, ENSBTAG00000046587, ENSBTAG00000021587, ENSBTAG00000001244, ENSBTAG00000006354, ENSBTAG00000048782, ENSBTAG00000051780, ENSBTAG00000024849, ENSBTAG00000012330, ENSBTAG00000018137, ENSBTAG00000004261, ENSBTAG00000021416, ENSBTAG00000007490,…	305	1313	22895	1.65796	0.922283	0.366285	0.364953
GOTERM_CC_DIRECT	GO:0016323~basolateral plasma membrane	8	2.33236	0.00932361	ENSBTAG00000002688, ENSBTAG00000010620, ENSBTAG00000000668, ENSBTAG00000010347, ENSBTAG00000005668, ENSBTAG00000021964, ENSBTAG00000009637, ENSBTAG00000006474	305	176	22895	3.41207	0.923924	0.366285	0.364953
GOTERM_BP_DIRECT	GO:0045944~positive regulation of transcription by RNA polymerase II	17	4.95627	0.0093591	ENSBTAG00000019818, ENSBTAG00000017019, ENSBTAG00000002081, ENSBTAG00000007424, ENSBTAG00000006951, ENSBTAG00000010989, ENSBTAG00000008138, ENSBTAG00000007599, ENSBTAG00000009844, ENSBTAG00000006474, ENSBTAG00000024688, ENSBTAG00000002422, ENSBTAG00000017685, ENSBTAG00000019458, ENSBTAG00000014064, ENSBTAG00000014158, ENSBTAG00000054688	285	611	20990	2.04916	0.999945	1	1
GOTERM_MF_DIRECT	GO:0004869~cysteine-type endopeptidase inhibitor activity	4	1.16618	0.0109583	ENSBTAG00000000874, ENSBTAG00000000524, ENSBTAG00000018189, ENSBTAG00000046587	286	34	20922	8.60633	0.992496	0.878154	0.878154
GOTERM_CC_DIRECT	GO:0042612~MHC class I protein complex	4	1.16618	0.0110846	ENSBTAG00000048782, ENSBTAG00000020116, ENSBTAG00000002069, ENSBTAG00000012330	305	35	22895	8.57892	0.95336	0.381034	0.379649
UP_KW_CELLULAR_COMPONENT	KW-0490~MHC I	4	1.16618	0.0113327	ENSBTAG00000048782, ENSBTAG00000020116, ENSBTAG00000002069, ENSBTAG00000012330	210	35	15593	8.48599	0.281454	0.141003	0.131279
KEGG_PATHWAY	bta05169:Epstein-Barr virus infection	10	2.91545	0.0113456	ENSBTAG00000000569, ENSBTAG00000048782, ENSBTAG00000020116, ENSBTAG00000010989, ENSBTAG00000007599, ENSBTAG00000021358, ENSBTAG00000002069, ENSBTAG00000012330, ENSBTAG00000047712, ENSBTAG00000013860	153	236	9773	2.7066	0.953018	0.697603	0.697603
UP_KW_LIGAND	KW-0067~ATP-binding	28	8.16327	0.0113521	ENSBTAG00000019529, ENSBTAG00000020735, ENSBTAG00000020831, ENSBTAG00000047712, ENSBTAG00000006937, ENSBTAG00000001305, ENSBTAG00000039035, ENSBTAG00000016751, ENSBTAG00000014447, ENSBTAG00000010620, ENSBTAG00000017019, ENSBTAG00000020802, ENSBTAG00000003291, ENSBTAG00000002081, ENSBTAG00000007599, ENSBTAG00000020860, ENSBTAG00000003531, ENSBTAG00000010906, ENSBTAG00000020661, ENSBTAG00000005738,…	93	1102	5759	1.57341	0.273617	0.276655	0.276655
UP_KW_DOMAIN	KW-0393~Immunoglobulin domain	10	2.91545	0.0115377	ENSBTAG00000014885, ENSBTAG00000021707, ENSBTAG00000048782, ENSBTAG00000002823, ENSBTAG00000012848, ENSBTAG00000001618, ENSBTAG00000004035, ENSBTAG00000021842, ENSBTAG00000014064, ENSBTAG00000012330	222	241	14532	2.71616	0.225319	0.11913	0.11913
GOTERM_MF_DIRECT	GO:0000146~microfilament motor activity	4	1.16618	0.0118669	ENSBTAG00000010799, ENSBTAG00000005714, ENSBTAG00000003955, ENSBTAG00000016751	286	35	20922	8.36044	0.995011	0.878154	0.878154
INTERPRO	IPR001300:Peptidase_C2_calpain_cat	3	0.874636	0.0140233	ENSBTAG00000016844, ENSBTAG00000015865, ENSBTAG00000008946	329	14	25046	16.3131	1	1	1
KEGG_PATHWAY	bta04130:SNARE interactions in vesicular transport	4	1.16618	0.0143056	ENSBTAG00000011134, ENSBTAG00000005162, ENSBTAG00000001948, ENSBTAG00000003872	153	33	9773	7.74252	0.978965	0.697603	0.697603
UP_SEQ_FEATURE	DOMAIN:Calpain catalytic	3	0.874636	0.0143939	ENSBTAG00000016844, ENSBTAG00000015865, ENSBTAG00000008946	320	14	24025	16.0882	0.99979	0.764183	0.762874
UP_KW_CELLULAR_COMPONENT	KW-0965~Cell junction	8	2.33236	0.0145865	ENSBTAG00000027868, ENSBTAG00000004705, ENSBTAG00000017685, ENSBTAG00000021975, ENSBTAG00000006474, ENSBTAG00000027444, ENSBTAG00000009786, ENSBTAG00000006287	210	191	15593	3.11005	0.346965	0.141003	0.131279
GOTERM_MF_DIRECT	GO:0005484~SNAP receptor activity	4	1.16618	0.0148464	ENSBTAG00000011134, ENSBTAG00000005162, ENSBTAG00000001948, ENSBTAG00000003872	286	38	20922	7.7004	0.998695	0.941683	0.941683
GOTERM_BP_DIRECT	GO:0007275~multicellular organism development	7	2.04082	0.0150838	ENSBTAG00000015402, ENSBTAG00000008275, ENSBTAG00000043989, ENSBTAG00000008250, ENSBTAG00000021964, ENSBTAG00000014064, ENSBTAG00000009773	285	147	20990	3.5071	1	1	1
KEGG_PATHWAY	bta04978:Mineral absorption	5	1.45773	0.015618	ENSBTAG00000001545, ENSBTAG00000002688, ENSBTAG00000017020, ENSBTAG00000001305, ENSBTAG00000001595	153	62	9773	5.15128	0.985281	0.697603	0.697603
SMART	SM00320:WD40	11	3.207	0.0158733	ENSBTAG00000014469, ENSBTAG00000002820, ENSBTAG00000024688, ENSBTAG00000021959, ENSBTAG00000001179, ENSBTAG00000016804, ENSBTAG00000053476, ENSBTAG00000018546, ENSBTAG00000038442, ENSBTAG00000001387, ENSBTAG00000009994	191	264	11052	2.41099	0.94564	1	1
INTERPRO	IPR026082:ABCA	3	0.874636	0.0160421	ENSBTAG00000006937, ENSBTAG00000003531, ENSBTAG00000020661	329	15	25046	15.2255	1	1	1
UP_KW_DOMAIN	KW-0677~Repeat	59	17.2012	0.016245	ENSBTAG00000006031, ENSBTAG00000014611, ENSBTAG00000021707, ENSBTAG00000015307, ENSBTAG00000006951, ENSBTAG00000012638, ENSBTAG00000020895, ENSBTAG00000009786, ENSBTAG00000021025, ENSBTAG00000006474, ENSBTAG00000007122, ENSBTAG00000025035, ENSBTAG00000006354, ENSBTAG00000046481, ENSBTAG00000017685, ENSBTAG00000014469, ENSBTAG00000021959, ENSBTAG00000016804, ENSBTAG00000012848, ENSBTAG00000010989,…	222	2928	14532	1.31903	0.302551	0.11913	0.11913
UP_SEQ_FEATURE	DOMAIN:Cystatin	3	0.874636	0.0186529	ENSBTAG00000000524, ENSBTAG00000018189, ENSBTAG00000046587	320	16	24025	14.0771	0.999983	0.906228	0.904676
GOTERM_MF_DIRECT	GO:0004198~calcium-dependent cysteine-type endopeptidase activity	3	0.874636	0.0195648	ENSBTAG00000016844, ENSBTAG00000015865, ENSBTAG00000008946	286	16	20922	13.7163	0.999845	1	1
UP_KW_LIGAND	KW-0915~Sodium	7	2.04082	0.0197611	ENSBTAG00000002205, ENSBTAG00000001545, ENSBTAG00000002688, ENSBTAG00000000668, ENSBTAG00000018186, ENSBTAG00000009637, ENSBTAG00000000185	93	134	5759	3.23487	0.428134	0.276655	0.276655
INTERPRO	IPR046350:Cystatin_sf	4	1.16618	0.0198421	ENSBTAG00000014713, ENSBTAG00000000524, ENSBTAG00000018189, ENSBTAG00000046587	329	44	25046	6.9207	1	1	1
GOTERM_CC_DIRECT	GO:0016328~lateral plasma membrane	5	1.45773	0.0201804	ENSBTAG00000002688, ENSBTAG00000010620, ENSBTAG00000000668, ENSBTAG00000009637, ENSBTAG00000006474	305	78	22895	4.8119	0.996326	0.54542	0.543437
GOTERM_CC_DIRECT	GO:0031201~SNARE complex	4	1.16618	0.0205596	ENSBTAG00000011134, ENSBTAG00000005162, ENSBTAG00000001948, ENSBTAG00000003872	305	44	22895	6.82414	0.996697	0.54542	0.543437
GOTERM_MF_DIRECT	GO:0042803~protein homodimerization activity	13	3.79009	0.0213848	ENSBTAG00000014885, ENSBTAG00000007599, ENSBTAG00000020059, ENSBTAG00000007485, ENSBTAG00000021499, ENSBTAG00000045754, ENSBTAG00000021321, ENSBTAG00000021272, ENSBTAG00000039161, ENSBTAG00000000569, ENSBTAG00000017685, ENSBTAG00000015241, ENSBTAG00000014064	286	451	20922	2.10865	0.999932	1	1
GOTERM_CC_DIRECT	GO:0005902~microvillus	4	1.16618	0.0218168	ENSBTAG00000010620, ENSBTAG00000010347, ENSBTAG00000003955, ENSBTAG00000016751	305	45	22895	6.6725	0.99768	0.54542	0.543437
UP_KW_MOLECULAR_FUNCTION	KW-0418~Kinase	14	4.08163	0.022005	ENSBTAG00000014447, ENSBTAG00000009065, ENSBTAG00000017019, ENSBTAG00000002081, ENSBTAG00000020735, ENSBTAG00000020018, ENSBTAG00000009736, ENSBTAG00000007599, ENSBTAG00000047712, ENSBTAG00000010906, ENSBTAG00000018186, ENSBTAG00000001618, ENSBTAG00000014064, ENSBTAG00000000829	137	567	11075	1.99603	0.753845	0.358551	0.358551
UP_KW_MOLECULAR_FUNCTION	KW-0378~Hydrolase	28	8.16327	0.0227652	ENSBTAG00000019924, ENSBTAG00000020831, ENSBTAG00000046668, ENSBTAG00000020059, ENSBTAG00000007002, ENSBTAG00000021587, ENSBTAG00000001244, ENSBTAG00000004594, ENSBTAG00000002138, ENSBTAG00000005745, ENSBTAG00000015241, ENSBTAG00000016357, ENSBTAG00000013116, ENSBTAG00000043989, ENSBTAG00000011239, ENSBTAG00000010821, ENSBTAG00000007490, ENSBTAG00000012848, ENSBTAG00000020860, ENSBTAG00000021452,…	137	1488	11075	1.52117	0.765613	0.358551	0.358551
INTERPRO	IPR010989:SNARE	3	0.874636	0.0227813	ENSBTAG00000005162, ENSBTAG00000001948, ENSBTAG00000003872	329	18	25046	12.6879	1	1	1
UP_KW_PTM	KW-0597~Phosphoprotein	60	17.4927	0.0241175	ENSBTAG00000015546, ENSBTAG00000008250, ENSBTAG00000012317, ENSBTAG00000021588, ENSBTAG00000009786, ENSBTAG00000005142, ENSBTAG00000047338, ENSBTAG00000000897, ENSBTAG00000001948, ENSBTAG00000038384, ENSBTAG00000017685, ENSBTAG00000016751, ENSBTAG00000017019, ENSBTAG00000015513, ENSBTAG00000010347, ENSBTAG00000016969, ENSBTAG00000016804, ENSBTAG00000010989, ENSBTAG00000027444, ENSBTAG00000020860,…	132	3277	9019	1.25101	0.429648	0.578821	0.578821
INTERPRO	IPR013783:Ig-like_fold	23	6.70554	0.0256536	ENSBTAG00000013412, ENSBTAG00000014885, ENSBTAG00000014611, ENSBTAG00000021707, ENSBTAG00000010852, ENSBTAG00000014969, ENSBTAG00000004035, ENSBTAG00000020116, ENSBTAG00000012848, ENSBTAG00000021842, ENSBTAG00000006655, ENSBTAG00000007002, ENSBTAG00000002069, ENSBTAG00000025035, ENSBTAG00000044010, ENSBTAG00000004705, ENSBTAG00000048782, ENSBTAG00000002823, ENSBTAG00000001618, ENSBTAG00000014064,…	329	1071	25046	1.63486	1	1	1
INTERPRO	IPR028422:GREB1	2	0.58309	0.0260208	ENSBTAG00000015402, ENSBTAG00000008275	329	2	25046	76.1277	1	1	1
INTERPRO	IPR048659:GREB1-like_2nd	2	0.58309	0.0260208	ENSBTAG00000015402, ENSBTAG00000008275	329	2	25046	76.1277	1	1	1
INTERPRO	IPR046926:GREB1_N	2	0.58309	0.0260208	ENSBTAG00000015402, ENSBTAG00000008275	329	2	25046	76.1277	1	1	1
INTERPRO	IPR049100:TAGT	2	0.58309	0.0260208	ENSBTAG00000015402, ENSBTAG00000008275	329	2	25046	76.1277	1	1	1
INTERPRO	IPR046927:GREB1-like_C	2	0.58309	0.0260208	ENSBTAG00000015402, ENSBTAG00000008275	329	2	25046	76.1277	1	1	1
INTERPRO	IPR048657:GREB1-like_cpSF2	2	0.58309	0.0260208	ENSBTAG00000015402, ENSBTAG00000008275	329	2	25046	76.1277	1	1	1
KEGG_PATHWAY	bta05200:Pathways in cancer	16	4.66472	0.0261149	ENSBTAG00000013116, ENSBTAG00000016728, ENSBTAG00000046701, ENSBTAG00000010989, ENSBTAG00000007599, ENSBTAG00000002163, ENSBTAG00000004322, ENSBTAG00000047712, ENSBTAG00000010906, ENSBTAG00000027357, ENSBTAG00000020199, ENSBTAG00000000569, ENSBTAG00000037949, ENSBTAG00000017685, ENSBTAG00000014064, ENSBTAG00000013860	153	556	9773	1.83815	0.999168	0.75822	0.75822
INTERPRO	IPR029071:Ubiquitin-like_domsf	8	2.33236	0.02628	ENSBTAG00000005557, ENSBTAG00000010347, ENSBTAG00000016728, ENSBTAG00000003955, ENSBTAG00000015232, ENSBTAG00000007599, ENSBTAG00000009879, ENSBTAG00000039662	329	220	25046	2.76828	1	1	1
UP_SEQ_FEATURE	DOMAIN:GREB1-like circularly permuted SF2 helicase	2	0.58309	0.0263799	ENSBTAG00000015402, ENSBTAG00000008275	320	2	24025	75.0781	1	0.906228	0.904676
UP_SEQ_FEATURE	DOMAIN:GREB1 N-terminal	2	0.58309	0.0263799	ENSBTAG00000015402, ENSBTAG00000008275	320	2	24025	75.0781	1	0.906228	0.904676
UP_SEQ_FEATURE	DOMAIN:GREB1-like second	2	0.58309	0.0263799	ENSBTAG00000015402, ENSBTAG00000008275	320	2	24025	75.0781	1	0.906228	0.904676
UP_SEQ_FEATURE	DOMAIN:GREB1-like C-terminal	2	0.58309	0.0263799	ENSBTAG00000015402, ENSBTAG00000008275	320	2	24025	75.0781	1	0.906228	0.904676
UP_SEQ_FEATURE	DOMAIN:TET-Associated Glycosyltransferase	2	0.58309	0.0263799	ENSBTAG00000015402, ENSBTAG00000008275	320	2	24025	75.0781	1	0.906228	0.904676
UP_KW_BIOLOGICAL_PROCESS	KW-0739~Sodium transport	5	1.45773	0.0267634	ENSBTAG00000002205, ENSBTAG00000001545, ENSBTAG00000002688, ENSBTAG00000000668, ENSBTAG00000009637	95	86	7106	4.34884	0.803616	0.954874	0.954874
GOTERM_BP_DIRECT	GO:0043627~response to estrogen	3	0.874636	0.0268074	ENSBTAG00000001545, ENSBTAG00000011224, ENSBTAG00000015113	285	19	20990	11.6288	1	1	1
GOTERM_BP_DIRECT	GO:0015939~pantothenate metabolic process	2	0.58309	0.0268781	ENSBTAG00000015094, ENSBTAG00000016357	285	2	20990	73.6491	1	1	1
GOTERM_MF_DIRECT	GO:0017159~pantetheine hydrolase activity	2	0.58309	0.0270591	ENSBTAG00000015094, ENSBTAG00000016357	286	2	20922	73.1538	0.999995	1	1
KEGG_PATHWAY	bta04210:Apoptosis	7	2.04082	0.0270683	ENSBTAG00000009065, ENSBTAG00000017135, ENSBTAG00000010989, ENSBTAG00000007599, ENSBTAG00000004322, ENSBTAG00000017077, ENSBTAG00000013860	153	147	9773	3.04171	0.99936	0.75822	0.75822
GOTERM_BP_DIRECT	GO:0007605~sensory perception of sound	5	1.45773	0.0282943	ENSBTAG00000005738, ENSBTAG00000006031, ENSBTAG00000006945, ENSBTAG00000003955, ENSBTAG00000016751	285	85	20990	4.3323	1	1	1
KEGG_PATHWAY	bta05224:Breast cancer	7	2.04082	0.0303389	ENSBTAG00000000569, ENSBTAG00000046701, ENSBTAG00000010989, ENSBTAG00000004322, ENSBTAG00000047712, ENSBTAG00000013860, ENSBTAG00000027357	153	151	9773	2.96113	0.99974	0.75822	0.75822
GOTERM_BP_DIRECT	GO:0042127~regulation of cell population proliferation	5	1.45773	0.0315918	ENSBTAG00000000414, ENSBTAG00000017685, ENSBTAG00000014064, ENSBTAG00000004594, ENSBTAG00000005574	285	88	20990	4.18461	1	1	1
KEGG_PATHWAY	bta05166:Human T-cell leukemia virus 1 infection	9	2.62391	0.0322703	ENSBTAG00000048782, ENSBTAG00000020116, ENSBTAG00000010989, ENSBTAG00000007599, ENSBTAG00000004322, ENSBTAG00000002069, ENSBTAG00000012330, ENSBTAG00000047712, ENSBTAG00000004594	153	238	9773	2.41547	0.999848	0.75822	0.75822
GOTERM_MF_DIRECT	GO:0001965~G-protein alpha-subunit binding	3	0.874636	0.0327488	ENSBTAG00000006031, ENSBTAG00000019793, ENSBTAG00000020199	286	21	20922	10.4505	1	1	1
KEGG_PATHWAY	bta05226:Gastric cancer	7	2.04082	0.0330126	ENSBTAG00000017685, ENSBTAG00000021964, ENSBTAG00000046701, ENSBTAG00000010989, ENSBTAG00000014064, ENSBTAG00000013860, ENSBTAG00000027357	153	154	9773	2.90345	0.999876	0.75822	0.75822
GOTERM_CC_DIRECT	GO:0070062~extracellular exosome	5	1.45773	0.0331337	ENSBTAG00000013468, ENSBTAG00000014191, ENSBTAG00000037949, ENSBTAG00000012638, ENSBTAG00000046587	305	91	22895	4.12448	0.999905	0.683327	0.680842
INTERPRO	IPR000010:Cystatin_dom	3	0.874636	0.0332389	ENSBTAG00000000524, ENSBTAG00000018189, ENSBTAG00000046587	329	22	25046	10.381	1	1	1
INTERPRO	IPR011993:PH-like_dom_sf	12	3.49854	0.0335814	ENSBTAG00000014469, ENSBTAG00000000641, ENSBTAG00000010347, ENSBTAG00000005448, ENSBTAG00000016728, ENSBTAG00000016804, ENSBTAG00000003955, ENSBTAG00000009736, ENSBTAG00000018546, ENSBTAG00000000581, ENSBTAG00000032521, ENSBTAG00000000571	329	445	25046	2.05288	1	1	1
KEGG_PATHWAY	bta04261:Adrenergic signaling in cardiomyocytes	7	2.04082	0.0366635	ENSBTAG00000002688, ENSBTAG00000013116, ENSBTAG00000021916, ENSBTAG00000001305, ENSBTAG00000005714, ENSBTAG00000010906, ENSBTAG00000046017	153	158	9773	2.82994	0.999955	0.75822	0.75822
UP_SEQ_FEATURE	DOMAIN:Ribonuclease A-domain	3	0.874636	0.0370106	ENSBTAG00000046058, ENSBTAG00000051780, ENSBTAG00000046668	320	23	24025	9.7928	1	1	1
UP_SEQ_FEATURE	REPEAT:ANK 5	3	0.874636	0.0370106	ENSBTAG00000020802, ENSBTAG00000011734, ENSBTAG00000019458	320	23	24025	9.7928	1	1	1
GOTERM_MF_DIRECT	GO:0042605~peptide antigen binding	4	1.16618	0.0372767	ENSBTAG00000048782, ENSBTAG00000020116, ENSBTAG00000002069, ENSBTAG00000012330	286	54	20922	5.4188	1	1	1
GOTERM_CC_DIRECT	GO:0000139~Golgi membrane	11	3.207	0.0380109	ENSBTAG00000014611, ENSBTAG00000001603, ENSBTAG00000016073, ENSBTAG00000010821, ENSBTAG00000019529, ENSBTAG00000014191, ENSBTAG00000006209, ENSBTAG00000017376, ENSBTAG00000006122, ENSBTAG00000009443, ENSBTAG00000015354	305	393	22895	2.10107	0.999976	0.683327	0.680842
INTERPRO	IPR007576:CITED	2	0.58309	0.038777	ENSBTAG00000011224, ENSBTAG00000015113	329	3	25046	50.7518	1	1	1
INTERPRO	IPR046851:NBCH_WD40	2	0.58309	0.038777	ENSBTAG00000014469, ENSBTAG00000018546	329	3	25046	50.7518	1	1	1
INTERPRO	IPR031570:NBEA/BDCP_DUF4704	2	0.58309	0.038777	ENSBTAG00000014469, ENSBTAG00000018546	329	3	25046	50.7518	1	1	1
INTERPRO	IPR043957:Vanin_C	2	0.58309	0.038777	ENSBTAG00000015094, ENSBTAG00000016357	329	3	25046	50.7518	1	1	1
INTERPRO	IPR015707:B2Microglobulin	2	0.58309	0.038777	ENSBTAG00000048782, ENSBTAG00000012330	329	3	25046	50.7518	1	1	1
INTERPRO	IPR012101:Biotinidase-like_euk	2	0.58309	0.038777	ENSBTAG00000015094, ENSBTAG00000016357	329	3	25046	50.7518	1	1	1
GOTERM_CC_DIRECT	GO:0031094~platelet dense tubular network	2	0.58309	0.0393091	ENSBTAG00000004063, ENSBTAG00000020199	305	3	22895	50.0437	0.999984	0.683327	0.680842
GOTERM_MF_DIRECT	GO:0090556~phosphatidylserine floppase activity	2	0.58309	0.0403138	ENSBTAG00000019529, ENSBTAG00000020661	286	3	20922	48.7692	1	1	1
INTERPRO	IPR019775:WD40_repeat_CS	6	1.74927	0.0413434	ENSBTAG00000002820, ENSBTAG00000024688, ENSBTAG00000021959, ENSBTAG00000016804, ENSBTAG00000053476, ENSBTAG00000009994	329	144	25046	3.17199	1	1	1
UP_KW_MOLECULAR_FUNCTION	KW-0723~Serine/threonine-protein kinase	8	2.33236	0.0418703	ENSBTAG00000014447, ENSBTAG00000009065, ENSBTAG00000017019, ENSBTAG00000002081, ENSBTAG00000001618, ENSBTAG00000007599, ENSBTAG00000009736, ENSBTAG00000047712	137	261	11075	2.47784	0.932434	0.527566	0.527566
GOTERM_MF_DIRECT	GO:0015078~proton transmembrane transporter activity	3	0.874636	0.0419129	ENSBTAG00000010620, ENSBTAG00000018889, ENSBTAG00000006441	286	24	20922	9.14423	1	1	1
GOTERM_MF_DIRECT	GO:0005319~lipid transporter activity	3	0.874636	0.0419129	ENSBTAG00000006937, ENSBTAG00000003531, ENSBTAG00000020661	286	24	20922	9.14423	1	1	1
INTERPRO	IPR001427:RNaseA	3	0.874636	0.0420784	ENSBTAG00000046058, ENSBTAG00000051780, ENSBTAG00000046668	329	25	25046	9.13532	1	1	1
INTERPRO	IPR006207:Cys_knot_C	3	0.874636	0.0420784	ENSBTAG00000008274, ENSBTAG00000006367, ENSBTAG00000009844	329	25	25046	9.13532	1	1	1
KEGG_PATHWAY	bta05163:Human cytomegalovirus infection	9	2.62391	0.0420901	ENSBTAG00000013116, ENSBTAG00000048782, ENSBTAG00000020116, ENSBTAG00000010989, ENSBTAG00000007599, ENSBTAG00000002163, ENSBTAG00000002069, ENSBTAG00000012330, ENSBTAG00000047712	153	251	9773	2.29037	0.99999	0.75822	0.75822
UP_KW_CELLULAR_COMPONENT	KW-0796~Tight junction	4	1.16618	0.0427643	ENSBTAG00000027868, ENSBTAG00000004705, ENSBTAG00000021975, ENSBTAG00000006474	210	58	15593	5.12085	0.718455	0.310041	0.288659
UP_SEQ_FEATURE	TRANSMEM:Helical; Signal-anchor for type II membrane protein	5	1.45773	0.0430599	ENSBTAG00000011239, ENSBTAG00000006209, ENSBTAG00000000414, ENSBTAG00000019954, ENSBTAG00000009443	320	99	24025	3.79182	1	1	1
GOTERM_CC_DIRECT	GO:0001533~cornified envelope	3	0.874636	0.0431324	ENSBTAG00000038384, ENSBTAG00000017685, ENSBTAG00000046587	305	25	22895	9.00787	0.999995	0.683327	0.680842
UP_SEQ_FEATURE	DOMAIN:CTCK	3	0.874636	0.0431355	ENSBTAG00000008274, ENSBTAG00000006367, ENSBTAG00000009844	320	25	24025	9.00937	1	1	1
INTERPRO	IPR013098:Ig_I-set	6	1.74927	0.0434338	ENSBTAG00000044010, ENSBTAG00000014885, ENSBTAG00000021707, ENSBTAG00000001618, ENSBTAG00000004035, ENSBTAG00000014064	329	146	25046	3.12853	1	1	1
KEGG_PATHWAY	bta04010:MAPK signaling pathway	10	2.91545	0.0444081	ENSBTAG00000014447, ENSBTAG00000009065, ENSBTAG00000007599, ENSBTAG00000004322, ENSBTAG00000039035, ENSBTAG00000018134, ENSBTAG00000014064, ENSBTAG00000010906, ENSBTAG00000013860, ENSBTAG00000027357	153	300	9773	2.12919	0.999995	0.75822	0.75822
KEGG_PATHWAY	bta04145:Phagosome	7	2.04082	0.0448648	ENSBTAG00000010620, ENSBTAG00000018889, ENSBTAG00000020116, ENSBTAG00000017135, ENSBTAG00000017077, ENSBTAG00000021842, ENSBTAG00000002069	153	166	9773	2.69356	0.999995	0.75822	0.75822
KEGG_PATHWAY	bta04722:Neurotrophin signaling pathway	6	1.74927	0.0452669	ENSBTAG00000014447, ENSBTAG00000009065, ENSBTAG00000008849, ENSBTAG00000010989, ENSBTAG00000007599, ENSBTAG00000010906	153	125	9773	3.06604	0.999996	0.75822	0.75822
GOTERM_CC_DIRECT	GO:0005788~endoplasmic reticulum lumen	4	1.16618	0.0455669	ENSBTAG00000007152, ENSBTAG00000011024, ENSBTAG00000000015, ENSBTAG00000010399	305	60	22895	5.00437	0.999997	0.683327	0.680842
SMART	SM00043:CY	3	0.874636	0.0456047	ENSBTAG00000000524, ENSBTAG00000018189, ENSBTAG00000046587	191	20	11052	8.67958	0.999796	1	1
INTERPRO	IPR017853:Glycoside_hydrolase_SF	4	1.16618	0.0459077	ENSBTAG00000005745, ENSBTAG00000024849, ENSBTAG00000005973, ENSBTAG00000007002	329	61	25046	4.99198	1	1	1
GOTERM_CC_DIRECT	GO:0002102~podosome	3	0.874636	0.0463262	ENSBTAG00000015513, ENSBTAG00000027444, ENSBTAG00000009786	305	26	22895	8.66141	0.999998	0.683327	0.680842
PIR_SUPERFAMILY	PIRSF011861:Biotinidase	2	0.58309	0.046528	ENSBTAG00000015094, ENSBTAG00000016357	31	3	1905	40.9677	0.748852	0.879281	0.879281
INTERPRO	IPR002110:Ankyrin_rpt	8	2.33236	0.0471393	ENSBTAG00000014602, ENSBTAG00000020802, ENSBTAG00000011734, ENSBTAG00000010976, ENSBTAG00000019458, ENSBTAG00000001391, ENSBTAG00000014409, ENSBTAG00000021452	329	250	25046	2.43609	1	1	1
GOTERM_CC_DIRECT	GO:0005938~cell cortex	5	1.45773	0.0471459	ENSBTAG00000000137, ENSBTAG00000010347, ENSBTAG00000000897, ENSBTAG00000014064, ENSBTAG00000009786	305	102	22895	3.67968	0.999998	0.683327	0.680842
INTERPRO	IPR011009:Kinase-like_dom_sf	13	3.79009	0.0472154	ENSBTAG00000014447, ENSBTAG00000009065, ENSBTAG00000017019, ENSBTAG00000002081, ENSBTAG00000020735, ENSBTAG00000020018, ENSBTAG00000009736, ENSBTAG00000007599, ENSBTAG00000014409, ENSBTAG00000047712, ENSBTAG00000010906, ENSBTAG00000001618, ENSBTAG00000014064	329	529	25046	1.87081	1	1	1
INTERPRO	IPR023412:RNaseA_domain	3	0.874636	0.0484026	ENSBTAG00000046058, ENSBTAG00000051780, ENSBTAG00000046668	329	27	25046	8.45863	1	1	1
KEGG_PATHWAY	bta00770:Pantothenate and CoA biosynthesis	3	0.874636	0.0491218	ENSBTAG00000039161, ENSBTAG00000015094, ENSBTAG00000016357	153	23	9773	8.33163	0.999999	0.774391	0.774391
GOTERM_CC_DIRECT	GO:0001772~immunological synapse	3	0.874636	0.0496039	ENSBTAG00000010347, ENSBTAG00000006287, ENSBTAG00000009314	305	27	22895	8.34062	0.999999	0.683327	0.680842
GOTERM_CC_DIRECT	GO:0005737~cytoplasm	74	21.5743	0.0496965	ENSBTAG00000006031, ENSBTAG00000015865, ENSBTAG00000008250, ENSBTAG00000012317, ENSBTAG00000017529, ENSBTAG00000010976, ENSBTAG00000012638, ENSBTAG00000009786, ENSBTAG00000000571, ENSBTAG00000000897, ENSBTAG00000014296, ENSBTAG00000038384, ENSBTAG00000017685, ENSBTAG00000039035, ENSBTAG00000018134, ENSBTAG00000032521, ENSBTAG00000016751, ENSBTAG00000013412, ENSBTAG00000010620, ENSBTAG00000015513,…	305	4588	22895	1.21074	0.999999	0.683327	0.680842
INTERPRO	IPR036770:Ankyrin_rpt-contain_sf	8	2.33236	0.0505952	ENSBTAG00000014602, ENSBTAG00000020802, ENSBTAG00000011734, ENSBTAG00000010976, ENSBTAG00000019458, ENSBTAG00000001391, ENSBTAG00000014409, ENSBTAG00000021452	329	254	25046	2.39772	1	1	1
INTERPRO	IPR008078:GPCR_2_Ig-hepta-like_rcpt	2	0.58309	0.0513666	ENSBTAG00000021609, ENSBTAG00000002934	329	4	25046	38.0638	1	1	1
INTERPRO	IPR040154:Biotinidase/VNN	2	0.58309	0.0513666	ENSBTAG00000015094, ENSBTAG00000016357	329	4	25046	38.0638	1	1	1
INTERPRO	IPR000884:TSP1_rpt	4	1.16618	0.0516684	ENSBTAG00000004261, ENSBTAG00000014969, ENSBTAG00000006367, ENSBTAG00000009844	329	64	25046	4.75798	1	1	1
INTERPRO	IPR036383:TSP1_rpt_sf	4	1.16618	0.0516684	ENSBTAG00000004261, ENSBTAG00000014969, ENSBTAG00000006367, ENSBTAG00000009844	329	64	25046	4.75798	1	1	1
INTERPRO	IPR000727:T_SNARE_dom	3	0.874636	0.0516858	ENSBTAG00000005162, ENSBTAG00000001948, ENSBTAG00000003872	329	28	25046	8.15653	1	1	1
INTERPRO	IPR036816:RNaseA-like_dom_sf	3	0.874636	0.0516858	ENSBTAG00000046058, ENSBTAG00000051780, ENSBTAG00000046668	329	28	25046	8.15653	1	1	1
UP_SEQ_FEATURE	REPEAT:Gelsolin-like 5	2	0.58309	0.0520661	ENSBTAG00000027444, ENSBTAG00000009786	320	4	24025	37.5391	1	1	1
UP_SEQ_FEATURE	REPEAT:Gelsolin-like 4	2	0.58309	0.0520661	ENSBTAG00000027444, ENSBTAG00000009786	320	4	24025	37.5391	1	1	1
INTERPRO	IPR003599:Ig_sub	13	3.79009	0.0525859	ENSBTAG00000014885, ENSBTAG00000021707, ENSBTAG00000010852, ENSBTAG00000014969, ENSBTAG00000004035, ENSBTAG00000012848, ENSBTAG00000021842, ENSBTAG00000044010, ENSBTAG00000004705, ENSBTAG00000002823, ENSBTAG00000001618, ENSBTAG00000014064, ENSBTAG00000018203	329	538	25046	1.83952	1	1	1
UP_KW_BIOLOGICAL_PROCESS	KW-0130~Cell adhesion	8	2.33236	0.0531977	ENSBTAG00000002688, ENSBTAG00000004261, ENSBTAG00000005557, ENSBTAG00000005745, ENSBTAG00000017685, ENSBTAG00000021964, ENSBTAG00000006367, ENSBTAG00000006287	95	257	7106	2.3284	0.962368	0.954874	0.954874
GOTERM_MF_DIRECT	GO:0090554~phosphatidylcholine floppase activity	2	0.58309	0.0533886	ENSBTAG00000021272, ENSBTAG00000020661	286	4	20922	36.5769	1	1	1
GOTERM_CC_DIRECT	GO:0032587~ruffle membrane	4	1.16618	0.0534068	ENSBTAG00000010347, ENSBTAG00000008250, ENSBTAG00000010976, ENSBTAG00000016751	305	64	22895	4.6916	1	0.699375	0.696832
UP_KW_CELLULAR_COMPONENT	KW-0968~Cytoplasmic vesicle	10	2.91545	0.0540773	ENSBTAG00000014611, ENSBTAG00000018889, ENSBTAG00000013290, ENSBTAG00000017135, ENSBTAG00000046668, ENSBTAG00000024849, ENSBTAG00000005973, ENSBTAG00000017077, ENSBTAG00000005574, ENSBTAG00000016751	210	360	15593	2.06257	0.800559	0.313648	0.292017
INTERPRO	IPR007110:Ig-like_dom	16	4.66472	0.054783	ENSBTAG00000014885, ENSBTAG00000021707, ENSBTAG00000010852, ENSBTAG00000014969, ENSBTAG00000004035, ENSBTAG00000020116, ENSBTAG00000021842, ENSBTAG00000002069, ENSBTAG00000044010, ENSBTAG00000004705, ENSBTAG00000048782, ENSBTAG00000002823, ENSBTAG00000001618, ENSBTAG00000014064, ENSBTAG00000012330, ENSBTAG00000018203	329	723	25046	1.68471	1	1	1
UP_SEQ_FEATURE	DOMAIN:Ig-like	16	4.66472	0.0549976	ENSBTAG00000014885, ENSBTAG00000021707, ENSBTAG00000010852, ENSBTAG00000014969, ENSBTAG00000004035, ENSBTAG00000020116, ENSBTAG00000021842, ENSBTAG00000002069, ENSBTAG00000044010, ENSBTAG00000004705, ENSBTAG00000048782, ENSBTAG00000002823, ENSBTAG00000001618, ENSBTAG00000014064, ENSBTAG00000012330, ENSBTAG00000018203	320	713	24025	1.68478	1	1	1
GOTERM_CC_DIRECT	GO:0015629~actin cytoskeleton	6	1.74927	0.0561805	ENSBTAG00000013468, ENSBTAG00000010347, ENSBTAG00000003955, ENSBTAG00000027444, ENSBTAG00000009786, ENSBTAG00000016751	305	155	22895	2.90576	1	0.702256	0.699702
KEGG_PATHWAY	bta04610:Complement and coagulation cascades	5	1.45773	0.0567723	ENSBTAG00000004063, ENSBTAG00000001244, ENSBTAG00000020199, ENSBTAG00000018137, ENSBTAG00000005574	153	93	9773	3.43418	1	0.779001	0.779001
UP_SEQ_FEATURE	TOPO_DOM:Extracellular	14	4.08163	0.0575135	ENSBTAG00000005675, ENSBTAG00000021842, ENSBTAG00000022632, ENSBTAG00000006474, ENSBTAG00000025035, ENSBTAG00000020199, ENSBTAG00000002205, ENSBTAG00000001545, ENSBTAG00000002823, ENSBTAG00000019954, ENSBTAG00000002606, ENSBTAG00000013320, ENSBTAG00000019772, ENSBTAG00000017104	320	598	24025	1.75768	1	1	1
GOTERM_MF_DIRECT	GO:0000287~magnesium ion binding	7	2.04082	0.0576286	ENSBTAG00000014447, ENSBTAG00000005738, ENSBTAG00000019529, ENSBTAG00000009736, ENSBTAG00000020059, ENSBTAG00000015241, ENSBTAG00000010906	286	201	20922	2.54765	1	1	1
KEGG_PATHWAY	bta04668:TNF signaling pathway	6	1.74927	0.0578038	ENSBTAG00000009065, ENSBTAG00000007424, ENSBTAG00000010989, ENSBTAG00000007599, ENSBTAG00000004322, ENSBTAG00000010906	153	134	9773	2.86011	1	0.779001	0.779001
GOTERM_BP_DIRECT	GO:0030501~positive regulation of bone mineralization	3	0.874636	0.0582976	ENSBTAG00000015307, ENSBTAG00000002081, ENSBTAG00000009844	285	29	20990	7.61887	1	1	1
KEGG_PATHWAY	bta04662:B cell receptor signaling pathway	5	1.45773	0.0586087	ENSBTAG00000010989, ENSBTAG00000007599, ENSBTAG00000004322, ENSBTAG00000021842, ENSBTAG00000021358	153	94	9773	3.39765	1	0.779001	0.779001
SMART	SM00041:CT	3	0.874636	0.058737	ENSBTAG00000008274, ENSBTAG00000006367, ENSBTAG00000009844	191	23	11052	7.54746	0.999984	1	1
KEGG_PATHWAY	bta04530:Tight junction	7	2.04082	0.0617933	ENSBTAG00000027868, ENSBTAG00000009065, ENSBTAG00000005557, ENSBTAG00000010347, ENSBTAG00000010799, ENSBTAG00000021975, ENSBTAG00000047712	153	180	9773	2.48406	1	0.779001	0.779001
INTERPRO	IPR038718:SNF2-like_sf	3	0.874636	0.0619887	ENSBTAG00000020831, ENSBTAG00000020860, ENSBTAG00000016104	329	31	25046	7.36719	1	1	1
INTERPRO	IPR000330:SNF2_N	3	0.874636	0.0619887	ENSBTAG00000020831, ENSBTAG00000020860, ENSBTAG00000016104	329	31	25046	7.36719	1	1	1
INTERPRO	IPR049730:SNF2/RAD54-like_C	3	0.874636	0.0619887	ENSBTAG00000020831, ENSBTAG00000020860, ENSBTAG00000016104	329	31	25046	7.36719	1	1	1
UP_SEQ_FEATURE	ACT_SITE:Proton acceptor	11	3.207	0.0630121	ENSBTAG00000014447, ENSBTAG00000004557, ENSBTAG00000018186, ENSBTAG00000015094, ENSBTAG00000046668, ENSBTAG00000007599, ENSBTAG00000024493, ENSBTAG00000014064, ENSBTAG00000016357, ENSBTAG00000047712, ENSBTAG00000010906	320	432	24025	1.91171	1	1	1
UP_KW_BIOLOGICAL_PROCESS	KW-0443~Lipid metabolism	12	3.49854	0.0633646	ENSBTAG00000013116, ENSBTAG00000039161, ENSBTAG00000004557, ENSBTAG00000019924, ENSBTAG00000010821, ENSBTAG00000000414, ENSBTAG00000054158, ENSBTAG00000005137, ENSBTAG00000019954, ENSBTAG00000024493, ENSBTAG00000001299, ENSBTAG00000021499	95	498	7106	1.80241	0.980311	0.954874	0.954874
INTERPRO	IPR050517:DDR_Repair_Kinase	2	0.58309	0.0637918	ENSBTAG00000017019, ENSBTAG00000020735	329	5	25046	30.4511	1	1	1
INTERPRO	IPR050310:VPS10-sortilin	2	0.58309	0.0637918	ENSBTAG00000014611, ENSBTAG00000008849	329	5	25046	30.4511	1	1	1
INTERPRO	IPR051587:Adhesion_GPCR	2	0.58309	0.0637918	ENSBTAG00000021609, ENSBTAG00000002934	329	5	25046	30.4511	1	1	1
INTERPRO	IPR032098:Acyltransf_C	2	0.58309	0.0637918	ENSBTAG00000054158, ENSBTAG00000005137	329	5	25046	30.4511	1	1	1
INTERPRO	IPR006581:VPS10	2	0.58309	0.0637918	ENSBTAG00000014611, ENSBTAG00000008849	329	5	25046	30.4511	1	1	1
INTERPRO	IPR031778:Sortilin_N	2	0.58309	0.0637918	ENSBTAG00000014611, ENSBTAG00000008849	329	5	25046	30.4511	1	1	1
INTERPRO	IPR031777:Sortilin_C	2	0.58309	0.0637918	ENSBTAG00000014611, ENSBTAG00000008849	329	5	25046	30.4511	1	1	1
INTERPRO	IPR012395:IGFBP_CNN	2	0.58309	0.0637918	ENSBTAG00000006367, ENSBTAG00000009844	329	5	25046	30.4511	1	1	1
UP_SEQ_FEATURE	REPEAT:Gelsolin-like 2	2	0.58309	0.0646547	ENSBTAG00000027444, ENSBTAG00000009786	320	5	24025	30.0312	1	1	1
UP_SEQ_FEATURE	REPEAT:Gelsolin-like 1	2	0.58309	0.0646547	ENSBTAG00000027444, ENSBTAG00000009786	320	5	24025	30.0312	1	1	1
UP_SEQ_FEATURE	REPEAT:Gelsolin-like 3	2	0.58309	0.0646547	ENSBTAG00000027444, ENSBTAG00000009786	320	5	24025	30.0312	1	1	1
GOTERM_CC_DIRECT	GO:0031012~extracellular matrix	6	1.74927	0.0653498	ENSBTAG00000004261, ENSBTAG00000005745, ENSBTAG00000015307, ENSBTAG00000006367, ENSBTAG00000002606, ENSBTAG00000004594	305	162	22895	2.78021	1	0.781356	0.778515
KEGG_PATHWAY	bta04915:Estrogen signaling pathway	6	1.74927	0.0655492	ENSBTAG00000015402, ENSBTAG00000004903, ENSBTAG00000013116, ENSBTAG00000010989, ENSBTAG00000004322, ENSBTAG00000039035	153	139	9773	2.75723	1	0.779001	0.779001
INTERPRO	IPR017892:Pkinase_C	3	0.874636	0.0655657	ENSBTAG00000014447, ENSBTAG00000009736, ENSBTAG00000010906	329	32	25046	7.13697	1	1	1
GOTERM_BP_DIRECT	GO:0009611~response to wounding	3	0.874636	0.0656152	ENSBTAG00000007490, ENSBTAG00000019954, ENSBTAG00000020199	285	31	20990	7.12733	1	1	1
GOTERM_BP_DIRECT	GO:0030194~positive regulation of blood coagulation	2	0.58309	0.0658513	ENSBTAG00000005745, ENSBTAG00000020199	285	5	20990	29.4596	1	1	1
GOTERM_MF_DIRECT	GO:0097655~serpin family protein binding	2	0.58309	0.0662858	ENSBTAG00000017077, ENSBTAG00000001244	286	5	20922	29.2615	1	1	1
GOTERM_MF_DIRECT	GO:0097110~scaffold protein binding	3	0.874636	0.0663944	ENSBTAG00000004903, ENSBTAG00000038384, ENSBTAG00000021499	286	31	20922	7.0794	1	1	1
INTERPRO	IPR036116:FN3_sf	7	2.04082	0.0665801	ENSBTAG00000014885, ENSBTAG00000021707, ENSBTAG00000014611, ENSBTAG00000012848, ENSBTAG00000004035, ENSBTAG00000007002, ENSBTAG00000025035	329	217	25046	2.45573	1	1	1
GOTERM_BP_DIRECT	GO:0090263~positive regulation of canonical Wnt signaling pathway	4	1.16618	0.0669471	ENSBTAG00000007490, ENSBTAG00000010976, ENSBTAG00000014064, ENSBTAG00000002606	285	69	20990	4.26951	1	1	1
KEGG_PATHWAY	bta04142:Lysosome	6	1.74927	0.0671649	ENSBTAG00000018889, ENSBTAG00000008849, ENSBTAG00000017135, ENSBTAG00000017077, ENSBTAG00000007002, ENSBTAG00000021499	153	140	9773	2.73754	1	0.779001	0.779001
SMART	SM00092:RNAse_Pc	3	0.874636	0.0681247	ENSBTAG00000046058, ENSBTAG00000051780, ENSBTAG00000046668	191	25	11052	6.94366	0.999997	1	1
SMART	SM00397:t_SNARE	3	0.874636	0.0681247	ENSBTAG00000005162, ENSBTAG00000001948, ENSBTAG00000003872	191	25	11052	6.94366	0.999997	1	1
GOTERM_BP_DIRECT	GO:0042531~positive regulation of tyrosine phosphorylation of STAT protein	3	0.874636	0.069383	ENSBTAG00000046110, ENSBTAG00000000569, ENSBTAG00000007424	285	32	20990	6.90461	1	1	1
GOTERM_CC_DIRECT	GO:0043231~intracellular membrane-bounded organelle	8	2.33236	0.0695674	ENSBTAG00000006937, ENSBTAG00000018889, ENSBTAG00000004557, ENSBTAG00000001305, ENSBTAG00000021358, ENSBTAG00000003531, ENSBTAG00000005574, ENSBTAG00000020661	305	270	22895	2.22417	1	0.797127	0.794228
KEGG_PATHWAY	bta04820:Cytoskeleton in muscle cells	8	2.33236	0.0700258	ENSBTAG00000002688, ENSBTAG00000014885, ENSBTAG00000021707, ENSBTAG00000021916, ENSBTAG00000015307, ENSBTAG00000011734, ENSBTAG00000005714, ENSBTAG00000017685	153	232	9773	2.20261	1	0.779001	0.779001
GOTERM_BP_DIRECT	GO:0030336~negative regulation of cell migration	4	1.16618	0.071638	ENSBTAG00000010976, ENSBTAG00000012848, ENSBTAG00000019954, ENSBTAG00000006287	285	71	20990	4.14925	1	1	1
INTERPRO	IPR036179:Ig-like_dom_sf	17	4.95627	0.0731749	ENSBTAG00000014885, ENSBTAG00000021707, ENSBTAG00000010852, ENSBTAG00000014969, ENSBTAG00000004035, ENSBTAG00000020116, ENSBTAG00000012848, ENSBTAG00000021842, ENSBTAG00000002069, ENSBTAG00000044010, ENSBTAG00000004705, ENSBTAG00000048782, ENSBTAG00000002823, ENSBTAG00000001618, ENSBTAG00000014064, ENSBTAG00000012330, ENSBTAG00000018203	329	818	25046	1.58212	1	1	1
GOTERM_BP_DIRECT	GO:0036211~protein modification process	3	0.874636	0.0732201	ENSBTAG00000009332, ENSBTAG00000003291, ENSBTAG00000018028	285	33	20990	6.69537	1	1	1
UP_KW_BIOLOGICAL_PROCESS	KW-0278~Fertilization	3	0.874636	0.0739209	ENSBTAG00000004063, ENSBTAG00000024849, ENSBTAG00000005973	95	34	7106	6.6	0.990026	0.954874	0.954874
GOTERM_MF_DIRECT	GO:0140658~ATP-dependent chromatin remodeler activity	3	0.874636	0.0740811	ENSBTAG00000020831, ENSBTAG00000020860, ENSBTAG00000016104	286	33	20922	6.65035	1	1	1
KEGG_PATHWAY	bta04970:Salivary secretion	5	1.45773	0.0744238	ENSBTAG00000002688, ENSBTAG00000013116, ENSBTAG00000001305, ENSBTAG00000009637, ENSBTAG00000014576	153	102	9773	3.13117	1	0.779001	0.779001
KEGG_PATHWAY	bta04550:Signaling pathways regulating pluripotency of stem cells	6	1.74927	0.0755747	ENSBTAG00000014636, ENSBTAG00000002081, ENSBTAG00000007424, ENSBTAG00000010989, ENSBTAG00000009879, ENSBTAG00000014064	153	145	9773	2.64314	1	0.779001	0.779001
INTERPRO	IPR043973:TSP1_CCN	2	0.58309	0.0760547	ENSBTAG00000006367, ENSBTAG00000009844	329	6	25046	25.3759	1	1	1
INTERPRO	IPR003152:FATC_dom	2	0.58309	0.0760547	ENSBTAG00000017019, ENSBTAG00000020735	329	6	25046	25.3759	1	1	1
INTERPRO	IPR050941:CCN	2	0.58309	0.0760547	ENSBTAG00000006367, ENSBTAG00000009844	329	6	25046	25.3759	1	1	1
INTERPRO	IPR001713:Prot_inh_stefin	2	0.58309	0.0760547	ENSBTAG00000000524, ENSBTAG00000018189	329	6	25046	25.3759	1	1	1
INTERPRO	IPR014009:PIK_FAT	2	0.58309	0.0760547	ENSBTAG00000017019, ENSBTAG00000020735	329	6	25046	25.3759	1	1	1
INTERPRO	IPR016239:Ribosomal_S6_kinase_II	2	0.58309	0.0760547	ENSBTAG00000014447, ENSBTAG00000010906	329	6	25046	25.3759	1	1	1
PIR_SUPERFAMILY	PIRSF036495:IGFBP_rP_CNN	2	0.58309	0.0763766	ENSBTAG00000006367, ENSBTAG00000009844	31	5	1905	24.5806	0.900149	0.879281	0.879281
UP_SEQ_FEATURE	DOMAIN:FAT	2	0.58309	0.0770766	ENSBTAG00000017019, ENSBTAG00000020735	320	6	24025	25.026	1	1	1
UP_SEQ_FEATURE	DOMAIN:FATC	2	0.58309	0.0770766	ENSBTAG00000017019, ENSBTAG00000020735	320	6	24025	25.026	1	1	1
GOTERM_BP_DIRECT	GO:0048666~neuron development	3	0.874636	0.0771238	ENSBTAG00000016073, ENSBTAG00000019529, ENSBTAG00000007424	285	34	20990	6.49845	1	1	1
GOTERM_CC_DIRECT	GO:0042383~sarcolemma	4	1.16618	0.0779996	ENSBTAG00000002688, ENSBTAG00000013468, ENSBTAG00000013290, ENSBTAG00000046017	305	75	22895	4.0035	1	0.830549	0.827529
UP_KW_MOLECULAR_FUNCTION	KW-0217~Developmental protein	9	2.62391	0.0784686	ENSBTAG00000020262, ENSBTAG00000011224, ENSBTAG00000052092, ENSBTAG00000043989, ENSBTAG00000008250, ENSBTAG00000008138, ENSBTAG00000046668, ENSBTAG00000006368, ENSBTAG00000002606	137	363	11075	2.00428	0.994191	0.706218	0.706218
UP_KW_MOLECULAR_FUNCTION	KW-9996~Developmental protein	9	2.62391	0.0784686	ENSBTAG00000020262, ENSBTAG00000011224, ENSBTAG00000052092, ENSBTAG00000043989, ENSBTAG00000008250, ENSBTAG00000008138, ENSBTAG00000046668, ENSBTAG00000006368, ENSBTAG00000002606	137	363	11075	2.00428	0.994191	0.706218	0.706218
GOTERM_BP_DIRECT	GO:0015871~choline transport	2	0.58309	0.0784936	ENSBTAG00000013677, ENSBTAG00000005675	285	6	20990	24.5497	1	1	1
GOTERM_BP_DIRECT	GO:0002526~acute inflammatory response	2	0.58309	0.0784936	ENSBTAG00000015094, ENSBTAG00000006354	285	6	20990	24.5497	1	1	1
GOTERM_BP_DIRECT	GO:0048711~positive regulation of astrocyte differentiation	2	0.58309	0.0784936	ENSBTAG00000000569, ENSBTAG00000007424	285	6	20990	24.5497	1	1	1
GOTERM_CC_DIRECT	GO:0005903~brush border	3	0.874636	0.0785246	ENSBTAG00000001545, ENSBTAG00000010347, ENSBTAG00000010799	305	35	22895	6.43419	1	0.830549	0.827529
UP_SEQ_FEATURE	REPEAT:ANK 4	3	0.874636	0.0785286	ENSBTAG00000020802, ENSBTAG00000011734, ENSBTAG00000019458	320	35	24025	6.43527	1	1	1
UP_SEQ_FEATURE	DOMAIN:VWFC	3	0.874636	0.0785286	ENSBTAG00000008274, ENSBTAG00000006367, ENSBTAG00000009844	320	35	24025	6.43527	1	1	1
UP_KW_BIOLOGICAL_PROCESS	KW-0227~DNA damage	7	2.04082	0.0795729	ENSBTAG00000020262, ENSBTAG00000017019, ENSBTAG00000020831, ENSBTAG00000020059, ENSBTAG00000006122, ENSBTAG00000013860, ENSBTAG00000010220	95	227	7106	2.30661	0.993092	0.954874	0.954874
KEGG_PATHWAY	bta05417:Lipid and atherosclerosis	8	2.33236	0.081971	ENSBTAG00000009065, ENSBTAG00000021272, ENSBTAG00000013116, ENSBTAG00000010989, ENSBTAG00000007599, ENSBTAG00000004322, ENSBTAG00000039035, ENSBTAG00000020661	153	241	9773	2.12036	1	0.813638	0.813638
SMART	SM00602:VPS10	2	0.58309	0.0830667	ENSBTAG00000014611, ENSBTAG00000008849	191	5	11052	23.1455	1	1	1
GOTERM_BP_DIRECT	GO:0036503~ERAD pathway	4	1.16618	0.0839847	ENSBTAG00000007152, ENSBTAG00000000015, ENSBTAG00000014296, ENSBTAG00000013782	285	76	20990	3.87627	1	1	1
KEGG_PATHWAY	bta04380:Osteoclast differentiation	6	1.74927	0.0881037	ENSBTAG00000008182, ENSBTAG00000010989, ENSBTAG00000007599, ENSBTAG00000004322, ENSBTAG00000021842, ENSBTAG00000021358	153	152	9773	2.52141	1	0.832566	0.832566
INTERPRO	IPR013201:Prot_inhib_I29	2	0.58309	0.0881575	ENSBTAG00000017135, ENSBTAG00000017077	329	7	25046	21.7508	1	1	1
UP_SEQ_FEATURE	DOMAIN:Ig-like C1-type	2	0.58309	0.0893341	ENSBTAG00000048782, ENSBTAG00000012330	320	7	24025	21.4509	1	1	1
UP_SEQ_FEATURE	DOMAIN:Cathepsin propeptide inhibitor	2	0.58309	0.0893341	ENSBTAG00000017135, ENSBTAG00000017077	320	7	24025	21.4509	1	1	1
UP_KW_MOLECULAR_FUNCTION	KW-0514~Muscle protein	3	0.874636	0.0900293	ENSBTAG00000021707, ENSBTAG00000010799, ENSBTAG00000005714	137	41	11075	5.91508	0.997377	0.708981	0.708981
KEGG_PATHWAY	bta05202:Transcriptional misregulation in cancer	7	2.04082	0.0900911	ENSBTAG00000017685, ENSBTAG00000006951, ENSBTAG00000018423, ENSBTAG00000014158, ENSBTAG00000001244, ENSBTAG00000003740, ENSBTAG00000013860	153	199	9773	2.24689	1	0.832566	0.832566
PIR_SUPERFAMILY	PIRSF000606:Ribsml_S6_kin_2	2	0.58309	0.0909601	ENSBTAG00000014447, ENSBTAG00000010906	31	6	1905	20.4839	0.937063	0.879281	0.879281
GOTERM_BP_DIRECT	GO:0060463~lung lobe morphogenesis	2	0.58309	0.0909654	ENSBTAG00000007424, ENSBTAG00000014064	285	7	20990	21.0426	1	1	1
GOTERM_BP_DIRECT	GO:0060736~prostate gland growth	2	0.58309	0.0909654	ENSBTAG00000025035, ENSBTAG00000021499	285	7	20990	21.0426	1	1	1
GOTERM_MF_DIRECT	GO:0004568~chitinase activity	2	0.58309	0.0915573	ENSBTAG00000024849, ENSBTAG00000005973	286	7	20922	20.9011	1	1	1
GOTERM_MF_DIRECT	GO:0019864~IgG binding	2	0.58309	0.0915573	ENSBTAG00000021842, ENSBTAG00000006655	286	7	20922	20.9011	1	1	1
INTERPRO	IPR038765:Papain-like_cys_pep_sf	5	1.45773	0.091763	ENSBTAG00000016844, ENSBTAG00000015865, ENSBTAG00000008946, ENSBTAG00000017135, ENSBTAG00000017077	329	130	25046	2.92799	1	1	1
GOTERM_CC_DIRECT	GO:0016607~nuclear speck	8	2.33236	0.0939169	ENSBTAG00000016637, ENSBTAG00000020262, ENSBTAG00000006405, ENSBTAG00000005557, ENSBTAG00000018423, ENSBTAG00000033304, ENSBTAG00000048800, ENSBTAG00000021321	305	290	22895	2.07077	1	0.956561	0.953083
SMART	SM00209:TSP1	4	1.16618	0.0940766	ENSBTAG00000004261, ENSBTAG00000014969, ENSBTAG00000006367, ENSBTAG00000009844	191	63	11052	3.6739	1	1	1
UP_KW_LIGAND	KW-0186~Copper	4	1.16618	0.0942651	ENSBTAG00000008274, ENSBTAG00000012638, ENSBTAG00000020895, ENSBTAG00000001595	93	68	5759	3.64263	0.937478	0.879807	0.879807
KEGG_PATHWAY	bta02010:ABC transporters	4	1.16618	0.0952225	ENSBTAG00000006937, ENSBTAG00000021272, ENSBTAG00000003531, ENSBTAG00000020661	153	70	9773	3.65005	1	0.841981	0.841981
UP_KW_CELLULAR_COMPONENT	KW-0539~Nucleus	51	14.8688	0.0969559	ENSBTAG00000016637, ENSBTAG00000011224, ENSBTAG00000015546, ENSBTAG00000008132, ENSBTAG00000006951, ENSBTAG00000008138, ENSBTAG00000004136, ENSBTAG00000007485, ENSBTAG00000046481, ENSBTAG00000005745, ENSBTAG00000017685, ENSBTAG00000016751, ENSBTAG00000037488, ENSBTAG00000017019, ENSBTAG00000008182, ENSBTAG00000016969, ENSBTAG00000006122, ENSBTAG00000005431, ENSBTAG00000020262, ENSBTAG00000018581,…	210	3131	15593	1.20948	0.948053	0.46862	0.436301
GOTERM_BP_DIRECT	GO:0043087~regulation of GTPase activity	3	0.874636	0.0975571	ENSBTAG00000005448, ENSBTAG00000000897, ENSBTAG00000000571	285	39	20990	5.66532	1	1	1
GOTERM_BP_DIRECT	GO:0045669~positive regulation of osteoblast differentiation	3	0.874636	0.0975571	ENSBTAG00000015307, ENSBTAG00000002081, ENSBTAG00000009844	285	39	20990	5.66532	1	1	1
SMART	SM01343:FATC	2	0.58309	0.0988373	ENSBTAG00000017019, ENSBTAG00000020735	191	6	11052	19.288	1	1	1

## Sheet: David downregulated E2 vs Contr
Category	Term	Count	%	PValue	Genes	List Total	Pop Hits	Pop Total	Fold Enrichment	Bonferroni	Benjamini	FDR
UP_KW_CELLULAR_COMPONENT	KW-0256~Endoplasmic reticulum	38	11.3433	1.17714e-10	ENSBTAG00000015505, ENSBTAG00000005069, ENSBTAG00000006214, ENSBTAG00000000099, ENSBTAG00000022731, ENSBTAG00000003068, ENSBTAG00000007840, ENSBTAG00000001027, ENSBTAG00000020031, ENSBTAG00000002974, ENSBTAG00000004937, ENSBTAG00000022294, ENSBTAG00000039275, ENSBTAG00000017143, ENSBTAG00000015582, ENSBTAG00000055207, ENSBTAG00000017423, ENSBTAG00000011431, ENSBTAG00000011454, ENSBTAG00000016707,…	240	728	15593	3.39133	4.59086e-09	4.59086e-09	3.88457e-09
GOTERM_CC_DIRECT	GO:0005789~endoplasmic reticulum membrane	34	10.1493	7.359e-10	ENSBTAG00000015505, ENSBTAG00000005069, ENSBTAG00000048107, ENSBTAG00000000099, ENSBTAG00000022731, ENSBTAG00000006990, ENSBTAG00000003068, ENSBTAG00000007840, ENSBTAG00000020031, ENSBTAG00000002974, ENSBTAG00000004937, ENSBTAG00000022294, ENSBTAG00000039275, ENSBTAG00000015582, ENSBTAG00000055207, ENSBTAG00000017423, ENSBTAG00000020809, ENSBTAG00000011431, ENSBTAG00000013218, ENSBTAG00000016704,…	311	708	22895	3.5353	2.3328e-07	2.3328e-07	2.18562e-07
UP_SEQ_FEATURE	CARBOHYD:N-linked (GlcNAc...) asparagine	42	12.5373	3.33107e-09	ENSBTAG00000037533, ENSBTAG00000005284, ENSBTAG00000012855, ENSBTAG00000011105, ENSBTAG00000011601, ENSBTAG00000014912, ENSBTAG00000048903, ENSBTAG00000006214, ENSBTAG00000040361, ENSBTAG00000000099, ENSBTAG00000022731, ENSBTAG00000004471, ENSBTAG00000021664, ENSBTAG00000007840, ENSBTAG00000001027, ENSBTAG00000020031, ENSBTAG00000022155, ENSBTAG00000019242, ENSBTAG00000003329, ENSBTAG00000039275,…	321	1106	24025	2.84219	2.20516e-06	2.20517e-06	2.1985e-06
UP_KW_BIOLOGICAL_PROCESS	KW-0444~Lipid biosynthesis	15	4.47761	4.25658e-08	ENSBTAG00000015505, ENSBTAG00000005069, ENSBTAG00000011839, ENSBTAG00000004075, ENSBTAG00000006066, ENSBTAG00000000099, ENSBTAG00000003068, ENSBTAG00000007840, ENSBTAG00000000087, ENSBTAG00000022294, ENSBTAG00000019700, ENSBTAG00000015980, ENSBTAG00000055207, ENSBTAG00000016740, ENSBTAG00000016465	118	137	7106	6.59347	3.49039e-06	3.4904e-06	3.10731e-06
UP_KW_BIOLOGICAL_PROCESS	KW-0443~Lipid metabolism	27	8.0597	8.99675e-08	ENSBTAG00000013303, ENSBTAG00000012855, ENSBTAG00000011601, ENSBTAG00000015505, ENSBTAG00000005069, ENSBTAG00000004178, ENSBTAG00000000099, ENSBTAG00000004075, ENSBTAG00000003068, ENSBTAG00000007840, ENSBTAG00000003943, ENSBTAG00000022294, ENSBTAG00000015980, ENSBTAG00000019700, ENSBTAG00000017584, ENSBTAG00000055207, ENSBTAG00000011431, ENSBTAG00000018966, ENSBTAG00000010526, ENSBTAG00000011839,…	118	498	7106	3.26496	7.37731e-06	3.68867e-06	3.28381e-06
GOTERM_CC_DIRECT	GO:0016324~apical plasma membrane	18	5.37313	1.66594e-07	ENSBTAG00000010452, ENSBTAG00000015856, ENSBTAG00000019627, ENSBTAG00000010526, ENSBTAG00000009997, ENSBTAG00000002585, ENSBTAG00000021035, ENSBTAG00000014391, ENSBTAG00000003418, ENSBTAG00000001788, ENSBTAG00000009617, ENSBTAG00000016782, ENSBTAG00000014140, ENSBTAG00000011382, ENSBTAG00000013300, ENSBTAG00000031476, ENSBTAG00000015596, ENSBTAG00000019125	311	268	22895	4.94445	5.28089e-05	2.64051e-05	2.47392e-05
UP_KW_CELLULAR_COMPONENT	KW-0964~Secreted	44	13.1343	4.85295e-07	ENSBTAG00000037533, ENSBTAG00000021807, ENSBTAG00000005284, ENSBTAG00000012855, ENSBTAG00000009086, ENSBTAG00000012997, ENSBTAG00000014912, ENSBTAG00000006214, ENSBTAG00000009868, ENSBTAG00000003300, ENSBTAG00000000130, ENSBTAG00000004155, ENSBTAG00000020031, ENSBTAG00000022155, ENSBTAG00000000277, ENSBTAG00000003329, ENSBTAG00000012370, ENSBTAG00000039793, ENSBTAG00000015362, ENSBTAG00000017249,…	240	1259	15593	2.27062	1.89263e-05	9.46325e-06	8.00737e-06
UP_SEQ_FEATURE	REGION:Disordered	222	66.2687	1.61133e-06	ENSBTAG00000010774, ENSBTAG00000014699, ENSBTAG00000024381, ENSBTAG00000048903, ENSBTAG00000048107, ENSBTAG00000008333, ENSBTAG00000020696, ENSBTAG00000007003, ENSBTAG00000003569, ENSBTAG00000018373, ENSBTAG00000003329, ENSBTAG00000017162, ENSBTAG00000031476, ENSBTAG00000038777, ENSBTAG00000038415, ENSBTAG00000006720, ENSBTAG00000020345, ENSBTAG00000021677, ENSBTAG00000006044, ENSBTAG00000000066,…	321	13522	24025	1.22877	0.00106613	0.00053335	0.000531739
GOTERM_CC_DIRECT	GO:0005783~endoplasmic reticulum	28	8.35821	2.09111e-06	ENSBTAG00000019627, ENSBTAG00000024381, ENSBTAG00000006214, ENSBTAG00000048107, ENSBTAG00000000099, ENSBTAG00000022731, ENSBTAG00000007840, ENSBTAG00000001027, ENSBTAG00000020031, ENSBTAG00000005800, ENSBTAG00000017143, ENSBTAG00000013300, ENSBTAG00000017423, ENSBTAG00000011454, ENSBTAG00000018603, ENSBTAG00000016707, ENSBTAG00000005498, ENSBTAG00000006066, ENSBTAG00000004243, ENSBTAG00000000087,…	311	721	22895	2.85893	0.000662662	0.00022096	0.00020702
UP_KW_CELLULAR_COMPONENT	KW-0206~Cytoskeleton	30	8.95522	2.24153e-06	ENSBTAG00000010774, ENSBTAG00000013669, ENSBTAG00000015825, ENSBTAG00000007860, ENSBTAG00000009983, ENSBTAG00000001489, ENSBTAG00000003569, ENSBTAG00000000654, ENSBTAG00000021162, ENSBTAG00000004915, ENSBTAG00000008758, ENSBTAG00000018373, ENSBTAG00000003944, ENSBTAG00000018775, ENSBTAG00000011182, ENSBTAG00000001609, ENSBTAG00000009035, ENSBTAG00000015856, ENSBTAG00000004544, ENSBTAG00000022461,…	240	725	15593	2.68845	8.74161e-05	2.91399e-05	2.46569e-05
GOTERM_CC_DIRECT	GO:0016323~basolateral plasma membrane	13	3.8806	5.34329e-06	ENSBTAG00000013148, ENSBTAG00000038415, ENSBTAG00000008766, ENSBTAG00000001460, ENSBTAG00000047416, ENSBTAG00000020031, ENSBTAG00000003418, ENSBTAG00000001788, ENSBTAG00000007859, ENSBTAG00000009617, ENSBTAG00000000859, ENSBTAG00000014140, ENSBTAG00000015596	311	176	22895	5.43765	0.00169239	0.000423456	0.00039674
GOTERM_MF_DIRECT	GO:0008201~heparin binding	11	3.28358	7.27896e-06	ENSBTAG00000022155, ENSBTAG00000002006, ENSBTAG00000017834, ENSBTAG00000015457, ENSBTAG00000005691, ENSBTAG00000012855, ENSBTAG00000005108, ENSBTAG00000039793, ENSBTAG00000000707, ENSBTAG00000016026, ENSBTAG00000000087	286	123	20922	6.54221	0.0037054	0.00256569	0.00254054
UP_SEQ_FEATURE	TOPO_DOM:Cytoplasmic	31	9.25373	8.85066e-06	ENSBTAG00000013148, ENSBTAG00000011105, ENSBTAG00000011601, ENSBTAG00000015505, ENSBTAG00000040361, ENSBTAG00000004995, ENSBTAG00000000099, ENSBTAG00000022731, ENSBTAG00000004471, ENSBTAG00000021664, ENSBTAG00000007840, ENSBTAG00000020031, ENSBTAG00000019242, ENSBTAG00000004937, ENSBTAG00000031998, ENSBTAG00000039275, ENSBTAG00000015582, ENSBTAG00000055207, ENSBTAG00000013300, ENSBTAG00000019125,…	321	934	24025	2.48412	0.00584203	0.00195305	0.00194715
GOTERM_MF_DIRECT	GO:0005509~calcium ion binding	26	7.76119	1.13756e-05	ENSBTAG00000012855, ENSBTAG00000008612, ENSBTAG00000024381, ENSBTAG00000006214, ENSBTAG00000011209, ENSBTAG00000048107, ENSBTAG00000010619, ENSBTAG00000021686, ENSBTAG00000020031, ENSBTAG00000022155, ENSBTAG00000050712, ENSBTAG00000014391, ENSBTAG00000005108, ENSBTAG00000012370, ENSBTAG00000017584, ENSBTAG00000031476, ENSBTAG00000018499, ENSBTAG00000019839, ENSBTAG00000011454, ENSBTAG00000016707,…	286	697	20922	2.72884	0.0057848	0.00256569	0.00254054
GOTERM_MF_DIRECT	GO:0042803~protein homodimerization activity	20	5.97015	1.50923e-05	ENSBTAG00000007173, ENSBTAG00000015457, ENSBTAG00000033891, ENSBTAG00000009462, ENSBTAG00000012855, ENSBTAG00000054680, ENSBTAG00000008204, ENSBTAG00000008303, ENSBTAG00000021677, ENSBTAG00000011839, ENSBTAG00000020031, ENSBTAG00000019262, ENSBTAG00000001325, ENSBTAG00000002006, ENSBTAG00000003319, ENSBTAG00000024449, ENSBTAG00000031500, ENSBTAG00000015582, ENSBTAG00000013573, ENSBTAG00000052247	286	451	20922	3.24407	0.00766759	0.00256569	0.00254054
UP_KW_PTM	KW-0597~Phosphoprotein	86	25.6716	1.70981e-05	ENSBTAG00000010774, ENSBTAG00000009462, ENSBTAG00000011105, ENSBTAG00000008612, ENSBTAG00000009868, ENSBTAG00000003642, ENSBTAG00000048107, ENSBTAG00000000099, ENSBTAG00000010619, ENSBTAG00000007840, ENSBTAG00000007003, ENSBTAG00000003166, ENSBTAG00000001027, ENSBTAG00000022155, ENSBTAG00000050712, ENSBTAG00000018373, ENSBTAG00000006759, ENSBTAG00000002756, ENSBTAG00000000815, ENSBTAG00000018775,…	163	3277	9019	1.45209	0.000478637	0.000495845	0.000444551
GOTERM_CC_DIRECT	GO:0000775~chromosome, centromeric region	7	2.08955	2.68781e-05	ENSBTAG00000019262, ENSBTAG00000024449, ENSBTAG00000011635, ENSBTAG00000024726, ENSBTAG00000001717, ENSBTAG00000002492, ENSBTAG00000013573	311	44	22895	11.7119	0.00848428	0.00170407	0.00159656
UP_KW_BIOLOGICAL_PROCESS	KW-0752~Steroid biosynthesis	6	1.79104	4.53443e-05	ENSBTAG00000005069, ENSBTAG00000004075, ENSBTAG00000007840, ENSBTAG00000003068, ENSBTAG00000000087, ENSBTAG00000016465	118	25	7106	14.4529	0.00371141	0.00123941	0.00110338
KEGG_PATHWAY	bta01100:Metabolic pathways	54	16.1194	4.79987e-05	ENSBTAG00000007681, ENSBTAG00000033891, ENSBTAG00000009462, ENSBTAG00000015505, ENSBTAG00000005069, ENSBTAG00000004178, ENSBTAG00000024381, ENSBTAG00000000099, ENSBTAG00000007840, ENSBTAG00000007003, ENSBTAG00000006759, ENSBTAG00000019700, ENSBTAG00000015980, ENSBTAG00000015582, ENSBTAG00000055207, ENSBTAG00000011431, ENSBTAG00000054680, ENSBTAG00000011839, ENSBTAG00000005678, ENSBTAG00000031500,…	188	1642	9773	1.70958	0.0138235	0.0139196	0.0138716
GOTERM_CC_DIRECT	GO:0005737~cytoplasm	92	27.4627	5.25246e-05	ENSBTAG00000010694, ENSBTAG00000007681, ENSBTAG00000010774, ENSBTAG00000009462, ENSBTAG00000020536, ENSBTAG00000020214, ENSBTAG00000020696, ENSBTAG00000009983, ENSBTAG00000007003, ENSBTAG00000021582, ENSBTAG00000003569, ENSBTAG00000019262, ENSBTAG00000026369, ENSBTAG00000050712, ENSBTAG00000016152, ENSBTAG00000017362, ENSBTAG00000004776, ENSBTAG00000018373, ENSBTAG00000017162, ENSBTAG00000039275,…	311	4588	22895	1.4762	0.0165129	0.00277505	0.00259997
UP_KW_DOMAIN	KW-0732~Signal	89	26.5672	6.98725e-05	ENSBTAG00000010452, ENSBTAG00000021829, ENSBTAG00000037533, ENSBTAG00000012237, ENSBTAG00000011105, ENSBTAG00000012997, ENSBTAG00000019627, ENSBTAG00000048903, ENSBTAG00000008612, ENSBTAG00000047416, ENSBTAG00000009868, ENSBTAG00000048107, ENSBTAG00000003166, ENSBTAG00000001027, ENSBTAG00000022155, ENSBTAG00000001301, ENSBTAG00000034827, ENSBTAG00000031998, ENSBTAG00000000977, ENSBTAG00000003329,…	213	4231	14532	1.43514	0.00160583	0.00160707	0.00160707
INTERPRO	IPR050333:SLRP	5	1.49254	7.4648e-05	ENSBTAG00000017834, ENSBTAG00000001301, ENSBTAG00000003319, ENSBTAG00000014912, ENSBTAG00000000066	327	18	25046	21.2759	0.0846613	0.0884578	0.0882339
UP_KW_CELLULAR_COMPONENT	KW-0272~Extracellular matrix	12	3.58209	7.82702e-05	ENSBTAG00000019839, ENSBTAG00000006507, ENSBTAG00000002006, ENSBTAG00000017834, ENSBTAG00000019595, ENSBTAG00000012855, ENSBTAG00000009086, ENSBTAG00000008827, ENSBTAG00000014912, ENSBTAG00000006214, ENSBTAG00000017249, ENSBTAG00000019267	240	174	15593	4.48075	0.003048	0.000763134	0.000645729
GOTERM_CC_DIRECT	GO:0005615~extracellular space	40	11.9403	7.86057e-05	ENSBTAG00000037533, ENSBTAG00000012237, ENSBTAG00000005284, ENSBTAG00000012855, ENSBTAG00000009086, ENSBTAG00000012997, ENSBTAG00000014912, ENSBTAG00000008612, ENSBTAG00000006214, ENSBTAG00000009868, ENSBTAG00000000130, ENSBTAG00000003166, ENSBTAG00000001027, ENSBTAG00000022155, ENSBTAG00000000277, ENSBTAG00000001301, ENSBTAG00000034827, ENSBTAG00000031998, ENSBTAG00000003329, ENSBTAG00000039275,…	311	1507	22895	1.95401	0.0246111	0.00355971	0.00333513
GOTERM_BP_DIRECT	GO:0030071~regulation of mitotic metaphase/anaphase transition	4	1.19403	9.60023e-05	ENSBTAG00000016746, ENSBTAG00000009035, ENSBTAG00000019470, ENSBTAG00000020696	300	7	20990	39.981	0.134454	0.0863983	0.085709
UP_KW_BIOLOGICAL_PROCESS	KW-0132~Cell division	13	3.8806	0.000101895	ENSBTAG00000016746, ENSBTAG00000010774, ENSBTAG00000002492, ENSBTAG00000007860, ENSBTAG00000021582, ENSBTAG00000022461, ENSBTAG00000004943, ENSBTAG00000002756, ENSBTAG00000001717, ENSBTAG00000018775, ENSBTAG00000013573, ENSBTAG00000011198, ENSBTAG00000052247	118	200	7106	3.91432	0.00832099	0.00178823	0.00159196
UP_KW_BIOLOGICAL_PROCESS	KW-0152~Cholesterol biosynthesis	5	1.49254	0.000109038	ENSBTAG00000005069, ENSBTAG00000011839, ENSBTAG00000004075, ENSBTAG00000007840, ENSBTAG00000016465	118	16	7106	18.8189	0.00890177	0.00178823	0.00159196
GOTERM_CC_DIRECT	GO:0072686~mitotic spindle	8	2.38806	0.000115099	ENSBTAG00000020031, ENSBTAG00000021162, ENSBTAG00000010774, ENSBTAG00000013669, ENSBTAG00000018775, ENSBTAG00000020696, ENSBTAG00000002331, ENSBTAG00000052247	311	81	22895	7.27085	0.0358307	0.00456079	0.00427304
GOTERM_BP_DIRECT	GO:0051301~cell division	12	3.58209	0.000117012	ENSBTAG00000021582, ENSBTAG00000016746, ENSBTAG00000004943, ENSBTAG00000002756, ENSBTAG00000001717, ENSBTAG00000018775, ENSBTAG00000020645, ENSBTAG00000002492, ENSBTAG00000007860, ENSBTAG00000013573, ENSBTAG00000011198, ENSBTAG00000052247	300	195	20990	4.30564	0.161379	0.0863983	0.085709
GOTERM_MF_DIRECT	GO:0050661~NADP binding	6	1.79104	0.000120798	ENSBTAG00000002974, ENSBTAG00000007681, ENSBTAG00000005069, ENSBTAG00000007840, ENSBTAG00000002023, ENSBTAG00000016465	286	36	20922	12.1923	0.0597511	0.0147513	0.0146066
UP_SEQ_FEATURE	TOPO_DOM:Lumenal	13	3.8806	0.000133906	ENSBTAG00000019819, ENSBTAG00000011601, ENSBTAG00000015505, ENSBTAG00000040361, ENSBTAG00000004995, ENSBTAG00000022731, ENSBTAG00000004471, ENSBTAG00000000099, ENSBTAG00000007840, ENSBTAG00000049223, ENSBTAG00000004937, ENSBTAG00000039275, ENSBTAG00000055207	321	248	24025	3.92329	0.0848359	0.0221615	0.0220945
GOTERM_MF_DIRECT	GO:0008017~microtubule binding	13	3.8806	0.00014462	ENSBTAG00000009035, ENSBTAG00000010774, ENSBTAG00000013669, ENSBTAG00000048903, ENSBTAG00000020345, ENSBTAG00000002331, ENSBTAG00000009983, ENSBTAG00000030913, ENSBTAG00000008758, ENSBTAG00000024449, ENSBTAG00000013573, ENSBTAG00000019674, ENSBTAG00000052247	286	245	20922	3.88163	0.0711069	0.0147513	0.0146066
GOTERM_BP_DIRECT	GO:0006468~protein phosphorylation	18	5.37313	0.000172337	ENSBTAG00000007173, ENSBTAG00000015457, ENSBTAG00000007237, ENSBTAG00000004885, ENSBTAG00000021686, ENSBTAG00000003166, ENSBTAG00000017162, ENSBTAG00000019470, ENSBTAG00000001717, ENSBTAG00000000815, ENSBTAG00000019864, ENSBTAG00000016045, ENSBTAG00000017007, ENSBTAG00000013573, ENSBTAG00000013023, ENSBTAG00000019134, ENSBTAG00000001609, ENSBTAG00000015046	300	433	20990	2.90855	0.228345	0.0863983	0.085709
INTERPRO	IPR011009:Kinase-like_dom_sf	19	5.67164	0.000219822	ENSBTAG00000007173, ENSBTAG00000015457, ENSBTAG00000007237, ENSBTAG00000004885, ENSBTAG00000021686, ENSBTAG00000003166, ENSBTAG00000024633, ENSBTAG00000017162, ENSBTAG00000019470, ENSBTAG00000001717, ENSBTAG00000018984, ENSBTAG00000000815, ENSBTAG00000019864, ENSBTAG00000016045, ENSBTAG00000017007, ENSBTAG00000013023, ENSBTAG00000019134, ENSBTAG00000001609, ENSBTAG00000015046	327	529	25046	2.75099	0.229347	0.130244	0.129915
UP_KW_BIOLOGICAL_PROCESS	KW-0756~Sterol biosynthesis	5	1.49254	0.000223509	ENSBTAG00000005069, ENSBTAG00000004075, ENSBTAG00000007840, ENSBTAG00000003068, ENSBTAG00000016465	118	19	7106	15.8475	0.0181628	0.00305462	0.00271936
UP_KW_DOMAIN	KW-1133~Transmembrane helix	85	25.3731	0.00024515	ENSBTAG00000007681, ENSBTAG00000033891, ENSBTAG00000011105, ENSBTAG00000019627, ENSBTAG00000015505, ENSBTAG00000005069, ENSBTAG00000048903, ENSBTAG00000024381, ENSBTAG00000047416, ENSBTAG00000020214, ENSBTAG00000048107, ENSBTAG00000000099, ENSBTAG00000006990, ENSBTAG00000021664, ENSBTAG00000000130, ENSBTAG00000007840, ENSBTAG00000003166, ENSBTAG00000001301, ENSBTAG00000004937, ENSBTAG00000031998,…	213	4121	14532	1.40722	0.00562328	0.00281923	0.00281923
GOTERM_BP_DIRECT	GO:0030335~positive regulation of cell migration	10	2.98507	0.000323392	ENSBTAG00000015536, ENSBTAG00000014546, ENSBTAG00000007173, ENSBTAG00000018307, ENSBTAG00000011412, ENSBTAG00000016152, ENSBTAG00000034827, ENSBTAG00000031998, ENSBTAG00000001788, ENSBTAG00000000815	300	151	20990	4.63355	0.385201	0.0885645	0.0878579
GOTERM_BP_DIRECT	GO:0006633~fatty acid biosynthetic process	6	1.79104	0.000350467	ENSBTAG00000022294, ENSBTAG00000012855, ENSBTAG00000015980, ENSBTAG00000055207, ENSBTAG00000000087, ENSBTAG00000016740	300	43	20990	9.76279	0.409742	0.0885645	0.0878579
GOTERM_BP_DIRECT	GO:0016126~sterol biosynthetic process	4	1.19403	0.000433804	ENSBTAG00000005069, ENSBTAG00000005498, ENSBTAG00000007840, ENSBTAG00000003068	300	11	20990	25.4424	0.479301	0.0885645	0.0878579
UP_KW_DOMAIN	KW-0735~Signal-anchor	14	4.1791	0.000437567	ENSBTAG00000014546, ENSBTAG00000019819, ENSBTAG00000033891, ENSBTAG00000011601, ENSBTAG00000054680, ENSBTAG00000024381, ENSBTAG00000040361, ENSBTAG00000004995, ENSBTAG00000004471, ENSBTAG00000000284, ENSBTAG00000004328, ENSBTAG00000039275, ENSBTAG00000017793, ENSBTAG00000014140	213	298	14532	3.20522	0.0100157	0.00335468	0.00335468
GOTERM_CC_DIRECT	GO:0005829~cytosol	57	17.0149	0.000455284	ENSBTAG00000020536, ENSBTAG00000048903, ENSBTAG00000003642, ENSBTAG00000047699, ENSBTAG00000010619, ENSBTAG00000007003, ENSBTAG00000018373, ENSBTAG00000017162, ENSBTAG00000002756, ENSBTAG00000015980, ENSBTAG00000015582, ENSBTAG00000053346, ENSBTAG00000018576, ENSBTAG00000011431, ENSBTAG00000011433, ENSBTAG00000008303, ENSBTAG00000004587, ENSBTAG00000004544, ENSBTAG00000021677, ENSBTAG00000011839,…	311	2645	22895	1.58646	0.134422	0.0160361	0.0150244
GOTERM_BP_DIRECT	GO:0010718~positive regulation of epithelial to mesenchymal transition	5	1.49254	0.000471088	ENSBTAG00000016152, ENSBTAG00000014391, ENSBTAG00000001788, ENSBTAG00000006214, ENSBTAG00000015362	300	26	20990	13.4551	0.507708	0.0885645	0.0878579
GOTERM_BP_DIRECT	GO:0006695~cholesterol biosynthetic process	5	1.49254	0.000471088	ENSBTAG00000005069, ENSBTAG00000011839, ENSBTAG00000004075, ENSBTAG00000007840, ENSBTAG00000016465	300	26	20990	13.4551	0.507708	0.0885645	0.0878579
INTERPRO	IPR003591:Leu-rich_rpt_typical-subtyp	10	2.98507	0.000497507	ENSBTAG00000003090, ENSBTAG00000017834, ENSBTAG00000001301, ENSBTAG00000017362, ENSBTAG00000003319, ENSBTAG00000005108, ENSBTAG00000014912, ENSBTAG00000020214, ENSBTAG00000000066, ENSBTAG00000017533	327	175	25046	4.37676	0.445503	0.196515	0.196018
UP_KW_BIOLOGICAL_PROCESS	KW-0498~Mitosis	10	2.98507	0.000522069	ENSBTAG00000021582, ENSBTAG00000016746, ENSBTAG00000010774, ENSBTAG00000004943, ENSBTAG00000002756, ENSBTAG00000001717, ENSBTAG00000018775, ENSBTAG00000007860, ENSBTAG00000013573, ENSBTAG00000052247	118	142	7106	4.24087	0.041917	0.00611567	0.00544444
GOTERM_BP_DIRECT	GO:0001658~branching involved in ureteric bud morphogenesis	5	1.49254	0.000630901	ENSBTAG00000020031, ENSBTAG00000047268, ENSBTAG00000005691, ENSBTAG00000021566, ENSBTAG00000010671	300	28	20990	12.494	0.612939	0.10543	0.104589
GOTERM_CC_DIRECT	GO:0000793~condensed chromosome	4	1.19403	0.000635766	ENSBTAG00000001489, ENSBTAG00000021582, ENSBTAG00000019262, ENSBTAG00000015101	311	13	22895	22.6515	0.18258	0.0201538	0.0188823
UP_SEQ_FEATURE	MOTIF:Prevents secretion from ER	5	1.49254	0.000643982	ENSBTAG00000001027, ENSBTAG00000011454, ENSBTAG00000016707, ENSBTAG00000016481, ENSBTAG00000017143	321	30	24025	12.474	0.34718	0.0852632	0.0850056
KEGG_PATHWAY	bta04360:Axon guidance	12	3.58209	0.000703507	ENSBTAG00000018307, ENSBTAG00000018603, ENSBTAG00000018373, ENSBTAG00000005108, ENSBTAG00000018984, ENSBTAG00000000815, ENSBTAG00000020645, ENSBTAG00000017584, ENSBTAG00000015053, ENSBTAG00000015362, ENSBTAG00000010619, ENSBTAG00000018576	188	181	9773	3.44646	0.18461	0.0864538	0.0861556
INTERPRO	IPR000719:Prot_kinase_dom	17	5.07463	0.000712594	ENSBTAG00000007173, ENSBTAG00000015457, ENSBTAG00000007237, ENSBTAG00000004885, ENSBTAG00000021686, ENSBTAG00000003166, ENSBTAG00000017162, ENSBTAG00000019470, ENSBTAG00000001717, ENSBTAG00000000815, ENSBTAG00000019864, ENSBTAG00000016045, ENSBTAG00000017007, ENSBTAG00000013023, ENSBTAG00000019134, ENSBTAG00000001609, ENSBTAG00000015046	327	487	25046	2.67369	0.570325	0.211106	0.210572
UP_KW_MOLECULAR_FUNCTION	KW-0358~Heparin-binding	6	1.79104	0.000754739	ENSBTAG00000022155, ENSBTAG00000002006, ENSBTAG00000017834, ENSBTAG00000005691, ENSBTAG00000012855, ENSBTAG00000039793	165	49	11075	8.21892	0.0493284	0.0313812	0.0290393
GOTERM_MF_DIRECT	GO:0005524~ATP binding	38	11.3433	0.000777509	ENSBTAG00000013303, ENSBTAG00000002292, ENSBTAG00000013669, ENSBTAG00000021767, ENSBTAG00000047699, ENSBTAG00000021686, ENSBTAG00000009983, ENSBTAG00000003166, ENSBTAG00000019262, ENSBTAG00000050712, ENSBTAG00000008758, ENSBTAG00000017162, ENSBTAG00000006759, ENSBTAG00000000815, ENSBTAG00000019864, ENSBTAG00000019700, ENSBTAG00000017007, ENSBTAG00000013023, ENSBTAG00000015046, ENSBTAG00000001609,…	286	1569	20922	1.77173	0.327453	0.0660882	0.0654403
KEGG_PATHWAY	bta04015:Rap1 signaling pathway	13	3.8806	0.000894349	ENSBTAG00000007173, ENSBTAG00000015457, ENSBTAG00000005691, ENSBTAG00000018966, ENSBTAG00000020645, ENSBTAG00000015938, ENSBTAG00000002006, ENSBTAG00000004915, ENSBTAG00000034827, ENSBTAG00000018984, ENSBTAG00000000815, ENSBTAG00000017584, ENSBTAG00000001609	188	216	9773	3.12867	0.228545	0.0864538	0.0861556
UP_SEQ_FEATURE	DOMAIN:Protein kinase	17	5.07463	0.000903007	ENSBTAG00000007173, ENSBTAG00000015457, ENSBTAG00000007237, ENSBTAG00000004885, ENSBTAG00000021686, ENSBTAG00000003166, ENSBTAG00000017162, ENSBTAG00000019470, ENSBTAG00000001717, ENSBTAG00000000815, ENSBTAG00000019864, ENSBTAG00000016045, ENSBTAG00000017007, ENSBTAG00000013023, ENSBTAG00000019134, ENSBTAG00000001609, ENSBTAG00000015046	321	487	24025	2.61263	0.450123	0.0996318	0.0993308
GOTERM_MF_DIRECT	GO:0005515~protein binding	50	14.9254	0.000926601	ENSBTAG00000010694, ENSBTAG00000037533, ENSBTAG00000020214, ENSBTAG00000020696, ENSBTAG00000007840, ENSBTAG00000003166, ENSBTAG00000022155, ENSBTAG00000026369, ENSBTAG00000000654, ENSBTAG00000001301, ENSBTAG00000050712, ENSBTAG00000017362, ENSBTAG00000003329, ENSBTAG00000000815, ENSBTAG00000053346, ENSBTAG00000003090, ENSBTAG00000013218, ENSBTAG00000006044, ENSBTAG00000000066, ENSBTAG00000002006,…	286	2290	20922	1.59725	0.376736	0.0675095	0.0668477
UP_KW_DOMAIN	KW-0677~Repeat	63	18.806	0.000934862	ENSBTAG00000020536, ENSBTAG00000048903, ENSBTAG00000008612, ENSBTAG00000020214, ENSBTAG00000010619, ENSBTAG00000022155, ENSBTAG00000026369, ENSBTAG00000000654, ENSBTAG00000001301, ENSBTAG00000017362, ENSBTAG00000003329, ENSBTAG00000005108, ENSBTAG00000011382, ENSBTAG00000019267, ENSBTAG00000015101, ENSBTAG00000031476, ENSBTAG00000018499, ENSBTAG00000019839, ENSBTAG00000007173, ENSBTAG00000003090,…	213	2928	14532	1.46796	0.0212822	0.00537546	0.00537546
UP_KW_MOLECULAR_FUNCTION	KW-0808~Transferase	40	11.9403	0.000936751	ENSBTAG00000033891, ENSBTAG00000011601, ENSBTAG00000016738, ENSBTAG00000021767, ENSBTAG00000040361, ENSBTAG00000004995, ENSBTAG00000000099, ENSBTAG00000004471, ENSBTAG00000021686, ENSBTAG00000007003, ENSBTAG00000003166, ENSBTAG00000017162, ENSBTAG00000000815, ENSBTAG00000019864, ENSBTAG00000015980, ENSBTAG00000013023, ENSBTAG00000015046, ENSBTAG00000001609, ENSBTAG00000032026, ENSBTAG00000016746,…	165	1601	11075	1.67698	0.060861	0.0313812	0.0290393
GOTERM_CC_DIRECT	GO:0030496~midbody	8	2.38806	0.00108622	ENSBTAG00000009035, ENSBTAG00000008758, ENSBTAG00000001717, ENSBTAG00000020645, ENSBTAG00000004544, ENSBTAG00000007860, ENSBTAG00000013573, ENSBTAG00000011198	311	117	22895	5.03367	0.291439	0.0313029	0.029328
SMART	SM00181:EGF	11	3.28358	0.00111096	ENSBTAG00000019839, ENSBTAG00000002006, ENSBTAG00000019595, ENSBTAG00000011412, ENSBTAG00000014391, ENSBTAG00000005108, ENSBTAG00000008612, ENSBTAG00000010716, ENSBTAG00000012088, ENSBTAG00000003300, ENSBTAG00000031476	176	196	11052	3.52423	0.185875	0.171601	0.171601
GOTERM_CC_DIRECT	GO:0043235~receptor complex	9	2.68657	0.00122193	ENSBTAG00000007173, ENSBTAG00000015457, ENSBTAG00000026836, ENSBTAG00000005069, ENSBTAG00000000815, ENSBTAG00000019798, ENSBTAG00000004885, ENSBTAG00000015046, ENSBTAG00000003166	311	154	22895	4.30231	0.321308	0.0322793	0.0302427
GOTERM_BP_DIRECT	GO:0007275~multicellular organism development	9	2.68657	0.0012463	ENSBTAG00000022155, ENSBTAG00000007173, ENSBTAG00000015457, ENSBTAG00000003329, ENSBTAG00000012969, ENSBTAG00000004885, ENSBTAG00000015046, ENSBTAG00000031476, ENSBTAG00000003166	300	147	20990	4.28367	0.846739	0.187444	0.185949
INTERPRO	IPR011992:EF-hand-dom_pair	12	3.58209	0.00127674	ENSBTAG00000020031, ENSBTAG00000022155, ENSBTAG00000011454, ENSBTAG00000050712, ENSBTAG00000018966, ENSBTAG00000016707, ENSBTAG00000016481, ENSBTAG00000008827, ENSBTAG00000021191, ENSBTAG00000017584, ENSBTAG00000010619, ENSBTAG00000052247	327	283	25046	3.24777	0.779952	0.289782	0.289048
GOTERM_MF_DIRECT	GO:0005518~collagen binding	5	1.49254	0.00140895	ENSBTAG00000001027, ENSBTAG00000012237, ENSBTAG00000004885, ENSBTAG00000016026, ENSBTAG00000000087	286	36	20922	10.1603	0.512796	0.0898206	0.08894
GOTERM_CC_DIRECT	GO:0055038~recycling endosome membrane	6	1.79104	0.00141042	ENSBTAG00000050712, ENSBTAG00000007977, ENSBTAG00000021191, ENSBTAG00000019674, ENSBTAG00000019125, ENSBTAG00000020809	311	61	22895	7.24105	0.360723	0.0343925	0.0322226
INTERPRO	IPR050122:RTK	5	1.49254	0.00146725	ENSBTAG00000007173, ENSBTAG00000015457, ENSBTAG00000004885, ENSBTAG00000015046, ENSBTAG00000003166	327	38	25046	10.0781	0.824474	0.289782	0.289048
GOTERM_BP_DIRECT	GO:0060021~roof of mouth development	5	1.49254	0.0018405	ENSBTAG00000007173, ENSBTAG00000007417, ENSBTAG00000010716, ENSBTAG00000014960, ENSBTAG00000010671	300	37	20990	9.45495	0.937379	0.235346	0.233468
SMART	SM00369:LRR_TYP	10	2.98507	0.00185514	ENSBTAG00000003090, ENSBTAG00000017834, ENSBTAG00000001301, ENSBTAG00000017362, ENSBTAG00000003319, ENSBTAG00000005108, ENSBTAG00000014912, ENSBTAG00000020214, ENSBTAG00000000066, ENSBTAG00000017533	176	175	11052	3.58831	0.290731	0.171601	0.171601
GOTERM_CC_DIRECT	GO:0005576~extracellular region	32	9.55224	0.00192737	ENSBTAG00000037533, ENSBTAG00000021807, ENSBTAG00000012237, ENSBTAG00000009086, ENSBTAG00000008612, ENSBTAG00000003300, ENSBTAG00000000130, ENSBTAG00000004155, ENSBTAG00000022155, ENSBTAG00000034827, ENSBTAG00000003329, ENSBTAG00000005108, ENSBTAG00000012370, ENSBTAG00000011382, ENSBTAG00000015362, ENSBTAG00000017249, ENSBTAG00000019267, ENSBTAG00000031497, ENSBTAG00000019839, ENSBTAG00000011412,…	311	1313	22895	1.79418	0.4575	0.0436413	0.0408879
GOTERM_BP_DIRECT	GO:0034101~erythrocyte homeostasis	3	0.895522	0.00196584	ENSBTAG00000015582, ENSBTAG00000003642, ENSBTAG00000003166	300	5	20990	41.98	0.948157	0.235346	0.233468
GOTERM_BP_DIRECT	GO:0000281~mitotic cytokinesis	5	1.49254	0.00203424	ENSBTAG00000021162, ENSBTAG00000010774, ENSBTAG00000008758, ENSBTAG00000009218, ENSBTAG00000013573	300	38	20990	9.20614	0.953235	0.235346	0.233468
INTERPRO	IPR001881:EGF-like_Ca-bd_dom	8	2.38806	0.00207106	ENSBTAG00000019839, ENSBTAG00000002006, ENSBTAG00000019595, ENSBTAG00000014391, ENSBTAG00000005108, ENSBTAG00000008612, ENSBTAG00000012088, ENSBTAG00000031476	327	136	25046	4.50549	0.914287	0.350601	0.349713
UP_SEQ_FEATURE	TRANSMEM:Helical; Signal-anchor for type II membrane protein	7	2.08955	0.00211626	ENSBTAG00000014546, ENSBTAG00000019819, ENSBTAG00000039275, ENSBTAG00000014140, ENSBTAG00000040361, ENSBTAG00000004995, ENSBTAG00000004471	321	99	24025	5.29202	0.754007	0.200138	0.199533
UP_KW_MOLECULAR_FUNCTION	KW-0560~Oxidoreductase	18	5.37313	0.0023233	ENSBTAG00000007681, ENSBTAG00000009462, ENSBTAG00000009086, ENSBTAG00000015505, ENSBTAG00000010119, ENSBTAG00000005069, ENSBTAG00000004178, ENSBTAG00000006214, ENSBTAG00000047416, ENSBTAG00000003642, ENSBTAG00000002023, ENSBTAG00000007840, ENSBTAG00000000087, ENSBTAG00000018281, ENSBTAG00000015980, ENSBTAG00000015582, ENSBTAG00000055207, ENSBTAG00000016465	165	533	11075	2.26676	0.144306	0.051887	0.0480148
GOTERM_BP_DIRECT	GO:0044782~cilium organization	4	1.19403	0.00234141	ENSBTAG00000020031, ENSBTAG00000015856, ENSBTAG00000003944, ENSBTAG00000011382	300	19	20990	14.7298	0.970566	0.251535	0.249528
UP_KW_BIOLOGICAL_PROCESS	KW-0153~Cholesterol metabolism	5	1.49254	0.0024648	ENSBTAG00000005069, ENSBTAG00000011839, ENSBTAG00000004075, ENSBTAG00000007840, ENSBTAG00000016465	118	35	7106	8.60291	0.183202	0.0252642	0.0224913
GOTERM_BP_DIRECT	GO:0006629~lipid metabolic process	10	2.98507	0.00252239	ENSBTAG00000003943, ENSBTAG00000013303, ENSBTAG00000005678, ENSBTAG00000018966, ENSBTAG00000022294, ENSBTAG00000012855, ENSBTAG00000011601, ENSBTAG00000015505, ENSBTAG00000019700, ENSBTAG00000016740	300	202	20990	3.4637	0.977595	0.252911	0.250893
GOTERM_CC_DIRECT	GO:0062023~collagen-containing extracellular matrix	8	2.38806	0.0026814	ENSBTAG00000019839, ENSBTAG00000002006, ENSBTAG00000026836, ENSBTAG00000009086, ENSBTAG00000012370, ENSBTAG00000011802, ENSBTAG00000006214, ENSBTAG00000010716	311	137	22895	4.29882	0.573074	0.0566668	0.0530916
INTERPRO	IPR000742:EGF-like_dom	11	3.28358	0.00273555	ENSBTAG00000019839, ENSBTAG00000002006, ENSBTAG00000019595, ENSBTAG00000011412, ENSBTAG00000014391, ENSBTAG00000005108, ENSBTAG00000008612, ENSBTAG00000010716, ENSBTAG00000012088, ENSBTAG00000003300, ENSBTAG00000031476	327	267	25046	3.15553	0.961073	0.405204	0.404178
GOTERM_BP_DIRECT	GO:0043405~regulation of MAP kinase activity	3	0.895522	0.00292104	ENSBTAG00000016045, ENSBTAG00000020961, ENSBTAG00000017007	300	6	20990	34.9833	0.987719	0.274577	0.272387
UP_KW_BIOLOGICAL_PROCESS	KW-0276~Fatty acid metabolism	7	2.08955	0.00299171	ENSBTAG00000005678, ENSBTAG00000022294, ENSBTAG00000015505, ENSBTAG00000004178, ENSBTAG00000015980, ENSBTAG00000055207, ENSBTAG00000004243	118	87	7106	4.84531	0.217834	0.0272578	0.0242661
GOTERM_BP_DIRECT	GO:0048015~phosphatidylinositol-mediated signaling	4	1.19403	0.00314684	ENSBTAG00000024633, ENSBTAG00000018966, ENSBTAG00000018984, ENSBTAG00000017584	300	21	20990	13.327	0.991264	0.278403	0.276182
UP_KW_BIOLOGICAL_PROCESS	KW-0131~Cell cycle	14	4.1791	0.00338415	ENSBTAG00000016746, ENSBTAG00000010774, ENSBTAG00000002492, ENSBTAG00000007860, ENSBTAG00000021582, ENSBTAG00000022461, ENSBTAG00000021162, ENSBTAG00000004943, ENSBTAG00000002756, ENSBTAG00000001717, ENSBTAG00000018775, ENSBTAG00000013573, ENSBTAG00000011198, ENSBTAG00000052247	118	336	7106	2.50918	0.242681	0.02775	0.0247043
GOTERM_BP_DIRECT	GO:0033674~positive regulation of kinase activity	5	1.49254	0.00349965	ENSBTAG00000007173, ENSBTAG00000015457, ENSBTAG00000004885, ENSBTAG00000015046, ENSBTAG00000003166	300	44	20990	7.95076	0.99487	0.285415	0.283138
INTERPRO	IPR020635:Tyr_kinase_cat_dom	6	1.79104	0.00352209	ENSBTAG00000007173, ENSBTAG00000015457, ENSBTAG00000000815, ENSBTAG00000004885, ENSBTAG00000015046, ENSBTAG00000003166	327	78	25046	5.89179	0.984717	0.463741	0.462567
GOTERM_CC_DIRECT	GO:0016529~sarcoplasmic reticulum	4	1.19403	0.00356177	ENSBTAG00000002006, ENSBTAG00000008303, ENSBTAG00000008842, ENSBTAG00000002023	311	23	22895	12.803	0.67732	0.0705675	0.0661153
GOTERM_BP_DIRECT	GO:0048008~platelet-derived growth factor receptor signaling pathway	4	1.19403	0.00360565	ENSBTAG00000001864, ENSBTAG00000007173, ENSBTAG00000034827, ENSBTAG00000014960	300	22	20990	12.7212	0.995629	0.285415	0.283138
GOTERM_BP_DIRECT	GO:0030324~lung development	5	1.49254	0.00379868	ENSBTAG00000007173, ENSBTAG00000005691, ENSBTAG00000001788, ENSBTAG00000010119, ENSBTAG00000010671	300	45	20990	7.77407	0.996734	0.285661	0.283382
UP_KW_BIOLOGICAL_PROCESS	KW-1207~Sterol metabolism	5	1.49254	0.00403904	ENSBTAG00000005069, ENSBTAG00000004075, ENSBTAG00000007840, ENSBTAG00000003068, ENSBTAG00000016465	118	40	7106	7.52754	0.282421	0.0301092	0.0268046
GOTERM_CC_DIRECT	GO:0045121~membrane raft	7	2.08955	0.0044224	ENSBTAG00000010452, ENSBTAG00000019627, ENSBTAG00000048903, ENSBTAG00000012380, ENSBTAG00000019674, ENSBTAG00000019125, ENSBTAG00000031476	311	113	22895	4.56037	0.754635	0.0824648	0.0772619
INTERPRO	IPR003645:Fol_N	3	0.895522	0.00449043	ENSBTAG00000022155, ENSBTAG00000003329, ENSBTAG00000005108	327	8	25046	28.7225	0.995171	0.506228	0.504946
INTERPRO	IPR017441:Protein_kinase_ATP_BS	13	3.8806	0.00469916	ENSBTAG00000007173, ENSBTAG00000015457, ENSBTAG00000021686, ENSBTAG00000003166, ENSBTAG00000017162, ENSBTAG00000019470, ENSBTAG00000001717, ENSBTAG00000000815, ENSBTAG00000019864, ENSBTAG00000013023, ENSBTAG00000019134, ENSBTAG00000001609, ENSBTAG00000015046	327	383	25046	2.59977	0.996234	0.506228	0.504946
KEGG_PATHWAY	bta04810:Regulation of actin cytoskeleton	12	3.58209	0.00481003	ENSBTAG00000007173, ENSBTAG00000015457, ENSBTAG00000004915, ENSBTAG00000005691, ENSBTAG00000034827, ENSBTAG00000003418, ENSBTAG00000008766, ENSBTAG00000018984, ENSBTAG00000015053, ENSBTAG00000033662, ENSBTAG00000016566, ENSBTAG00000011198	188	231	9773	2.70047	0.752977	0.294694	0.293677
GOTERM_CC_DIRECT	GO:0005874~microtubule	10	2.98507	0.0049259	ENSBTAG00000001489, ENSBTAG00000030913, ENSBTAG00000009035, ENSBTAG00000021162, ENSBTAG00000010774, ENSBTAG00000013669, ENSBTAG00000008758, ENSBTAG00000018775, ENSBTAG00000009983, ENSBTAG00000052247	311	235	22895	3.13265	0.790989	0.0837998	0.0785128
GOTERM_BP_DIRECT	GO:0051897~positive regulation of phosphatidylinositol 3-kinase/protein kinase B signal transduction	7	2.08955	0.00494159	ENSBTAG00000007173, ENSBTAG00000002006, ENSBTAG00000015457, ENSBTAG00000034827, ENSBTAG00000004885, ENSBTAG00000015046, ENSBTAG00000003166	300	110	20990	4.45242	0.999419	0.349892	0.3471
GOTERM_MF_DIRECT	GO:0005178~integrin binding	7	2.08955	0.0049454	ENSBTAG00000002006, ENSBTAG00000011412, ENSBTAG00000005691, ENSBTAG00000019627, ENSBTAG00000012088, ENSBTAG00000016566, ENSBTAG00000000707	286	115	20922	4.45284	0.920214	0.280239	0.277492
GOTERM_CC_DIRECT	GO:0000776~kinetochore	7	2.08955	0.0050227	ENSBTAG00000009035, ENSBTAG00000011635, ENSBTAG00000024726, ENSBTAG00000001717, ENSBTAG00000007237, ENSBTAG00000013573, ENSBTAG00000011198	311	116	22895	4.44243	0.797337	0.0837998	0.0785128
GOTERM_BP_DIRECT	GO:0007411~axon guidance	8	2.38806	0.00519292	ENSBTAG00000018307, ENSBTAG00000011412, ENSBTAG00000003319, ENSBTAG00000005108, ENSBTAG00000000815, ENSBTAG00000015362, ENSBTAG00000015981, ENSBTAG00000010671	300	147	20990	3.80771	0.999603	0.349892	0.3471
KEGG_PATHWAY	bta01212:Fatty acid metabolism	6	1.79104	0.00527808	ENSBTAG00000022294, ENSBTAG00000015505, ENSBTAG00000015980, ENSBTAG00000002827, ENSBTAG00000055207, ENSBTAG00000000087	188	59	9773	5.28651	0.784479	0.294694	0.293677
GOTERM_BP_DIRECT	GO:0045199~maintenance of epithelial cell apical/basal polarity	3	0.895522	0.00535074	ENSBTAG00000014391, ENSBTAG00000001460, ENSBTAG00000011382	300	8	20990	26.2375	0.999687	0.349892	0.3471
SMART	SM00179:EGF_CA	8	2.38806	0.00584165	ENSBTAG00000019839, ENSBTAG00000002006, ENSBTAG00000019595, ENSBTAG00000014391, ENSBTAG00000005108, ENSBTAG00000008612, ENSBTAG00000012088, ENSBTAG00000031476	176	136	11052	3.69385	0.661718	0.289483	0.289483
KEGG_PATHWAY	bta00100:Steroid biosynthesis	4	1.19403	0.00618311	ENSBTAG00000005069, ENSBTAG00000005498, ENSBTAG00000003068, ENSBTAG00000016465	188	20	9773	10.3968	0.834481	0.294694	0.293677
SMART	SM00274:FOLN	3	0.895522	0.00655615	ENSBTAG00000022155, ENSBTAG00000003329, ENSBTAG00000005108	176	8	11052	23.5483	0.703847	0.289483	0.289483
GOTERM_MF_DIRECT	GO:0005102~signaling receptor binding	9	2.68657	0.0066425	ENSBTAG00000020031, ENSBTAG00000012855, ENSBTAG00000003418, ENSBTAG00000000977, ENSBTAG00000001788, ENSBTAG00000005108, ENSBTAG00000008303, ENSBTAG00000014372, ENSBTAG00000011382	286	202	20922	3.25933	0.966593	0.314301	0.31122
GOTERM_CC_DIRECT	GO:0031012~extracellular matrix	8	2.38806	0.00668702	ENSBTAG00000019839, ENSBTAG00000006507, ENSBTAG00000002006, ENSBTAG00000001301, ENSBTAG00000012370, ENSBTAG00000019267, ENSBTAG00000000707, ENSBTAG00000000087	311	162	22895	3.63543	0.880794	0.104373	0.097788
GOTERM_MF_DIRECT	GO:0004672~protein kinase activity	9	2.68657	0.00677904	ENSBTAG00000017162, ENSBTAG00000019470, ENSBTAG00000001717, ENSBTAG00000007237, ENSBTAG00000016045, ENSBTAG00000013023, ENSBTAG00000019134, ENSBTAG00000017007, ENSBTAG00000021686	286	203	20922	3.24327	0.968854	0.314301	0.31122
UP_SEQ_FEATURE	TOPO_DOM:Extracellular	17	5.07463	0.00678226	ENSBTAG00000014546, ENSBTAG00000013148, ENSBTAG00000011105, ENSBTAG00000006720, ENSBTAG00000008766, ENSBTAG00000021664, ENSBTAG00000020031, ENSBTAG00000019242, ENSBTAG00000007977, ENSBTAG00000031998, ENSBTAG00000007859, ENSBTAG00000009617, ENSBTAG00000019798, ENSBTAG00000014140, ENSBTAG00000013300, ENSBTAG00000019125, ENSBTAG00000014354	321	598	24025	2.12768	0.988948	0.561232	0.559536
GOTERM_CC_DIRECT	GO:0030027~lamellipodium	7	2.08955	0.0069143	ENSBTAG00000020031, ENSBTAG00000010452, ENSBTAG00000018966, ENSBTAG00000001788, ENSBTAG00000047186, ENSBTAG00000000815, ENSBTAG00000017584	311	124	22895	4.15582	0.889136	0.104373	0.097788
INTERPRO	IPR036773:TB_dom_sf	3	0.895522	0.00709367	ENSBTAG00000019839, ENSBTAG00000022155, ENSBTAG00000003329	327	10	25046	22.978	0.999783	0.585893	0.58441
KEGG_PATHWAY	bta00900:Terpenoid backbone biosynthesis	4	1.19403	0.0071133	ENSBTAG00000002827, ENSBTAG00000011839, ENSBTAG00000004075, ENSBTAG00000007840	188	21	9773	9.90172	0.873843	0.294694	0.293677
UP_KW_MOLECULAR_FUNCTION	KW-0328~Glycosyltransferase	8	2.38806	0.00715451	ENSBTAG00000019819, ENSBTAG00000033891, ENSBTAG00000046173, ENSBTAG00000011601, ENSBTAG00000054680, ENSBTAG00000040361, ENSBTAG00000004995, ENSBTAG00000004471	165	151	11075	3.55609	0.381882	0.11027	0.102041
GOTERM_BP_DIRECT	GO:0051209~release of sequestered calcium ion into cytosol	4	1.19403	0.00720296	ENSBTAG00000020031, ENSBTAG00000018966, ENSBTAG00000008303, ENSBTAG00000017584	300	28	20990	9.99524	0.999981	0.451386	0.447784
GOTERM_CC_DIRECT	GO:0055037~recycling endosome	6	1.79104	0.00724767	ENSBTAG00000001489, ENSBTAG00000005800, ENSBTAG00000017151, ENSBTAG00000011209, ENSBTAG00000016484, ENSBTAG00000054899	311	89	22895	4.96297	0.900329	0.104432	0.0978436
INTERPRO	IPR001611:Leu-rich_rpt	10	2.98507	0.00740725	ENSBTAG00000003090, ENSBTAG00000017834, ENSBTAG00000001301, ENSBTAG00000017362, ENSBTAG00000003319, ENSBTAG00000005108, ENSBTAG00000014912, ENSBTAG00000020214, ENSBTAG00000000066, ENSBTAG00000017533	327	261	25046	2.93461	0.999851	0.585893	0.58441
INTERPRO	IPR008266:Tyr_kinase_AS	6	1.79104	0.00740969	ENSBTAG00000007173, ENSBTAG00000015457, ENSBTAG00000000815, ENSBTAG00000004885, ENSBTAG00000015046, ENSBTAG00000003166	327	93	25046	4.9415	0.999851	0.585893	0.58441
GOTERM_BP_DIRECT	GO:0016477~cell migration	9	2.68657	0.00766195	ENSBTAG00000010452, ENSBTAG00000002006, ENSBTAG00000024633, ENSBTAG00000011412, ENSBTAG00000001788, ENSBTAG00000018984, ENSBTAG00000033662, ENSBTAG00000015046, ENSBTAG00000003166	300	198	20990	3.1803	0.999991	0.460943	0.457265
GOTERM_MF_DIRECT	GO:0016717~oxidoreductase activity, acting on paired donors, with oxidation of a pair of donors resulting in the reduction of molecular oxygen to two molecules of water	3	0.895522	0.00774171	ENSBTAG00000022294, ENSBTAG00000015505, ENSBTAG00000055207	286	10	20922	21.9462	0.981006	0.329023	0.325797
SMART	SM00219:TyrKc	6	1.79104	0.00782386	ENSBTAG00000007173, ENSBTAG00000015457, ENSBTAG00000000815, ENSBTAG00000004885, ENSBTAG00000015046, ENSBTAG00000003166	176	78	11052	4.83042	0.766157	0.289483	0.289483
GOTERM_CC_DIRECT	GO:0001726~ruffle	5	1.49254	0.00788077	ENSBTAG00000010452, ENSBTAG00000047186, ENSBTAG00000015938, ENSBTAG00000017584, ENSBTAG00000011382	311	58	22895	6.34632	0.918577	0.104949	0.0983271
INTERPRO	IPR035892:C2_domain_sf	8	2.38806	0.00789032	ENSBTAG00000015536, ENSBTAG00000024633, ENSBTAG00000018966, ENSBTAG00000018638, ENSBTAG00000018984, ENSBTAG00000011209, ENSBTAG00000017584, ENSBTAG00000020696	327	174	25046	3.52153	0.999916	0.585893	0.58441
GOTERM_CC_DIRECT	GO:0070062~extracellular exosome	6	1.79104	0.00794563	ENSBTAG00000020031, ENSBTAG00000017834, ENSBTAG00000001136, ENSBTAG00000024381, ENSBTAG00000008303, ENSBTAG00000013300	311	91	22895	4.85389	0.920247	0.104949	0.0983271
INTERPRO	IPR016039:Thiolase-like	3	0.895522	0.0085959	ENSBTAG00000015980, ENSBTAG00000002827, ENSBTAG00000011839	327	11	25046	20.8891	0.999964	0.585893	0.58441
INTERPRO	IPR005804:FA_desaturase_dom	3	0.895522	0.0085959	ENSBTAG00000022294, ENSBTAG00000015505, ENSBTAG00000055207	327	11	25046	20.8891	0.999964	0.585893	0.58441
INTERPRO	IPR001245:Ser-Thr/Tyr_kinase_cat_dom	7	2.08955	0.00889964	ENSBTAG00000007173, ENSBTAG00000015457, ENSBTAG00000019470, ENSBTAG00000000815, ENSBTAG00000004885, ENSBTAG00000015046, ENSBTAG00000003166	327	136	25046	3.9423	0.999975	0.585893	0.58441
UP_KW_PTM	KW-0702~S-nitrosylation	5	1.49254	0.00910844	ENSBTAG00000003418, ENSBTAG00000018373, ENSBTAG00000015980, ENSBTAG00000018463, ENSBTAG00000034776	163	46	9019	6.01427	0.226017	0.0909097	0.0815052
UP_KW_MOLECULAR_FUNCTION	KW-0829~Tyrosine-protein kinase	5	1.49254	0.00936603	ENSBTAG00000000815, ENSBTAG00000004885, ENSBTAG00000001609, ENSBTAG00000015046, ENSBTAG00000003166	165	56	11075	5.99297	0.467664	0.11027	0.102041
UP_KW_PTM	KW-0832~Ubl conjugation	30	8.95522	0.00940445	ENSBTAG00000010774, ENSBTAG00000013669, ENSBTAG00000011105, ENSBTAG00000021767, ENSBTAG00000003642, ENSBTAG00000048107, ENSBTAG00000007840, ENSBTAG00000007003, ENSBTAG00000002974, ENSBTAG00000004915, ENSBTAG00000002756, ENSBTAG00000034529, ENSBTAG00000018775, ENSBTAG00000015980, ENSBTAG00000039793, ENSBTAG00000017584, ENSBTAG00000015046, ENSBTAG00000015981, ENSBTAG00000016746, ENSBTAG00000015457,…	163	1033	9019	1.60691	0.232465	0.0909097	0.0815052
INTERPRO	IPR013032:EGF-like_CS	4	1.19403	0.00970191	ENSBTAG00000019839, ENSBTAG00000014391, ENSBTAG00000005108, ENSBTAG00000031476	327	34	25046	9.01097	0.99999	0.605093	0.603561
UP_KW_MOLECULAR_FUNCTION	KW-0418~Kinase	17	5.07463	0.00987493	ENSBTAG00000007173, ENSBTAG00000015457, ENSBTAG00000004885, ENSBTAG00000021686, ENSBTAG00000003166, ENSBTAG00000024633, ENSBTAG00000017162, ENSBTAG00000019470, ENSBTAG00000047186, ENSBTAG00000001717, ENSBTAG00000018984, ENSBTAG00000000815, ENSBTAG00000019864, ENSBTAG00000012380, ENSBTAG00000013023, ENSBTAG00000001609, ENSBTAG00000015046	165	567	11075	2.01245	0.48568	0.11027	0.102041
GOTERM_MF_DIRECT	GO:0004714~transmembrane receptor protein tyrosine kinase activity	4	1.19403	0.0100914	ENSBTAG00000000815, ENSBTAG00000004885, ENSBTAG00000015046, ENSBTAG00000003166	286	33	20922	8.86713	0.994331	0.395892	0.39201
UP_SEQ_FEATURE	DOMAIN:EF-hand	9	2.68657	0.0100942	ENSBTAG00000020031, ENSBTAG00000022155, ENSBTAG00000011454, ENSBTAG00000050712, ENSBTAG00000016707, ENSBTAG00000016481, ENSBTAG00000021191, ENSBTAG00000017584, ENSBTAG00000010619	321	222	24025	3.03423	0.998789	0.737345	0.735117
GOTERM_CC_DIRECT	GO:0009986~cell surface	12	3.58209	0.0105348	ENSBTAG00000014546, ENSBTAG00000002006, ENSBTAG00000001301, ENSBTAG00000053806, ENSBTAG00000012855, ENSBTAG00000003418, ENSBTAG00000005800, ENSBTAG00000048903, ENSBTAG00000000815, ENSBTAG00000017143, ENSBTAG00000019125, ENSBTAG00000003166	311	360	22895	2.45391	0.965169	0.133581	0.125153
UP_KW_DOMAIN	KW-0433~Leucine-rich repeat	10	2.98507	0.0107005	ENSBTAG00000003090, ENSBTAG00000017834, ENSBTAG00000001301, ENSBTAG00000017362, ENSBTAG00000003319, ENSBTAG00000005108, ENSBTAG00000014912, ENSBTAG00000020214, ENSBTAG00000000066, ENSBTAG00000017533	213	248	14532	2.75102	0.219201	0.0492223	0.0492223
UP_SEQ_FEATURE	DOMAIN:VWFC	4	1.19403	0.0111817	ENSBTAG00000022155, ENSBTAG00000002006, ENSBTAG00000010716, ENSBTAG00000000707	321	35	24025	8.55363	0.999415	0.737345	0.735117
GOTERM_BP_DIRECT	GO:0010628~positive regulation of gene expression	10	2.98507	0.0111865	ENSBTAG00000020031, ENSBTAG00000047268, ENSBTAG00000001301, ENSBTAG00000005691, ENSBTAG00000003418, ENSBTAG00000018984, ENSBTAG00000010119, ENSBTAG00000015362, ENSBTAG00000015101, ENSBTAG00000031476	300	255	20990	2.74379	1	0.629981	0.624955
INTERPRO	IPR027640:Kinesin-like_fam	4	1.19403	0.0113578	ENSBTAG00000009035, ENSBTAG00000013669, ENSBTAG00000008758, ENSBTAG00000009983	327	36	25046	8.51036	0.999999	0.631757	0.630157
INTERPRO	IPR009030:Growth_fac_rcpt_cys_sf	7	2.08955	0.0115871	ENSBTAG00000019839, ENSBTAG00000001136, ENSBTAG00000000815, ENSBTAG00000010716, ENSBTAG00000012088, ENSBTAG00000000707, ENSBTAG00000031476	327	144	25046	3.72328	0.999999	0.631757	0.630157
GOTERM_BP_DIRECT	GO:0001525~angiogenesis	7	2.08955	0.0116788	ENSBTAG00000015457, ENSBTAG00000005691, ENSBTAG00000019627, ENSBTAG00000006720, ENSBTAG00000004995, ENSBTAG00000019267, ENSBTAG00000003300	300	132	20990	3.71035	1	0.629981	0.624955
GOTERM_MF_DIRECT	GO:0001786~phosphatidylserine binding	5	1.49254	0.0119136	ENSBTAG00000002006, ENSBTAG00000011209, ENSBTAG00000003166, ENSBTAG00000001077, ENSBTAG00000018499	286	65	20922	5.62722	0.997785	0.433997	0.429742
GOTERM_BP_DIRECT	GO:0010761~fibroblast migration	3	0.895522	0.0121472	ENSBTAG00000019819, ENSBTAG00000011382, ENSBTAG00000014960	300	12	20990	17.4917	1	0.629981	0.624955
GOTERM_BP_DIRECT	GO:0061744~motor behavior	3	0.895522	0.0121472	ENSBTAG00000001489, ENSBTAG00000013054, ENSBTAG00000019125	300	12	20990	17.4917	1	0.629981	0.624955
INTERPRO	IPR002048:EF_hand_dom	9	2.68657	0.012384	ENSBTAG00000020031, ENSBTAG00000022155, ENSBTAG00000011454, ENSBTAG00000050712, ENSBTAG00000016707, ENSBTAG00000016481, ENSBTAG00000021191, ENSBTAG00000017584, ENSBTAG00000010619	327	236	25046	2.92093	1	0.631757	0.630157
UP_KW_BIOLOGICAL_PROCESS	KW-0753~Steroid metabolism	5	1.49254	0.0124856	ENSBTAG00000005069, ENSBTAG00000004075, ENSBTAG00000007840, ENSBTAG00000003068, ENSBTAG00000016465	118	55	7106	5.47458	0.643087	0.0853182	0.075954
INTERPRO	IPR018097:EGF_Ca-bd_CS	6	1.79104	0.0130987	ENSBTAG00000019839, ENSBTAG00000014391, ENSBTAG00000005108, ENSBTAG00000008612, ENSBTAG00000012088, ENSBTAG00000031476	327	107	25046	4.29495	1	0.631757	0.630157
GOTERM_BP_DIRECT	GO:0007059~chromosome segregation	5	1.49254	0.0131328	ENSBTAG00000011635, ENSBTAG00000024726, ENSBTAG00000019470, ENSBTAG00000013573, ENSBTAG00000002331	300	64	20990	5.46615	1	0.658393	0.65314
SMART	SM00364:LRR_BAC	5	1.49254	0.0132672	ENSBTAG00000003090, ENSBTAG00000017834, ENSBTAG00000001301, ENSBTAG00000014912, ENSBTAG00000017533	176	58	11052	5.4134	0.915487	0.409071	0.409071
INTERPRO	IPR000008:C2_dom	7	2.08955	0.0135316	ENSBTAG00000015536, ENSBTAG00000024633, ENSBTAG00000018966, ENSBTAG00000018638, ENSBTAG00000011209, ENSBTAG00000017584, ENSBTAG00000020696	327	149	25046	3.59834	1	0.631757	0.630157
UP_KW_CELLULAR_COMPONENT	KW-0963~Cytoplasm	60	17.9104	0.0136369	ENSBTAG00000007681, ENSBTAG00000010774, ENSBTAG00000015825, ENSBTAG00000003642, ENSBTAG00000010619, ENSBTAG00000009983, ENSBTAG00000007003, ENSBTAG00000003569, ENSBTAG00000000654, ENSBTAG00000017362, ENSBTAG00000018373, ENSBTAG00000017162, ENSBTAG00000018775, ENSBTAG00000039793, ENSBTAG00000011182, ENSBTAG00000015980, ENSBTAG00000011382, ENSBTAG00000015101, ENSBTAG00000009035, ENSBTAG00000011433,…	240	2930	15593	1.33046	0.414623	0.106368	0.0900035
UP_SEQ_FEATURE	DOMAIN:C2	7	2.08955	0.0136773	ENSBTAG00000015536, ENSBTAG00000024633, ENSBTAG00000018966, ENSBTAG00000018638, ENSBTAG00000011209, ENSBTAG00000017584, ENSBTAG00000020696	321	146	24025	3.58842	0.99989	0.737345	0.735117
UP_SEQ_FEATURE	ACT_SITE:Proton acceptor	13	3.8806	0.0136884	ENSBTAG00000007173, ENSBTAG00000015457, ENSBTAG00000009462, ENSBTAG00000004178, ENSBTAG00000004075, ENSBTAG00000003166, ENSBTAG00000000087, ENSBTAG00000039275, ENSBTAG00000001717, ENSBTAG00000000815, ENSBTAG00000002827, ENSBTAG00000001609, ENSBTAG00000015046	321	432	24025	2.25226	0.999891	0.737345	0.735117
INTERPRO	IPR030381:G_DYNAMIN_dom	3	0.895522	0.0138613	ENSBTAG00000030913, ENSBTAG00000050712, ENSBTAG00000021191	327	14	25046	16.4128	1	0.631757	0.630157
INTERPRO	IPR012163:Sialyl_trans	3	0.895522	0.0138613	ENSBTAG00000011601, ENSBTAG00000054680, ENSBTAG00000004471	327	14	25046	16.4128	1	0.631757	0.630157
UP_SEQ_FEATURE	DOMAIN:Dynamin-type G	3	0.895522	0.0144796	ENSBTAG00000030913, ENSBTAG00000050712, ENSBTAG00000021191	321	14	24025	16.0381	0.999936	0.737345	0.735117
GOTERM_CC_DIRECT	GO:0031528~microvillus membrane	3	0.895522	0.0149359	ENSBTAG00000010452, ENSBTAG00000003418, ENSBTAG00000011382	311	14	22895	15.7751	0.991523	0.176364	0.165237
GOTERM_CC_DIRECT	GO:0005604~basement membrane	5	1.49254	0.0150215	ENSBTAG00000019595, ENSBTAG00000011412, ENSBTAG00000006214, ENSBTAG00000010716, ENSBTAG00000012088	311	70	22895	5.25838	0.991753	0.176364	0.165237
GOTERM_BP_DIRECT	GO:0071230~cellular response to amino acid stimulus	4	1.19403	0.015555	ENSBTAG00000007173, ENSBTAG00000034827, ENSBTAG00000013869, ENSBTAG00000019267	300	37	20990	7.56396	1	0.75467	0.748649
INTERPRO	IPR045063:Dynamin_N	3	0.895522	0.0158577	ENSBTAG00000030913, ENSBTAG00000050712, ENSBTAG00000021191	327	15	25046	15.3187	1	0.695975	0.694213
GOTERM_BP_DIRECT	GO:0045807~positive regulation of endocytosis	3	0.895522	0.0164378	ENSBTAG00000016152, ENSBTAG00000019674, ENSBTAG00000031476	300	14	20990	14.9929	1	0.761752	0.755674
GOTERM_CC_DIRECT	GO:0042470~melanosome	5	1.49254	0.0165069	ENSBTAG00000016481, ENSBTAG00000015980, ENSBTAG00000014140, ENSBTAG00000017143, ENSBTAG00000047699	311	72	22895	5.11232	0.994889	0.186881	0.175091
GOTERM_BP_DIRECT	GO:0045665~negative regulation of neuron differentiation	4	1.19403	0.016714	ENSBTAG00000016738, ENSBTAG00000015362, ENSBTAG00000007860, ENSBTAG00000010671	300	38	20990	7.36491	1	0.761752	0.755674
KEGG_PATHWAY	bta05205:Proteoglycans in cancer	10	2.98507	0.0169651	ENSBTAG00000002006, ENSBTAG00000015457, ENSBTAG00000005691, ENSBTAG00000018966, ENSBTAG00000003418, ENSBTAG00000008766, ENSBTAG00000018984, ENSBTAG00000017584, ENSBTAG00000019267, ENSBTAG00000011198	188	205	9773	2.53581	0.993002	0.463921	0.462321
SMART	SM00239:C2	7	2.08955	0.0171942	ENSBTAG00000015536, ENSBTAG00000024633, ENSBTAG00000018966, ENSBTAG00000018638, ENSBTAG00000011209, ENSBTAG00000017584, ENSBTAG00000020696	176	130	11052	3.38129	0.959586	0.454418	0.454418
INTERPRO	IPR013766:Thioredoxin_domain	4	1.19403	0.01725	ENSBTAG00000017143, ENSBTAG00000004544, ENSBTAG00000003642, ENSBTAG00000035323	327	42	25046	7.2946	1	0.730046	0.728198
UP_KW_PTM	KW-0007~Acetylation	45	13.4328	0.0176957	ENSBTAG00000009462, ENSBTAG00000021767, ENSBTAG00000001460, ENSBTAG00000003642, ENSBTAG00000000099, ENSBTAG00000004075, ENSBTAG00000006495, ENSBTAG00000001027, ENSBTAG00000004915, ENSBTAG00000050712, ENSBTAG00000008758, ENSBTAG00000006759, ENSBTAG00000034529, ENSBTAG00000018775, ENSBTAG00000015980, ENSBTAG00000039793, ENSBTAG00000011182, ENSBTAG00000019700, ENSBTAG00000017584, ENSBTAG00000017143,…	163	1813	9019	1.37336	0.393418	0.128294	0.115022
KEGG_PATHWAY	bta04350:TGF-beta signaling pathway	7	2.08955	0.0180792	ENSBTAG00000019839, ENSBTAG00000002006, ENSBTAG00000001301, ENSBTAG00000018603, ENSBTAG00000003329, ENSBTAG00000014912, ENSBTAG00000015362	188	109	9773	3.33842	0.994963	0.463921	0.462321
UP_KW_CELLULAR_COMPONENT	KW-0966~Cell projection	17	5.07463	0.0181755	ENSBTAG00000037533, ENSBTAG00000010452, ENSBTAG00000015856, ENSBTAG00000015825, ENSBTAG00000011924, ENSBTAG00000020031, ENSBTAG00000003569, ENSBTAG00000000654, ENSBTAG00000022461, ENSBTAG00000050712, ENSBTAG00000019595, ENSBTAG00000007977, ENSBTAG00000003418, ENSBTAG00000047186, ENSBTAG00000017584, ENSBTAG00000011382, ENSBTAG00000033662	240	584	15593	1.89127	0.510987	0.107071	0.0905988
UP_SEQ_FEATURE	DOMAIN:Thioredoxin	4	1.19403	0.0183234	ENSBTAG00000017143, ENSBTAG00000004544, ENSBTAG00000003642, ENSBTAG00000035323	321	42	24025	7.12802	0.999995	0.840499	0.83796
GOTERM_BP_DIRECT	GO:0007229~integrin-mediated signaling pathway	5	1.49254	0.0185987	ENSBTAG00000019819, ENSBTAG00000019627, ENSBTAG00000047186, ENSBTAG00000017970, ENSBTAG00000016566	300	71	20990	4.92723	1	0.807444	0.801002
GOTERM_CC_DIRECT	GO:0000139~Golgi membrane	12	3.58209	0.0187837	ENSBTAG00000011431, ENSBTAG00000011433, ENSBTAG00000033891, ENSBTAG00000013218, ENSBTAG00000011601, ENSBTAG00000007933, ENSBTAG00000004328, ENSBTAG00000054680, ENSBTAG00000024381, ENSBTAG00000040361, ENSBTAG00000051352, ENSBTAG00000004471	311	393	22895	2.24786	0.997549	0.205325	0.192371
GOTERM_BP_DIRECT	GO:0006636~unsaturated fatty acid biosynthetic process	3	0.895522	0.0187903	ENSBTAG00000022294, ENSBTAG00000015505, ENSBTAG00000055207	300	15	20990	13.9933	1	0.807444	0.801002
UP_KW_MOLECULAR_FUNCTION	KW-0217~Developmental protein	12	3.58209	0.0191071	ENSBTAG00000007173, ENSBTAG00000005691, ENSBTAG00000004937, ENSBTAG00000016152, ENSBTAG00000034827, ENSBTAG00000018373, ENSBTAG00000005108, ENSBTAG00000012370, ENSBTAG00000040361, ENSBTAG00000021566, ENSBTAG00000004995, ENSBTAG00000004155	165	363	11075	2.21888	0.725434	0.160022	0.14808
UP_KW_MOLECULAR_FUNCTION	KW-9996~Developmental protein	12	3.58209	0.0191071	ENSBTAG00000007173, ENSBTAG00000005691, ENSBTAG00000004937, ENSBTAG00000016152, ENSBTAG00000034827, ENSBTAG00000018373, ENSBTAG00000005108, ENSBTAG00000012370, ENSBTAG00000040361, ENSBTAG00000021566, ENSBTAG00000004995, ENSBTAG00000004155	165	363	11075	2.21888	0.725434	0.160022	0.14808
KEGG_PATHWAY	bta01040:Biosynthesis of unsaturated fatty acids	4	1.19403	0.0191542	ENSBTAG00000022294, ENSBTAG00000015505, ENSBTAG00000055207, ENSBTAG00000000087	188	30	9773	6.93121	0.996334	0.463921	0.462321
UP_KW_CELLULAR_COMPONENT	KW-0333~Golgi apparatus	15	4.47761	0.0192179	ENSBTAG00000011431, ENSBTAG00000019819, ENSBTAG00000033891, ENSBTAG00000013218, ENSBTAG00000011601, ENSBTAG00000054680, ENSBTAG00000048903, ENSBTAG00000040361, ENSBTAG00000004471, ENSBTAG00000020031, ENSBTAG00000008758, ENSBTAG00000016481, ENSBTAG00000004328, ENSBTAG00000051352, ENSBTAG00000052247	240	490	15593	1.9889	0.530832	0.107071	0.0905988
GOTERM_CC_DIRECT	GO:0005694~chromosome	7	2.08955	0.0197288	ENSBTAG00000002444, ENSBTAG00000010774, ENSBTAG00000002756, ENSBTAG00000001717, ENSBTAG00000006214, ENSBTAG00000002492, ENSBTAG00000008333	311	156	22895	3.30334	0.998194	0.208468	0.195315
UP_SEQ_FEATURE	DOMAIN:Fibronectin type-III	8	2.38806	0.0197935	ENSBTAG00000019595, ENSBTAG00000026836, ENSBTAG00000003319, ENSBTAG00000020080, ENSBTAG00000044195, ENSBTAG00000000815, ENSBTAG00000000066, ENSBTAG00000003166	321	204	24025	2.93507	0.999998	0.840499	0.83796
INTERPRO	IPR013057:AA_transpt_TM	3	0.895522	0.0201918	ENSBTAG00000011105, ENSBTAG00000000859, ENSBTAG00000020809	327	17	25046	13.5165	1	0.794001	0.791991
KEGG_PATHWAY	bta01521:EGFR tyrosine kinase inhibitor resistance	6	1.79104	0.02027	ENSBTAG00000007173, ENSBTAG00000005691, ENSBTAG00000034827, ENSBTAG00000018984, ENSBTAG00000017584, ENSBTAG00000003166	188	82	9773	3.80371	0.997365	0.463921	0.462321
INTERPRO	IPR019821:Kinesin_motor_CS	4	1.19403	0.0207251	ENSBTAG00000009035, ENSBTAG00000013669, ENSBTAG00000008758, ENSBTAG00000009983	327	45	25046	6.80829	1	0.794001	0.791991
INTERPRO	IPR003961:FN3_dom	8	2.38806	0.0207713	ENSBTAG00000019595, ENSBTAG00000026836, ENSBTAG00000003319, ENSBTAG00000020080, ENSBTAG00000044195, ENSBTAG00000000815, ENSBTAG00000000066, ENSBTAG00000003166	327	211	25046	2.90401	1	0.794001	0.791991
KEGG_PATHWAY	bta00020:Citrate cycle (TCA cycle)	4	1.19403	0.0209143	ENSBTAG00000009462, ENSBTAG00000006759, ENSBTAG00000019700, ENSBTAG00000016740	188	31	9773	6.70762	0.997822	0.463921	0.462321
UP_SEQ_FEATURE	DOMAIN:Amino acid transporter transmembrane	3	0.895522	0.02108	ENSBTAG00000011105, ENSBTAG00000000859, ENSBTAG00000020809	321	17	24025	13.2078	0.999999	0.840499	0.83796
GOTERM_BP_DIRECT	GO:0045429~positive regulation of nitric oxide biosynthetic process	3	0.895522	0.0212751	ENSBTAG00000020031, ENSBTAG00000014546, ENSBTAG00000034776	300	16	20990	13.1188	1	0.864803	0.857903
GOTERM_BP_DIRECT	GO:0048469~cell maturation	3	0.895522	0.0212751	ENSBTAG00000015457, ENSBTAG00000013300, ENSBTAG00000003166	300	16	20990	13.1188	1	0.864803	0.857903
KEGG_PATHWAY	bta01200:Carbon metabolism	7	2.08955	0.022893	ENSBTAG00000013303, ENSBTAG00000009462, ENSBTAG00000006759, ENSBTAG00000031500, ENSBTAG00000019700, ENSBTAG00000012380, ENSBTAG00000002827	188	115	9773	3.16425	0.998789	0.463921	0.462321
KEGG_PATHWAY	bta04724:Glutamatergic synapse	7	2.08955	0.022893	ENSBTAG00000011105, ENSBTAG00000005800, ENSBTAG00000000859, ENSBTAG00000020645, ENSBTAG00000010619, ENSBTAG00000006495, ENSBTAG00000019125	188	115	9773	3.16425	0.998789	0.463921	0.462321
GOTERM_BP_DIRECT	GO:0051289~protein homotetramerization	4	1.19403	0.0232172	ENSBTAG00000020031, ENSBTAG00000001325, ENSBTAG00000031500, ENSBTAG00000010119	300	43	20990	6.50853	1	0.91891	0.911579
INTERPRO	IPR036116:FN3_sf	8	2.38806	0.0236988	ENSBTAG00000019595, ENSBTAG00000026836, ENSBTAG00000003319, ENSBTAG00000020080, ENSBTAG00000044195, ENSBTAG00000000815, ENSBTAG00000000066, ENSBTAG00000003166	327	217	25046	2.82372	1	0.875654	0.873437
GOTERM_BP_DIRECT	GO:0006486~protein glycosylation	6	1.79104	0.0244938	ENSBTAG00000019819, ENSBTAG00000011601, ENSBTAG00000054680, ENSBTAG00000004995, ENSBTAG00000004471, ENSBTAG00000032026	300	115	20990	3.65043	1	0.944582	0.937045
GOTERM_MF_DIRECT	GO:0001968~fibronectin binding	3	0.895522	0.0245045	ENSBTAG00000002006, ENSBTAG00000012088, ENSBTAG00000000087	286	18	20922	12.1923	0.999997	0.833152	0.824984
KEGG_PATHWAY	bta00630:Glyoxylate and dicarboxylate metabolism	4	1.19403	0.0246921	ENSBTAG00000013303, ENSBTAG00000009462, ENSBTAG00000031500, ENSBTAG00000002827	188	33	9773	6.3011	0.99929	0.463921	0.462321
INTERPRO	IPR001179:PPIase_FKBP_dom	3	0.895522	0.0249593	ENSBTAG00000011454, ENSBTAG00000016707, ENSBTAG00000008303	327	19	25046	12.0937	1	0.875654	0.873437
UP_SEQ_FEATURE	DOMAIN:EF-hand 1	5	1.49254	0.0249672	ENSBTAG00000022155, ENSBTAG00000011454, ENSBTAG00000016707, ENSBTAG00000016481, ENSBTAG00000010619	321	83	24025	4.50869	1	0.840499	0.83796
UP_SEQ_FEATURE	COMPBIAS:Basic and acidic residues	88	26.2687	0.0255496	ENSBTAG00000012796, ENSBTAG00000012237, ENSBTAG00000014699, ENSBTAG00000010774, ENSBTAG00000019627, ENSBTAG00000048903, ENSBTAG00000024381, ENSBTAG00000009868, ENSBTAG00000003642, ENSBTAG00000048107, ENSBTAG00000047699, ENSBTAG00000009983, ENSBTAG00000008499, ENSBTAG00000021582, ENSBTAG00000003569, ENSBTAG00000000895, ENSBTAG00000000654, ENSBTAG00000016152, ENSBTAG00000031998, ENSBTAG00000017162,…	321	5391	24025	1.22172	1	0.840499	0.83796
KEGG_PATHWAY	bta04670:Leukocyte transendothelial migration	7	2.08955	0.0255956	ENSBTAG00000013148, ENSBTAG00000019627, ENSBTAG00000003418, ENSBTAG00000018984, ENSBTAG00000020645, ENSBTAG00000017584, ENSBTAG00000019267	188	118	9773	3.0838	0.999458	0.463921	0.462321
INTERPRO	IPR051989:FKBP-like_isomerase	2	0.597015	0.0258632	ENSBTAG00000011454, ENSBTAG00000016707	327	2	25046	76.5933	1	0.875654	0.873437
INTERPRO	IPR029334:PP1-bd	2	0.597015	0.0258632	ENSBTAG00000002444, ENSBTAG00000002756	327	2	25046	76.5933	1	0.875654	0.873437
GOTERM_BP_DIRECT	GO:0043066~negative regulation of apoptotic process	10	2.98507	0.0261253	ENSBTAG00000022155, ENSBTAG00000000895, ENSBTAG00000002006, ENSBTAG00000047268, ENSBTAG00000016152, ENSBTAG00000047186, ENSBTAG00000021566, ENSBTAG00000013573, ENSBTAG00000010671, ENSBTAG00000003166	300	295	20990	2.37175	1	0.953426	0.945819
UP_SEQ_FEATURE	DOMAIN:PPIase FKBP-type 4	2	0.597015	0.0264621	ENSBTAG00000011454, ENSBTAG00000016707	321	2	24025	74.8442	1	0.840499	0.83796
UP_SEQ_FEATURE	DOMAIN:PPIase FKBP-type 3	2	0.597015	0.0264621	ENSBTAG00000011454, ENSBTAG00000016707	321	2	24025	74.8442	1	0.840499	0.83796
GOTERM_BP_DIRECT	GO:0009954~proximal/distal pattern formation	3	0.895522	0.0266249	ENSBTAG00000010119, ENSBTAG00000031476, ENSBTAG00000010671	300	18	20990	11.6611	1	0.953426	0.945819
GOTERM_BP_DIRECT	GO:0030326~embryonic limb morphogenesis	3	0.895522	0.0266249	ENSBTAG00000015457, ENSBTAG00000010716, ENSBTAG00000015362	300	18	20990	11.6611	1	0.953426	0.945819
GOTERM_BP_DIRECT	GO:0007052~mitotic spindle organization	4	1.19403	0.0276873	ENSBTAG00000009035, ENSBTAG00000013669, ENSBTAG00000001717, ENSBTAG00000002331	300	46	20990	6.08406	1	0.966346	0.958636
UP_SEQ_FEATURE	DOMAIN:EF-hand 2	5	1.49254	0.0279831	ENSBTAG00000022155, ENSBTAG00000011454, ENSBTAG00000016707, ENSBTAG00000016481, ENSBTAG00000010619	321	86	24025	4.35141	1	0.840499	0.83796
GOTERM_BP_DIRECT	GO:0071242~cellular response to ammonium ion	2	0.597015	0.0282875	ENSBTAG00000005800, ENSBTAG00000019125	300	2	20990	69.9667	1	0.966346	0.958636
UP_SEQ_FEATURE	DOMAIN:PPIase FKBP-type	3	0.895522	0.0286906	ENSBTAG00000011454, ENSBTAG00000016707, ENSBTAG00000008303	321	20	24025	11.2266	1	0.840499	0.83796
INTERPRO	IPR001752:Kinesin_motor_dom	4	1.19403	0.0287414	ENSBTAG00000009035, ENSBTAG00000013669, ENSBTAG00000008758, ENSBTAG00000009983	327	51	25046	6.00732	1	0.939546	0.937167
GOTERM_BP_DIRECT	GO:0021915~neural tube development	3	0.895522	0.0294818	ENSBTAG00000020031, ENSBTAG00000000815, ENSBTAG00000010119	300	19	20990	11.0474	1	0.966346	0.958636
KEGG_PATHWAY	bta04919:Thyroid hormone signaling pathway	7	2.08955	0.029519	ENSBTAG00000018966, ENSBTAG00000009617, ENSBTAG00000008766, ENSBTAG00000018984, ENSBTAG00000014140, ENSBTAG00000017584, ENSBTAG00000002585	188	122	9773	2.98269	0.999832	0.50356	0.501823
GOTERM_BP_DIRECT	GO:0008285~negative regulation of cell population proliferation	7	2.08955	0.0295558	ENSBTAG00000047268, ENSBTAG00000007417, ENSBTAG00000013869, ENSBTAG00000034529, ENSBTAG00000010119, ENSBTAG00000011382, ENSBTAG00000031476	300	163	20990	3.0047	1	0.966346	0.958636
UP_SEQ_FEATURE	COMPBIAS:Polar residues	101	30.1493	0.0300885	ENSBTAG00000010774, ENSBTAG00000020696, ENSBTAG00000003569, ENSBTAG00000031998, ENSBTAG00000001788, ENSBTAG00000017162, ENSBTAG00000002756, ENSBTAG00000018775, ENSBTAG00000013779, ENSBTAG00000009711, ENSBTAG00000020345, ENSBTAG00000021677, ENSBTAG00000000066, ENSBTAG00000020100, ENSBTAG00000006848, ENSBTAG00000003610, ENSBTAG00000019595, ENSBTAG00000026836, ENSBTAG00000004943, ENSBTAG00000017970,…	321	6351	24025	1.19025	1	0.840499	0.83796
INTERPRO	IPR001675:Glyco_trans_29	3	0.895522	0.0301352	ENSBTAG00000011601, ENSBTAG00000054680, ENSBTAG00000004471	327	21	25046	10.9419	1	0.939546	0.937167
INTERPRO	IPR038578:GT29-like_sf	3	0.895522	0.0301352	ENSBTAG00000011601, ENSBTAG00000054680, ENSBTAG00000004471	327	21	25046	10.9419	1	0.939546	0.937167
UP_KW_LIGAND	KW-0521~NADP	8	2.38806	0.0302087	ENSBTAG00000002974, ENSBTAG00000007681, ENSBTAG00000005069, ENSBTAG00000015980, ENSBTAG00000007840, ENSBTAG00000002023, ENSBTAG00000000087, ENSBTAG00000016465	104	168	5759	2.6369	0.576365	0.623278	0.623278
UP_SEQ_FEATURE	DOMAIN:Kinesin motor	4	1.19403	0.0304713	ENSBTAG00000009035, ENSBTAG00000013669, ENSBTAG00000008758, ENSBTAG00000009983	321	51	24025	5.87014	1	0.840499	0.83796
UP_KW_MOLECULAR_FUNCTION	KW-0112~Calmodulin-binding	5	1.49254	0.030759	ENSBTAG00000008766, ENSBTAG00000020345, ENSBTAG00000001474, ENSBTAG00000007860, ENSBTAG00000002023	165	80	11075	4.19508	0.87671	0.228984	0.211896
GOTERM_BP_DIRECT	GO:0043065~positive regulation of apoptotic process	7	2.08955	0.0310987	ENSBTAG00000019262, ENSBTAG00000010119, ENSBTAG00000004587, ENSBTAG00000015362, ENSBTAG00000019674, ENSBTAG00000021686, ENSBTAG00000013300	300	165	20990	2.96828	1	0.995157	0.987217
UP_KW_BIOLOGICAL_PROCESS	KW-0275~Fatty acid biosynthesis	4	1.19403	0.0313579	ENSBTAG00000022294, ENSBTAG00000015505, ENSBTAG00000015980, ENSBTAG00000055207	118	42	7106	5.73527	0.926651	0.197796	0.176087
INTERPRO	IPR000372:LRRNT	4	1.19403	0.0317284	ENSBTAG00000017834, ENSBTAG00000003319, ENSBTAG00000005108, ENSBTAG00000014912	327	53	25046	5.78062	1	0.939546	0.937167
GOTERM_CC_DIRECT	GO:0030175~filopodium	4	1.19403	0.03176	ENSBTAG00000010452, ENSBTAG00000003418, ENSBTAG00000001788, ENSBTAG00000011382	311	51	22895	5.77391	0.999964	0.324771	0.304281
UP_KW_CELLULAR_COMPONENT	KW-0493~Microtubule	8	2.38806	0.0324231	ENSBTAG00000001489, ENSBTAG00000021162, ENSBTAG00000010774, ENSBTAG00000013669, ENSBTAG00000008758, ENSBTAG00000018775, ENSBTAG00000013573, ENSBTAG00000009983	240	197	15593	2.63841	0.723475	0.158063	0.133745
INTERPRO	IPR012341:6hp_glycosidase-like_sf	3	0.895522	0.0328687	ENSBTAG00000011431, ENSBTAG00000024381, ENSBTAG00000004155	327	22	25046	10.4445	1	0.939546	0.937167
INTERPRO	IPR046357:PPIase_dom_sf	3	0.895522	0.0328687	ENSBTAG00000011454, ENSBTAG00000016707, ENSBTAG00000008303	327	22	25046	10.4445	1	0.939546	0.937167
UP_SEQ_FEATURE	DOMAIN:EGF-like	8	2.38806	0.0336568	ENSBTAG00000019839, ENSBTAG00000002006, ENSBTAG00000019595, ENSBTAG00000014391, ENSBTAG00000005108, ENSBTAG00000012088, ENSBTAG00000003300, ENSBTAG00000031476	321	228	24025	2.62611	1	0.864552	0.86194
KEGG_PATHWAY	bta04820:Cytoskeleton in muscle cells	10	2.98507	0.0341551	ENSBTAG00000002006, ENSBTAG00000020080, ENSBTAG00000011802, ENSBTAG00000017970, ENSBTAG00000011182, ENSBTAG00000000393, ENSBTAG00000014140, ENSBTAG00000012088, ENSBTAG00000018463, ENSBTAG00000016566	188	232	9773	2.24069	0.999958	0.550277	0.548379
UP_SEQ_FEATURE	DOMAIN:F5/8 type C	3	0.895522	0.0342812	ENSBTAG00000012237, ENSBTAG00000004885, ENSBTAG00000003300	321	22	24025	10.206	1	0.864552	0.86194
GOTERM_BP_DIRECT	GO:0001649~osteoblast differentiation	4	1.19403	0.034307	ENSBTAG00000000815, ENSBTAG00000000707, ENSBTAG00000001609, ENSBTAG00000010671	300	50	20990	5.59733	1	1	0.992681
GOTERM_BP_DIRECT	GO:0030198~extracellular matrix organization	6	1.79104	0.0344326	ENSBTAG00000007173, ENSBTAG00000006507, ENSBTAG00000026836, ENSBTAG00000012088, ENSBTAG00000019267, ENSBTAG00000000087	300	126	20990	3.33175	1	1	0.992681
GOTERM_MF_DIRECT	GO:0042802~identical protein binding	18	5.37313	0.0346209	ENSBTAG00000013148, ENSBTAG00000013869, ENSBTAG00000048903, ENSBTAG00000011209, ENSBTAG00000009997, ENSBTAG00000009800, ENSBTAG00000003642, ENSBTAG00000002585, ENSBTAG00000030913, ENSBTAG00000001489, ENSBTAG00000021191, ENSBTAG00000024726, ENSBTAG00000019700, ENSBTAG00000039684, ENSBTAG00000011382, ENSBTAG00000012088, ENSBTAG00000019125, ENSBTAG00000018994	286	768	20922	1.71454	1	1	0.992141
SMART	SM00060:FN3	7	2.08955	0.0347419	ENSBTAG00000019595, ENSBTAG00000026836, ENSBTAG00000020080, ENSBTAG00000044195, ENSBTAG00000000815, ENSBTAG00000000066, ENSBTAG00000003166	176	153	11052	2.87299	0.998558	0.803406	0.803406
INTERPRO	IPR002350:Kazal_dom	4	1.19403	0.0348714	ENSBTAG00000022155, ENSBTAG00000008827, ENSBTAG00000003329, ENSBTAG00000015596	327	55	25046	5.57042	1	0.939546	0.937167
UP_SEQ_FEATURE	DOMAIN:Kazal-like	4	1.19403	0.0352612	ENSBTAG00000022155, ENSBTAG00000008827, ENSBTAG00000003329, ENSBTAG00000015596	321	54	24025	5.54402	1	0.864552	0.86194
GOTERM_BP_DIRECT	GO:0060325~face morphogenesis	3	0.895522	0.0355397	ENSBTAG00000007173, ENSBTAG00000014960, ENSBTAG00000019267	300	21	20990	9.99524	1	1	0.992681
GOTERM_MF_DIRECT	GO:0003777~microtubule motor activity	4	1.19403	0.0355529	ENSBTAG00000009035, ENSBTAG00000013669, ENSBTAG00000008758, ENSBTAG00000009983	286	53	20922	5.52104	1	1	0.992141
INTERPRO	IPR000421:FA58C	3	0.895522	0.0356952	ENSBTAG00000012237, ENSBTAG00000004885, ENSBTAG00000003300	327	23	25046	9.99043	1	0.939546	0.937167
UP_KW_PTM	KW-0357~Heparan sulfate	3	0.895522	0.0365486	ENSBTAG00000017834, ENSBTAG00000019595, ENSBTAG00000008827	163	17	9019	9.76435	0.647439	0.211982	0.190053
GOTERM_CC_DIRECT	GO:0005912~adherens junction	6	1.79104	0.0368804	ENSBTAG00000003418, ENSBTAG00000017970, ENSBTAG00000011182, ENSBTAG00000015939, ENSBTAG00000017533, ENSBTAG00000031476	311	135	22895	3.27188	0.999993	0.365346	0.342296
UP_SEQ_FEATURE	DOMAIN:EGF-like 2	3	0.895522	0.037222	ENSBTAG00000002006, ENSBTAG00000019595, ENSBTAG00000003300	321	23	24025	9.76229	1	0.869046	0.866421
INTERPRO	IPR018247:EF_Hand_1_Ca_BS	7	2.08955	0.0374243	ENSBTAG00000011454, ENSBTAG00000050712, ENSBTAG00000016707, ENSBTAG00000016481, ENSBTAG00000021191, ENSBTAG00000017584, ENSBTAG00000010619	327	189	25046	2.83679	1	0.939546	0.937167
GOTERM_BP_DIRECT	GO:0034976~response to endoplasmic reticulum stress	4	1.19403	0.0378964	ENSBTAG00000002006, ENSBTAG00000013218, ENSBTAG00000017143, ENSBTAG00000017007	300	52	20990	5.38205	1	1	0.992681
INTERPRO	IPR017866:Succ-CoA_synthase_bsu_CS	2	0.597015	0.0385436	ENSBTAG00000006759, ENSBTAG00000016740	327	3	25046	51.0622	1	0.939546	0.937167
INTERPRO	IPR018083:Sterol_reductase_CS	2	0.597015	0.0385436	ENSBTAG00000005069, ENSBTAG00000016465	327	3	25046	51.0622	1	0.939546	0.937167
INTERPRO	IPR006715:ETS_PEA3_N	2	0.597015	0.0385436	ENSBTAG00000008333, ENSBTAG00000015981	327	3	25046	51.0622	1	0.939546	0.937167
INTERPRO	IPR001171:ERG24_DHCR-like	2	0.597015	0.0385436	ENSBTAG00000005069, ENSBTAG00000016465	327	3	25046	51.0622	1	0.939546	0.937167
GOTERM_BP_DIRECT	GO:0001657~ureteric bud development	3	0.895522	0.0387331	ENSBTAG00000015457, ENSBTAG00000007417, ENSBTAG00000015362	300	22	20990	9.54091	1	1	0.992681
INTERPRO	IPR003598:Ig_sub2	8	2.38806	0.0388504	ENSBTAG00000007173, ENSBTAG00000015457, ENSBTAG00000018307, ENSBTAG00000000977, ENSBTAG00000007859, ENSBTAG00000020080, ENSBTAG00000044195, ENSBTAG00000015939	327	241	25046	2.54252	1	0.939546	0.937167
SMART	SM00231:FA58C	3	0.895522	0.0392976	ENSBTAG00000012237, ENSBTAG00000004885, ENSBTAG00000003300	176	20	11052	9.41932	0.999399	0.807783	0.807783
UP_SEQ_FEATURE	DOMAIN:PPIase FKBP-type 2	2	0.597015	0.0394301	ENSBTAG00000011454, ENSBTAG00000016707	321	3	24025	49.8962	1	0.869046	0.866421
UP_SEQ_FEATURE	DOMAIN:PPIase FKBP-type 1	2	0.597015	0.0394301	ENSBTAG00000011454, ENSBTAG00000016707	321	3	24025	49.8962	1	0.869046	0.866421
UP_KW_CELLULAR_COMPONENT	KW-0137~Centromere	5	1.49254	0.0401111	ENSBTAG00000011635, ENSBTAG00000001717, ENSBTAG00000002492, ENSBTAG00000013573, ENSBTAG00000011198	240	84	15593	3.86731	0.79741	0.173815	0.147074
UP_SEQ_FEATURE	CROSSLNK:Glycyl lysine isopeptide (Lys-Gly) (interchain with G-Cter in SUMO2)	10	2.98507	0.041221	ENSBTAG00000013669, ENSBTAG00000002756, ENSBTAG00000001717, ENSBTAG00000018775, ENSBTAG00000015980, ENSBTAG00000003642, ENSBTAG00000018463, ENSBTAG00000002068, ENSBTAG00000015981, ENSBTAG00000007003	321	343	24025	2.18205	1	0.869046	0.866421
GOTERM_BP_DIRECT	GO:0016485~protein processing	4	1.19403	0.0416697	ENSBTAG00000006507, ENSBTAG00000012237, ENSBTAG00000002685, ENSBTAG00000010671	300	54	20990	5.18272	1	1	0.992681
GOTERM_BP_DIRECT	GO:0043536~positive regulation of blood vessel endothelial cell migration	3	0.895522	0.0420312	ENSBTAG00000002006, ENSBTAG00000015457, ENSBTAG00000005691	300	23	20990	9.12609	1	1	0.992681
GOTERM_BP_DIRECT	GO:0072207~metanephric epithelium development	2	0.597015	0.0421308	ENSBTAG00000047268, ENSBTAG00000021566	300	3	20990	46.6444	1	1	0.992681
GOTERM_BP_DIRECT	GO:2001137~positive regulation of endocytic recycling	2	0.597015	0.0421308	ENSBTAG00000050712, ENSBTAG00000021191	300	3	20990	46.6444	1	1	0.992681
GOTERM_BP_DIRECT	GO:0014028~notochord formation	2	0.597015	0.0421308	ENSBTAG00000014391, ENSBTAG00000000815	300	3	20990	46.6444	1	1	0.992681
KEGG_PATHWAY	bta04510:Focal adhesion	9	2.68657	0.0421748	ENSBTAG00000007173, ENSBTAG00000002006, ENSBTAG00000011412, ENSBTAG00000034827, ENSBTAG00000018984, ENSBTAG00000011802, ENSBTAG00000017970, ENSBTAG00000016566, ENSBTAG00000011198	188	204	9773	2.29341	0.999996	0.592148	0.590106
KEGG_PATHWAY	bta05231:Choline metabolism in cancer	6	1.79104	0.0426505	ENSBTAG00000007173, ENSBTAG00000034827, ENSBTAG00000018984, ENSBTAG00000010526, ENSBTAG00000017584, ENSBTAG00000004243	188	100	9773	3.11904	0.999997	0.592148	0.590106
GOTERM_MF_DIRECT	GO:0005507~copper ion binding	4	1.19403	0.0426997	ENSBTAG00000009086, ENSBTAG00000048903, ENSBTAG00000006214, ENSBTAG00000047416	286	57	20922	5.1336	1	1	0.992141
KEGG_PATHWAY	bta05230:Central carbon metabolism in cancer	5	1.49254	0.0428797	ENSBTAG00000007173, ENSBTAG00000015457, ENSBTAG00000009617, ENSBTAG00000018984, ENSBTAG00000012380	188	69	9773	3.76696	0.999997	0.592148	0.590106
GOTERM_BP_DIRECT	GO:0001701~in utero embryonic development	6	1.79104	0.0430287	ENSBTAG00000007173, ENSBTAG00000006507, ENSBTAG00000015457, ENSBTAG00000017584, ENSBTAG00000018463, ENSBTAG00000010671	300	134	20990	3.13284	1	1	0.992681
GOTERM_CC_DIRECT	GO:0005901~caveola	4	1.19403	0.0439521	ENSBTAG00000021191, ENSBTAG00000010526, ENSBTAG00000039684, ENSBTAG00000013300	311	58	22895	5.07706	0.999999	0.416554	0.390273
INTERPRO	IPR032675:LRR_dom_sf	10	2.98507	0.0444271	ENSBTAG00000003090, ENSBTAG00000017834, ENSBTAG00000001301, ENSBTAG00000017362, ENSBTAG00000003319, ENSBTAG00000005108, ENSBTAG00000014912, ENSBTAG00000020214, ENSBTAG00000000066, ENSBTAG00000017533	327	356	25046	2.1515	1	1	0.998311
GOTERM_CC_DIRECT	GO:0071944~cell periphery	3	0.895522	0.0446777	ENSBTAG00000047186, ENSBTAG00000011382, ENSBTAG00000019125	311	25	22895	8.83408	0.999999	0.416554	0.390273
GOTERM_MF_DIRECT	GO:0060090~molecular adaptor activity	5	1.49254	0.0450667	ENSBTAG00000003569, ENSBTAG00000022461, ENSBTAG00000050712, ENSBTAG00000018775, ENSBTAG00000011382	286	98	20922	3.73234	1	1	0.992141
GOTERM_BP_DIRECT	GO:0030866~cortical actin cytoskeleton organization	3	0.895522	0.0454304	ENSBTAG00000021191, ENSBTAG00000033662, ENSBTAG00000001640	300	24	20990	8.74583	1	1	0.992681
SMART	SM00129:KISc	4	1.19403	0.0467245	ENSBTAG00000009035, ENSBTAG00000013669, ENSBTAG00000008758, ENSBTAG00000009983	176	51	11052	4.92513	0.999857	0.864212	0.864212
UP_KW_LIGAND	KW-0460~Magnesium	14	4.1791	0.0481342	ENSBTAG00000007173, ENSBTAG00000004075, ENSBTAG00000003166, ENSBTAG00000019262, ENSBTAG00000002974, ENSBTAG00000024888, ENSBTAG00000017362, ENSBTAG00000006759, ENSBTAG00000047186, ENSBTAG00000016484, ENSBTAG00000013300, ENSBTAG00000032026, ENSBTAG00000052247, ENSBTAG00000016740	104	439	5759	1.76595	0.748742	0.623278	0.623278
GOTERM_CC_DIRECT	GO:0048471~perinuclear region of cytoplasm	11	3.28358	0.0481928	ENSBTAG00000030913, ENSBTAG00000050712, ENSBTAG00000003418, ENSBTAG00000021191, ENSBTAG00000007237, ENSBTAG00000015582, ENSBTAG00000011382, ENSBTAG00000047699, ENSBTAG00000006495, ENSBTAG00000015101, ENSBTAG00000052247	311	402	22895	2.01441	1	0.436489	0.40895
GOTERM_MF_DIRECT	GO:0008083~growth factor activity	6	1.79104	0.0486069	ENSBTAG00000005691, ENSBTAG00000034827, ENSBTAG00000007417, ENSBTAG00000009868, ENSBTAG00000039793, ENSBTAG00000015362	286	145	20922	3.02706	1	1	0.992141
UP_KW_BIOLOGICAL_PROCESS	KW-0037~Angiogenesis	4	1.19403	0.0487466	ENSBTAG00000005691, ENSBTAG00000004995, ENSBTAG00000019267, ENSBTAG00000003300	118	50	7106	4.81763	0.983393	0.285516	0.254179
UP_KW_PTM	KW-0654~Proteoglycan	4	1.19403	0.0492271	ENSBTAG00000017834, ENSBTAG00000019595, ENSBTAG00000008827, ENSBTAG00000014912	163	46	9019	4.81142	0.756696	0.237931	0.213317
INTERPRO	IPR000152:EGF-type_Asp/Asn_hydroxyl_site	5	1.49254	0.0499156	ENSBTAG00000019839, ENSBTAG00000014391, ENSBTAG00000005108, ENSBTAG00000012088, ENSBTAG00000031476	327	106	25046	3.61289	1	1	0.998311
UP_KW_MOLECULAR_FUNCTION	KW-0413~Isomerase	6	1.79104	0.0501293	ENSBTAG00000019262, ENSBTAG00000011454, ENSBTAG00000016707, ENSBTAG00000008303, ENSBTAG00000017143, ENSBTAG00000004075	165	135	11075	2.98316	0.96812	0.335866	0.310802
INTERPRO	IPR036383:TSP1_rpt_sf	4	1.19403	0.0509059	ENSBTAG00000006507, ENSBTAG00000002006, ENSBTAG00000017249, ENSBTAG00000000707	327	64	25046	4.78708	1	1	0.998311
INTERPRO	IPR000884:TSP1_rpt	4	1.19403	0.0509059	ENSBTAG00000006507, ENSBTAG00000002006, ENSBTAG00000017249, ENSBTAG00000000707	327	64	25046	4.78708	1	1	0.998311
INTERPRO	IPR032387:ACAS_N	2	0.597015	0.0510595	ENSBTAG00000013303, ENSBTAG00000005678	327	4	25046	38.2966	1	1	0.998311
INTERPRO	IPR051142:Glycosyltransferase_29	2	0.597015	0.0510595	ENSBTAG00000011601, ENSBTAG00000004471	327	4	25046	38.2966	1	1	0.998311
INTERPRO	IPR024104:Tribbles/Ser_Thr_kinase_40	2	0.597015	0.0510595	ENSBTAG00000016045, ENSBTAG00000017007	327	4	25046	38.2966	1	1	0.998311
INTERPRO	IPR005811:SUCC_ACL_C	2	0.597015	0.0510595	ENSBTAG00000006759, ENSBTAG00000016740	327	4	25046	38.2966	1	1	0.998311
INTERPRO	IPR040990:DUF5600	2	0.597015	0.0510595	ENSBTAG00000050712, ENSBTAG00000021191	327	4	25046	38.2966	1	1	0.998311
INTERPRO	IPR016102:Succinyl-CoA_synth-like	2	0.597015	0.0510595	ENSBTAG00000006759, ENSBTAG00000016740	327	4	25046	38.2966	1	1	0.998311
SMART	SM00013:LRRNT	4	1.19403	0.0513856	ENSBTAG00000017834, ENSBTAG00000003319, ENSBTAG00000005108, ENSBTAG00000014912	176	53	11052	4.73928	0.999942	0.864212	0.864212
UP_SEQ_FEATURE	SITE:Cleavage; by furin-like protease	2	0.597015	0.052226	ENSBTAG00000009086, ENSBTAG00000040361	321	4	24025	37.4221	1	0.869046	0.866421
UP_SEQ_FEATURE	DOMAIN:Fatty acid desaturase	2	0.597015	0.052226	ENSBTAG00000022294, ENSBTAG00000055207	321	4	24025	37.4221	1	0.869046	0.866421
UP_SEQ_FEATURE	CROSSLNK:Lysine tyrosylquinone (Lys-Tyr)	2	0.597015	0.052226	ENSBTAG00000009086, ENSBTAG00000006214	321	4	24025	37.4221	1	0.869046	0.866421
UP_SEQ_FEATURE	DOMAIN:Acetyl-coenzyme A synthetase N-terminal	2	0.597015	0.052226	ENSBTAG00000013303, ENSBTAG00000005678	321	4	24025	37.4221	1	0.869046	0.866421
UP_SEQ_FEATURE	REGION:Lysyl-oxidase like	2	0.597015	0.052226	ENSBTAG00000009086, ENSBTAG00000006214	321	4	24025	37.4221	1	0.869046	0.866421
INTERPRO	IPR000198:RhoGAP_dom	4	1.19403	0.0528738	ENSBTAG00000008028, ENSBTAG00000015938, ENSBTAG00000001343, ENSBTAG00000020100	327	65	25046	4.71343	1	1	0.998311
KEGG_PATHWAY	bta05218:Melanoma	5	1.49254	0.0530914	ENSBTAG00000007173, ENSBTAG00000015457, ENSBTAG00000005691, ENSBTAG00000034827, ENSBTAG00000018984	188	74	9773	3.51244	1	0.68655	0.684182
UP_SEQ_FEATURE	REGION:G4 motif	3	0.895522	0.0532616	ENSBTAG00000030913, ENSBTAG00000022461, ENSBTAG00000050712	321	28	24025	8.01903	1	0.869046	0.866421
UP_SEQ_FEATURE	REGION:G3 motif	3	0.895522	0.0532616	ENSBTAG00000030913, ENSBTAG00000022461, ENSBTAG00000050712	321	28	24025	8.01903	1	0.869046	0.866421
UP_SEQ_FEATURE	REGION:G1 motif	3	0.895522	0.0532616	ENSBTAG00000030913, ENSBTAG00000022461, ENSBTAG00000050712	321	28	24025	8.01903	1	0.869046	0.866421
UP_SEQ_FEATURE	DOMAIN:Rho-GAP	4	1.19403	0.0538231	ENSBTAG00000008028, ENSBTAG00000015938, ENSBTAG00000001343, ENSBTAG00000020100	321	64	24025	4.67776	1	0.869046	0.866421
UP_SEQ_FEATURE	ACT_SITE:Glycyl thioester intermediate	4	1.19403	0.0538231	ENSBTAG00000016746, ENSBTAG00000020536, ENSBTAG00000021767, ENSBTAG00000020696	321	64	24025	4.67776	1	0.869046	0.866421
GOTERM_BP_DIRECT	GO:0007179~transforming growth factor beta receptor signaling pathway	4	1.19403	0.0540686	ENSBTAG00000019819, ENSBTAG00000001301, ENSBTAG00000016152, ENSBTAG00000017970	300	60	20990	4.66444	1	1	0.992681
KEGG_PATHWAY	bta00620:Pyruvate metabolism	4	1.19403	0.0544505	ENSBTAG00000013303, ENSBTAG00000009462, ENSBTAG00000019700, ENSBTAG00000002827	188	45	9773	4.6208	1	0.68655	0.684182
UP_KW_BIOLOGICAL_PROCESS	KW-0395~Inflammatory response	5	1.49254	0.0548028	ENSBTAG00000037533, ENSBTAG00000014546, ENSBTAG00000000277, ENSBTAG00000012380, ENSBTAG00000015101	118	87	7106	3.46094	0.990164	0.299589	0.266707
GOTERM_BP_DIRECT	GO:0030154~cell differentiation	12	3.58209	0.0549083	ENSBTAG00000022155, ENSBTAG00000015457, ENSBTAG00000005691, ENSBTAG00000016152, ENSBTAG00000018373, ENSBTAG00000003329, ENSBTAG00000005108, ENSBTAG00000012370, ENSBTAG00000004995, ENSBTAG00000008333, ENSBTAG00000015981, ENSBTAG00000004155	300	445	20990	1.88674	1	1	0.992681
GOTERM_BP_DIRECT	GO:0060042~retina morphogenesis in camera-type eye	2	0.597015	0.0557774	ENSBTAG00000013054, ENSBTAG00000031476	300	4	20990	34.9833	1	1	0.992681
GOTERM_BP_DIRECT	GO:0046655~folic acid metabolic process	2	0.597015	0.0557774	ENSBTAG00000007681, ENSBTAG00000031500	300	4	20990	34.9833	1	1	0.992681
GOTERM_BP_DIRECT	GO:0010828~positive regulation of D-glucose transmembrane transport	2	0.597015	0.0557774	ENSBTAG00000001864, ENSBTAG00000019674	300	4	20990	34.9833	1	1	0.992681
GOTERM_BP_DIRECT	GO:0007386~compartment pattern specification	2	0.597015	0.0557774	ENSBTAG00000040361, ENSBTAG00000031476	300	4	20990	34.9833	1	1	0.992681
GOTERM_BP_DIRECT	GO:0046653~tetrahydrofolate metabolic process	2	0.597015	0.0557774	ENSBTAG00000007681, ENSBTAG00000031500	300	4	20990	34.9833	1	1	0.992681
GOTERM_BP_DIRECT	GO:0072284~metanephric S-shaped body morphogenesis	2	0.597015	0.0557774	ENSBTAG00000020031, ENSBTAG00000047268	300	4	20990	34.9833	1	1	0.992681
GOTERM_BP_DIRECT	GO:0007173~epidermal growth factor receptor signaling pathway	3	0.895522	0.0561994	ENSBTAG00000018966, ENSBTAG00000019798, ENSBTAG00000017584	300	27	20990	7.77407	1	1	0.992681
GOTERM_BP_DIRECT	GO:0009749~response to glucose	3	0.895522	0.0561994	ENSBTAG00000002006, ENSBTAG00000012855, ENSBTAG00000008303	300	27	20990	7.77407	1	1	0.992681
GOTERM_BP_DIRECT	GO:0007416~synapse assembly	3	0.895522	0.0561994	ENSBTAG00000003319, ENSBTAG00000005800, ENSBTAG00000044195	300	27	20990	7.77407	1	1	0.992681
GOTERM_BP_DIRECT	GO:0002052~positive regulation of neuroblast proliferation	3	0.895522	0.0561994	ENSBTAG00000014372, ENSBTAG00000007860, ENSBTAG00000010671	300	27	20990	7.77407	1	1	0.992681
GOTERM_BP_DIRECT	GO:0090090~negative regulation of canonical Wnt signaling pathway	5	1.49254	0.0564266	ENSBTAG00000010694, ENSBTAG00000016152, ENSBTAG00000012969, ENSBTAG00000011382, ENSBTAG00000010671	300	101	20990	3.4637	1	1	0.992681
KEGG_PATHWAY	bta00513:Various types of N-glycan biosynthesis	4	1.19403	0.0574592	ENSBTAG00000019819, ENSBTAG00000033891, ENSBTAG00000046173, ENSBTAG00000024381	188	46	9773	4.52035	1	0.694299	0.691905
GOTERM_MF_DIRECT	GO:0050660~flavin adenine dinucleotide binding	4	1.19403	0.0589569	ENSBTAG00000002974, ENSBTAG00000004178, ENSBTAG00000005498, ENSBTAG00000002023	286	65	20922	4.50178	1	1	0.992141
COG_ONTOLOGY	Carbohydrate transport and metabolism	3	0.895522	0.0592346	ENSBTAG00000016704, ENSBTAG00000012380, ENSBTAG00000013054	30	22	1590	7.22727	0.574658	0.701267	0.701267
GOTERM_BP_DIRECT	GO:0097009~energy homeostasis	3	0.895522	0.0599684	ENSBTAG00000002974, ENSBTAG00000013054, ENSBTAG00000031476	300	28	20990	7.49643	1	1	0.992681
GOTERM_BP_DIRECT	GO:0001666~response to hypoxia	4	1.19403	0.0608566	ENSBTAG00000006214, ENSBTAG00000019267, ENSBTAG00000013300, ENSBTAG00000002023	300	63	20990	4.44233	1	1	0.992681
INTERPRO	IPR036249:Thioredoxin-like_sf	6	1.79104	0.0618242	ENSBTAG00000018281, ENSBTAG00000017143, ENSBTAG00000004544, ENSBTAG00000003642, ENSBTAG00000035323, ENSBTAG00000004155	327	163	25046	2.81938	1	1	0.998311
GOTERM_MF_DIRECT	GO:0044877~protein-containing complex binding	5	1.49254	0.0619735	ENSBTAG00000001489, ENSBTAG00000006848, ENSBTAG00000007173, ENSBTAG00000014391, ENSBTAG00000048903	286	109	20922	3.35568	1	1	0.992141
KEGG_PATHWAY	bta05133:Pertussis	5	1.49254	0.0621308	ENSBTAG00000037533, ENSBTAG00000008612, ENSBTAG00000020645, ENSBTAG00000015053, ENSBTAG00000016267	188	78	9773	3.33231	1	0.720718	0.718232
GOTERM_BP_DIRECT	GO:0071277~cellular response to calcium ion	4	1.19403	0.0632037	ENSBTAG00000015536, ENSBTAG00000020031, ENSBTAG00000001489, ENSBTAG00000011209	300	64	20990	4.37292	1	1	0.992681
INTERPRO	IPR050653:Prot_Inhib_GrowthFact_Antg	2	0.597015	0.0634129	ENSBTAG00000022155, ENSBTAG00000003329	327	5	25046	30.6373	1	1	0.998311
INTERPRO	IPR031692:EHD_N	2	0.597015	0.0634129	ENSBTAG00000050712, ENSBTAG00000021191	327	5	25046	30.6373	1	1	0.998311
INTERPRO	IPR001695:Lysyl_oxidase	2	0.597015	0.0634129	ENSBTAG00000009086, ENSBTAG00000006214	327	5	25046	30.6373	1	1	0.998311
INTERPRO	IPR015369:Follistatin/Osteonectin_EGF	2	0.597015	0.0634129	ENSBTAG00000022155, ENSBTAG00000003329	327	5	25046	30.6373	1	1	0.998311
INTERPRO	IPR019828:Lysyl_oxidase_CS	2	0.597015	0.0634129	ENSBTAG00000009086, ENSBTAG00000006214	327	5	25046	30.6373	1	1	0.998311
UP_SEQ_FEATURE	TRANSMEM:Helical; Name=8	3	0.895522	0.0638519	ENSBTAG00000009617, ENSBTAG00000008766, ENSBTAG00000019125	321	31	24025	7.24299	1	0.975727	0.972779
UP_SEQ_FEATURE	MOTIF:[IL]-x-C-x-x-[DE] motif	2	0.597015	0.0648519	ENSBTAG00000003418, ENSBTAG00000018463	321	5	24025	29.9377	1	0.975727	0.972779
UP_SEQ_FEATURE	REGION:Heparin-binding	2	0.597015	0.0648519	ENSBTAG00000002006, ENSBTAG00000005691	321	5	24025	29.9377	1	0.975727	0.972779
PIR_SUPERFAMILY	PIRSF005557:Sialyl_trans	3	0.895522	0.0655787	ENSBTAG00000011601, ENSBTAG00000054680, ENSBTAG00000004471	59	14	1905	6.91889	0.974337	1	1
GOTERM_BP_DIRECT	GO:0006814~sodium ion transport	4	1.19403	0.0655922	ENSBTAG00000008766, ENSBTAG00000014140, ENSBTAG00000054899, ENSBTAG00000014354	300	65	20990	4.30564	1	1	0.992681
GOTERM_MF_DIRECT	GO:0004720~protein-lysine 6-oxidase activity	2	0.597015	0.0662858	ENSBTAG00000009086, ENSBTAG00000006214	286	5	20922	29.2615	1	1	0.992141
GOTERM_MF_DIRECT	GO:0003836~beta-galactoside (CMP) alpha-2,3-sialyltransferase activity	2	0.597015	0.0662858	ENSBTAG00000054680, ENSBTAG00000004471	286	5	20922	29.2615	1	1	0.992141
GOTERM_MF_DIRECT	GO:0005164~tumor necrosis factor receptor binding	3	0.895522	0.0663944	ENSBTAG00000021677, ENSBTAG00000000130, ENSBTAG00000018994	286	31	20922	7.0794	1	1	0.992141
KEGG_PATHWAY	bta04020:Calcium signaling pathway	10	2.98507	0.0673806	ENSBTAG00000007173, ENSBTAG00000015457, ENSBTAG00000005691, ENSBTAG00000034827, ENSBTAG00000018966, ENSBTAG00000017584, ENSBTAG00000010619, ENSBTAG00000021664, ENSBTAG00000015046, ENSBTAG00000002023	188	264	9773	1.96909	1	0.751553	0.748961
UP_SEQ_FEATURE	DOMAIN:EGF-like 1	3	0.895522	0.067527	ENSBTAG00000002006, ENSBTAG00000019595, ENSBTAG00000003300	321	32	24025	7.01665	1	0.977956	0.975002
GOTERM_BP_DIRECT	GO:0042475~odontogenesis of dentin-containing tooth	3	0.895522	0.0677558	ENSBTAG00000007173, ENSBTAG00000015362, ENSBTAG00000010671	300	30	20990	6.99667	1	1	0.992681
UP_SEQ_FEATURE	ACT_SITE:Charge relay system	5	1.49254	0.0679547	ENSBTAG00000012855, ENSBTAG00000008612, ENSBTAG00000025809, ENSBTAG00000007840, ENSBTAG00000004243	321	115	24025	3.2541	1	0.977956	0.975002
GOTERM_BP_DIRECT	GO:0018057~peptidyl-lysine oxidation	2	0.597015	0.0692303	ENSBTAG00000009086, ENSBTAG00000006214	300	5	20990	27.9867	1	1	0.992681
GOTERM_BP_DIRECT	GO:0035633~maintenance of blood-brain barrier	2	0.597015	0.0692303	ENSBTAG00000013054, ENSBTAG00000019125	300	5	20990	27.9867	1	1	0.992681
GOTERM_BP_DIRECT	GO:0051256~mitotic spindle midzone assembly	2	0.597015	0.0692303	ENSBTAG00000001717, ENSBTAG00000009983	300	5	20990	27.9867	1	1	0.992681
GOTERM_BP_DIRECT	GO:0006085~acetyl-CoA biosynthetic process	2	0.597015	0.0692303	ENSBTAG00000013303, ENSBTAG00000016740	300	5	20990	27.9867	1	1	0.992681
UP_KW_CELLULAR_COMPONENT	KW-0995~Kinetochore	4	1.19403	0.0695993	ENSBTAG00000011635, ENSBTAG00000001717, ENSBTAG00000013573, ENSBTAG00000011198	240	62	15593	4.19167	0.940003	0.271437	0.229678
GOTERM_BP_DIRECT	GO:0007507~heart development	5	1.49254	0.0705555	ENSBTAG00000003569, ENSBTAG00000010694, ENSBTAG00000006720, ENSBTAG00000011182, ENSBTAG00000010671	300	109	20990	3.20948	1	1	0.992681
GOTERM_BP_DIRECT	GO:0032731~positive regulation of interleukin-1 beta production	3	0.895522	0.071768	ENSBTAG00000014546, ENSBTAG00000012855, ENSBTAG00000012380	300	31	20990	6.77097	1	1	0.992681
GOTERM_BP_DIRECT	GO:0008284~positive regulation of cell population proliferation	9	2.68657	0.0727586	ENSBTAG00000014546, ENSBTAG00000015457, ENSBTAG00000005691, ENSBTAG00000034827, ENSBTAG00000017362, ENSBTAG00000019864, ENSBTAG00000010119, ENSBTAG00000020645, ENSBTAG00000031476	300	306	20990	2.05784	1	1	0.992681
UP_KW_LIGAND	KW-0106~Calcium	18	5.37313	0.0729426	ENSBTAG00000011454, ENSBTAG00000016707, ENSBTAG00000012855, ENSBTAG00000024381, ENSBTAG00000008612, ENSBTAG00000006214, ENSBTAG00000022731, ENSBTAG00000010619, ENSBTAG00000020031, ENSBTAG00000006507, ENSBTAG00000002006, ENSBTAG00000050712, ENSBTAG00000016481, ENSBTAG00000021191, ENSBTAG00000017584, ENSBTAG00000019267, ENSBTAG00000013300, ENSBTAG00000018499	104	656	5759	1.51944	0.880054	0.623278	0.623278
INTERPRO	IPR003378:Fringe-like_glycosylTrfase	2	0.597015	0.075606	ENSBTAG00000040361, ENSBTAG00000004995	327	6	25046	25.5311	1	1	0.998311
INTERPRO	IPR011778:Hydantoinase/dihydroPyrase	2	0.597015	0.075606	ENSBTAG00000018373, ENSBTAG00000018576	327	6	25046	25.5311	1	1	0.998311
INTERPRO	IPR050378:Metallo-dep_Hydrolases_sf	2	0.597015	0.075606	ENSBTAG00000018373, ENSBTAG00000018576	327	6	25046	25.5311	1	1	0.998311
INTERPRO	IPR050912:LOX-like_protein	2	0.597015	0.075606	ENSBTAG00000009086, ENSBTAG00000006214	327	6	25046	25.5311	1	1	0.998311
GOTERM_BP_DIRECT	GO:0001837~epithelial to mesenchymal transition	3	0.895522	0.0758553	ENSBTAG00000015457, ENSBTAG00000006214, ENSBTAG00000016782	300	32	20990	6.55938	1	1	0.992681
UP_KW_CELLULAR_COMPONENT	KW-0703~Sarcoplasmic reticulum	3	0.895522	0.0768922	ENSBTAG00000002006, ENSBTAG00000016481, ENSBTAG00000008303	240	30	15593	6.49708	0.955859	0.272618	0.230677
KEGG_PATHWAY	bta04981:Folate transport and metabolism	4	1.19403	0.0770947	ENSBTAG00000007681, ENSBTAG00000031500, ENSBTAG00000015596, ENSBTAG00000007003	188	52	9773	3.99877	1	0.798622	0.795868
KEGG_PATHWAY	bta03320:PPAR signaling pathway	5	1.49254	0.0771083	ENSBTAG00000012855, ENSBTAG00000015505, ENSBTAG00000004178, ENSBTAG00000011839, ENSBTAG00000055207	188	84	9773	3.09429	1	0.798622	0.795868
GOTERM_CC_DIRECT	GO:0005871~kinesin complex	3	0.895522	0.0772311	ENSBTAG00000013669, ENSBTAG00000008758, ENSBTAG00000009983	311	34	22895	6.49565	1	0.680063	0.637157
UP_SEQ_FEATURE	DOMAIN:Fringe-like glycosyltransferase	2	0.597015	0.0773102	ENSBTAG00000040361, ENSBTAG00000004995	321	6	24025	24.9481	1	1	0.998487
GOTERM_MF_DIRECT	GO:0070051~fibrinogen binding	2	0.597015	0.0790079	ENSBTAG00000002006, ENSBTAG00000012088	286	6	20922	24.3846	1	1	0.992141
GOTERM_BP_DIRECT	GO:0006099~tricarboxylic acid cycle	3	0.895522	0.0800145	ENSBTAG00000009462, ENSBTAG00000006759, ENSBTAG00000016740	300	33	20990	6.36061	1	1	0.992681
GOTERM_BP_DIRECT	GO:0030199~collagen fibril organization	3	0.895522	0.0800145	ENSBTAG00000001027, ENSBTAG00000009086, ENSBTAG00000006214	300	33	20990	6.36061	1	1	0.992681
GOTERM_CC_DIRECT	GO:0042383~sarcolemma	4	1.19403	0.0816107	ENSBTAG00000000393, ENSBTAG00000010619, ENSBTAG00000002023, ENSBTAG00000018499	311	75	22895	3.92626	1	0.699205	0.655091
GOTERM_BP_DIRECT	GO:0043278~response to morphine	2	0.597015	0.0824922	ENSBTAG00000018317, ENSBTAG00000019125	300	6	20990	23.3222	1	1	0.992681
GOTERM_BP_DIRECT	GO:0014807~regulation of somitogenesis	2	0.597015	0.0824922	ENSBTAG00000040361, ENSBTAG00000031476	300	6	20990	23.3222	1	1	0.992681
GOTERM_BP_DIRECT	GO:0150104~transport across blood-brain barrier	2	0.597015	0.0824922	ENSBTAG00000002585, ENSBTAG00000019125	300	6	20990	23.3222	1	1	0.992681
GOTERM_BP_DIRECT	GO:0022612~gland morphogenesis	2	0.597015	0.0824922	ENSBTAG00000003418, ENSBTAG00000011382	300	6	20990	23.3222	1	1	0.992681
GOTERM_BP_DIRECT	GO:0072659~protein localization to plasma membrane	5	1.49254	0.0842619	ENSBTAG00000003436, ENSBTAG00000050712, ENSBTAG00000021191, ENSBTAG00000000815, ENSBTAG00000011382	300	116	20990	3.0158	1	1	0.992681
UP_KW_PTM	KW-0165~Cleavage on pair of basic residues	7	2.08955	0.0856361	ENSBTAG00000037533, ENSBTAG00000021807, ENSBTAG00000034827, ENSBTAG00000007417, ENSBTAG00000009086, ENSBTAG00000009868, ENSBTAG00000015362	163	170	9019	2.27835	0.918467	0.314142	0.281645
UP_KW_PTM	KW-0886~LTQ	2	0.597015	0.08666	ENSBTAG00000009086, ENSBTAG00000006214	163	5	9019	22.1325	0.920985	0.314142	0.281645
INTERPRO	IPR012171:Fatty_acid_desaturase	2	0.597015	0.0876409	ENSBTAG00000022294, ENSBTAG00000015505	327	7	25046	21.8838	1	1	0.998311
INTERPRO	IPR050606:Calponin-like	2	0.597015	0.0876409	ENSBTAG00000020345, ENSBTAG00000002068	327	7	25046	21.8838	1	1	0.998311
INTERPRO	IPR000557:Calponin_repeat	2	0.597015	0.0876409	ENSBTAG00000020345, ENSBTAG00000002068	327	7	25046	21.8838	1	1	0.998311
INTERPRO	IPR000341:PI3K_Ras-bd_dom	2	0.597015	0.0876409	ENSBTAG00000024633, ENSBTAG00000018984	327	7	25046	21.8838	1	1	0.998311
KEGG_PATHWAY	bta00510:N-Glycan biosynthesis	4	1.19403	0.0878764	ENSBTAG00000019819, ENSBTAG00000033891, ENSBTAG00000046173, ENSBTAG00000024381	188	55	9773	3.78066	1	0.819563	0.816737
SMART	SM00408:IGc2	8	2.38806	0.0887057	ENSBTAG00000007173, ENSBTAG00000015457, ENSBTAG00000018307, ENSBTAG00000000977, ENSBTAG00000007859, ENSBTAG00000020080, ENSBTAG00000044195, ENSBTAG00000015939	176	241	11052	2.0845	1	1	1
UP_SEQ_FEATURE	MOTIF:Histidine box-3	2	0.597015	0.089603	ENSBTAG00000015505, ENSBTAG00000055207	321	7	24025	21.3841	1	1	0.998487
UP_SEQ_FEATURE	DOMAIN:PI3K-RBD	2	0.597015	0.089603	ENSBTAG00000024633, ENSBTAG00000018984	321	7	24025	21.3841	1	1	0.998487
GOTERM_BP_DIRECT	GO:0006457~protein folding	5	1.49254	0.0905066	ENSBTAG00000011454, ENSBTAG00000016707, ENSBTAG00000017143, ENSBTAG00000047699, ENSBTAG00000048107	300	119	20990	2.93978	1	1	0.992681
KEGG_PATHWAY	bta04512:ECM-receptor interaction	5	1.49254	0.0908453	ENSBTAG00000002006, ENSBTAG00000011412, ENSBTAG00000011802, ENSBTAG00000010716, ENSBTAG00000016566	188	89	9773	2.92045	1	0.819563	0.816737
GOTERM_CC_DIRECT	GO:0032133~chromosome passenger complex	2	0.597015	0.0910277	ENSBTAG00000001717, ENSBTAG00000013573	311	7	22895	21.0335	1	0.728843	0.682859
UP_KW_LIGAND	KW-0915~Sodium	6	1.79104	0.0912433	ENSBTAG00000038415, ENSBTAG00000011105, ENSBTAG00000008766, ENSBTAG00000014140, ENSBTAG00000019125, ENSBTAG00000014354	104	134	5759	2.47948	0.931367	0.623278	0.623278
SMART	SM00144:PI3K_rbd	2	0.597015	0.0913429	ENSBTAG00000024633, ENSBTAG00000018984	176	6	11052	20.9318	1	1	1
GOTERM_MF_DIRECT	GO:0016812~hydrolase activity, acting on carbon-nitrogen (but not peptide) bonds, in cyclic amides	2	0.597015	0.0915573	ENSBTAG00000018373, ENSBTAG00000018576	286	7	20922	20.9011	1	1	0.992141
GOTERM_MF_DIRECT	GO:0035005~1-phosphatidylinositol-4-phosphate 3-kinase activity	2	0.597015	0.0915573	ENSBTAG00000024633, ENSBTAG00000018984	286	7	20922	20.9011	1	1	0.992141
GOTERM_BP_DIRECT	GO:0006811~monoatomic ion transport	4	1.19403	0.0916468	ENSBTAG00000005800, ENSBTAG00000047416, ENSBTAG00000015596, ENSBTAG00000014354	300	75	20990	3.73156	1	1	0.992681
GOTERM_BP_DIRECT	GO:0051781~positive regulation of cell division	3	0.895522	0.0928964	ENSBTAG00000005691, ENSBTAG00000034827, ENSBTAG00000039793	300	36	20990	5.83056	1	1	0.992681
GOTERM_BP_DIRECT	GO:0070373~negative regulation of ERK1 and ERK2 cascade	3	0.895522	0.0928964	ENSBTAG00000004587, ENSBTAG00000011382, ENSBTAG00000012088	300	36	20990	5.83056	1	1	0.992681
GOTERM_BP_DIRECT	GO:0006730~one-carbon metabolic process	3	0.895522	0.0928964	ENSBTAG00000007681, ENSBTAG00000031500, ENSBTAG00000017733	300	36	20990	5.83056	1	1	0.992681
GOTERM_BP_DIRECT	GO:0007154~cell communication	3	0.895522	0.0928964	ENSBTAG00000006720, ENSBTAG00000010716, ENSBTAG00000031476	300	36	20990	5.83056	1	1	0.992681
GOTERM_CC_DIRECT	GO:0030425~dendrite	7	2.08955	0.09342	ENSBTAG00000037533, ENSBTAG00000019627, ENSBTAG00000048903, ENSBTAG00000011209, ENSBTAG00000020645, ENSBTAG00000019125, ENSBTAG00000018576	311	230	22895	2.24053	1	0.728843	0.682859
GOTERM_CC_DIRECT	GO:0005834~heterotrimeric G-protein complex	3	0.895522	0.0934824	ENSBTAG00000017475, ENSBTAG00000020645, ENSBTAG00000006495	311	38	22895	5.8119	1	0.728843	0.682859
KEGG_PATHWAY	bta00650:Butanoate metabolism	3	0.895522	0.0936103	ENSBTAG00000005678, ENSBTAG00000002827, ENSBTAG00000011839	188	27	9773	5.776	1	0.819563	0.816737
INTERPRO	IPR036291:NAD(P)-bd_dom_sf	6	1.79104	0.0937611	ENSBTAG00000009462, ENSBTAG00000002340, ENSBTAG00000015980, ENSBTAG00000013300, ENSBTAG00000000087, ENSBTAG00000016740	327	185	25046	2.48411	1	1	0.998311
KEGG_PATHWAY	bta04152:AMPK signaling pathway	6	1.79104	0.0939849	ENSBTAG00000018317, ENSBTAG00000004943, ENSBTAG00000018984, ENSBTAG00000015980, ENSBTAG00000055207, ENSBTAG00000007840	188	126	9773	2.47543	1	0.819563	0.816737
GOTERM_CC_DIRECT	GO:0045211~postsynaptic membrane	5	1.49254	0.0942667	ENSBTAG00000019242, ENSBTAG00000003319, ENSBTAG00000005800, ENSBTAG00000017533, ENSBTAG00000013300	311	127	22895	2.89832	1	0.728843	0.682859
GOTERM_BP_DIRECT	GO:2000643~positive regulation of early endosome to late endosome transport	2	0.597015	0.0955657	ENSBTAG00000016152, ENSBTAG00000003418	300	7	20990	19.9905	1	1	0.992681
GOTERM_BP_DIRECT	GO:0001553~luteinization	2	0.597015	0.0955657	ENSBTAG00000007173, ENSBTAG00000014960	300	7	20990	19.9905	1	1	0.992681
GOTERM_BP_DIRECT	GO:0030902~hindbrain development	2	0.597015	0.0955657	ENSBTAG00000010119, ENSBTAG00000015362	300	7	20990	19.9905	1	1	0.992681
GOTERM_BP_DIRECT	GO:0006868~glutamine transport	2	0.597015	0.0955657	ENSBTAG00000011105, ENSBTAG00000000859	300	7	20990	19.9905	1	1	0.992681
GOTERM_BP_DIRECT	GO:0051983~regulation of chromosome segregation	2	0.597015	0.0955657	ENSBTAG00000002444, ENSBTAG00000002756	300	7	20990	19.9905	1	1	0.992681
KEGG_PATHWAY	bta04727:GABAergic synapse	5	1.49254	0.0966474	ENSBTAG00000038415, ENSBTAG00000011105, ENSBTAG00000000859, ENSBTAG00000020645, ENSBTAG00000006495	188	91	9773	2.85627	1	0.819563	0.816737
GOTERM_BP_DIRECT	GO:0045944~positive regulation of transcription by RNA polymerase II	14	4.1791	0.0975709	ENSBTAG00000005691, ENSBTAG00000018603, ENSBTAG00000002292, ENSBTAG00000021566, ENSBTAG00000020031, ENSBTAG00000019262, ENSBTAG00000021162, ENSBTAG00000016152, ENSBTAG00000003947, ENSBTAG00000047186, ENSBTAG00000019028, ENSBTAG00000015362, ENSBTAG00000031476, ENSBTAG00000010671	300	611	20990	1.60316	1	1	0.992681
GOTERM_CC_DIRECT	GO:0005876~spindle microtubule	3	0.895522	0.0976879	ENSBTAG00000008758, ENSBTAG00000001717, ENSBTAG00000013573	311	39	22895	5.66287	1	0.737311	0.690793
KEGG_PATHWAY	bta04145:Phagosome	7	2.08955	0.0989971	ENSBTAG00000001489, ENSBTAG00000014546, ENSBTAG00000002006, ENSBTAG00000004937, ENSBTAG00000008612, ENSBTAG00000048107, ENSBTAG00000002023	188	166	9773	2.1921	1	0.819563	0.816737
UP_SEQ_FEATURE	DOMAIN:ATP-grasp	3	0.895522	0.0991857	ENSBTAG00000006759, ENSBTAG00000019700, ENSBTAG00000016740	321	40	24025	5.61332	1	1	0.998487
KEGG_PATHWAY	bta00600:Sphingolipid metabolism	4	1.19403	0.0992541	ENSBTAG00000011431, ENSBTAG00000021829, ENSBTAG00000010526, ENSBTAG00000000099	188	58	9773	3.58511	1	0.819563	0.816737
INTERPRO	IPR001007:VWF_dom	3	0.895522	0.0994873	ENSBTAG00000002006, ENSBTAG00000010716, ENSBTAG00000000707	327	41	25046	5.60439	1	1	0.998311
INTERPRO	IPR002420:PI3K-type_C2_dom	2	0.597015	0.0995195	ENSBTAG00000024633, ENSBTAG00000018984	327	8	25046	19.1483	1	1	0.998311
INTERPRO	IPR000020:Anaphylatoxin/fibulin	2	0.597015	0.0995195	ENSBTAG00000037533, ENSBTAG00000012088	327	8	25046	19.1483	1	1	0.998311

## Sheet: David upregulated mP4 vs Contro
Category	Term	Count	%	PValue	Genes	List Total	Pop Hits	Pop Total	Fold Enrichment	Bonferroni	Benjamini	FDR
UP_SEQ_FEATURE	REGION:Disordered	893	66.9917	1.18058e-30	ENSBTAG00000016637, ENSBTAG00000019908, ENSBTAG00000040507, ENSBTAG00000004895, ENSBTAG00000005501, ENSBTAG00000000292, ENSBTAG00000001387, ENSBTAG00000005980, ENSBTAG00000006838, ENSBTAG00000025358, ENSBTAG00000014451, ENSBTAG00000011184, ENSBTAG00000014697, ENSBTAG00000016873, ENSBTAG00000015541, ENSBTAG00000011187, ENSBTAG00000014227, ENSBTAG00000016648, ENSBTAG00000019916, ENSBTAG00000013136,…	1247	13522	24025	1.27235	1.76496e-27	1.76496e-27	1.75434e-27
UP_KW_PTM	KW-0597~Phosphoprotein	322	24.156	2.12318e-25	ENSBTAG00000008573, ENSBTAG00000021307, ENSBTAG00000045877, ENSBTAG00000004895, ENSBTAG00000020698, ENSBTAG00000009786, ENSBTAG00000023840, ENSBTAG00000020330, ENSBTAG00000027654, ENSBTAG00000025358, ENSBTAG00000019349, ENSBTAG00000011184, ENSBTAG00000018254, ENSBTAG00000014334, ENSBTAG00000015541, ENSBTAG00000011187, ENSBTAG00000016873, ENSBTAG00000016751, ENSBTAG00000008340, ENSBTAG00000010662,…	563	3277	9019	1.57409	6.79419e-24	7.00651e-24	7.00651e-24
UP_KW_CELLULAR_COMPONENT	KW-0963~Cytoplasm	284	21.3053	1.57636e-24	ENSBTAG00000008573, ENSBTAG00000012715, ENSBTAG00000004895, ENSBTAG00000005622, ENSBTAG00000009786, ENSBTAG00000005066, ENSBTAG00000023840, ENSBTAG00000027654, ENSBTAG00000002356, ENSBTAG00000003209, ENSBTAG00000004777, ENSBTAG00000001822, ENSBTAG00000031358, ENSBTAG00000011184, ENSBTAG00000018254, ENSBTAG00000014334, ENSBTAG00000015541, ENSBTAG00000016751, ENSBTAG00000009430, ENSBTAG00000010662,…	863	2930	15593	1.75134	7.72415e-23	7.72415e-23	6.6207e-23
GOTERM_CC_DIRECT	GO:0005829~cytosol	260	19.5049	6.79552e-23	ENSBTAG00000015304, ENSBTAG00000019908, ENSBTAG00000011742, ENSBTAG00000007362, ENSBTAG00000040507, ENSBTAG00000021428, ENSBTAG00000004895, ENSBTAG00000008339, ENSBTAG00000020698, ENSBTAG00000020332, ENSBTAG00000003443, ENSBTAG00000001387, ENSBTAG00000009663, ENSBTAG00000027654, ENSBTAG00000025358, ENSBTAG00000004413, ENSBTAG00000031358, ENSBTAG00000018254, ENSBTAG00000036127, ENSBTAG00000015541,…	1237	2645	22895	1.81936	3.90742e-20	2.40182e-20	2.23056e-20
GOTERM_CC_DIRECT	GO:0005737~cytoplasm	389	29.1823	8.35416e-23	ENSBTAG00000019908, ENSBTAG00000015304, ENSBTAG00000004532, ENSBTAG00000027654, ENSBTAG00000006838, ENSBTAG00000002356, ENSBTAG00000004413, ENSBTAG00000003209, ENSBTAG00000004777, ENSBTAG00000011184, ENSBTAG00000014334, ENSBTAG00000015541, ENSBTAG00000016751, ENSBTAG00000019916, ENSBTAG00000014227, ENSBTAG00000013136, ENSBTAG00000019918, ENSBTAG00000019915, ENSBTAG00000024492, ENSBTAG00000004300,…	1237	4588	22895	1.56927	4.80364e-20	2.40182e-20	2.23056e-20
UP_SEQ_FEATURE	COMPBIAS:Basic and acidic residues	398	29.8575	2.1119e-15	ENSBTAG00000016637, ENSBTAG00000039635, ENSBTAG00000019908, ENSBTAG00000040507, ENSBTAG00000005501, ENSBTAG00000005980, ENSBTAG00000027654, ENSBTAG00000002594, ENSBTAG00000014451, ENSBTAG00000013240, ENSBTAG00000014697, ENSBTAG00000014334, ENSBTAG00000011187, ENSBTAG00000019916, ENSBTAG00000014227, ENSBTAG00000016648, ENSBTAG00000018948, ENSBTAG00000018824, ENSBTAG00000017617, ENSBTAG00000019915,…	1247	5391	24025	1.42236	3.15359e-12	1.57865e-12	1.56914e-12
UP_SEQ_FEATURE	COMPBIAS:Polar residues	448	33.6084	3.1645e-14	ENSBTAG00000016637, ENSBTAG00000039635, ENSBTAG00000019908, ENSBTAG00000040507, ENSBTAG00000004895, ENSBTAG00000005622, ENSBTAG00000005501, ENSBTAG00000000292, ENSBTAG00000005980, ENSBTAG00000027654, ENSBTAG00000006838, ENSBTAG00000025358, ENSBTAG00000002356, ENSBTAG00000014451, ENSBTAG00000011184, ENSBTAG00000014697, ENSBTAG00000014334, ENSBTAG00000015541, ENSBTAG00000016873, ENSBTAG00000011187,…	1247	6351	24025	1.35904	4.73038e-11	1.57697e-11	1.56748e-11
UP_KW_MOLECULAR_FUNCTION	KW-0808~Transferase	141	10.5776	4.99894e-10	ENSBTAG00000010254, ENSBTAG00000013127, ENSBTAG00000019908, ENSBTAG00000011742, ENSBTAG00000008173, ENSBTAG00000012317, ENSBTAG00000006797, ENSBTAG00000011748, ENSBTAG00000007646, ENSBTAG00000005105, ENSBTAG00000000570, ENSBTAG00000001546, ENSBTAG00000019986, ENSBTAG00000036127, ENSBTAG00000019345, ENSBTAG00000010662, ENSBTAG00000015713, ENSBTAG00000012687, ENSBTAG00000001390, ENSBTAG00000002081,…	591	1601	11075	1.65038	4.44906e-08	4.44906e-08	4.04914e-08
GOTERM_MF_DIRECT	GO:0042802~identical protein binding	83	6.22656	2.62979e-09	ENSBTAG00000004171, ENSBTAG00000047739, ENSBTAG00000021307, ENSBTAG00000008339, ENSBTAG00000004532, ENSBTAG00000015509, ENSBTAG00000005622, ENSBTAG00000000694, ENSBTAG00000021341, ENSBTAG00000009709, ENSBTAG00000024822, ENSBTAG00000001626, ENSBTAG00000004855, ENSBTAG00000009749, ENSBTAG00000016156, ENSBTAG00000032369, ENSBTAG00000019349, ENSBTAG00000017363, ENSBTAG00000012671, ENSBTAG00000018893,…	1131	768	20922	1.99921	3.00848e-06	3.00848e-06	2.98218e-06
GOTERM_MF_DIRECT	GO:0042803~protein homodimerization activity	57	4.27607	5.44543e-09	ENSBTAG00000011266, ENSBTAG00000008372, ENSBTAG00000011102, ENSBTAG00000012519, ENSBTAG00000007485, ENSBTAG00000025358, ENSBTAG00000019782, ENSBTAG00000004777, ENSBTAG00000008419, ENSBTAG00000031358, ENSBTAG00000013240, ENSBTAG00000030174, ENSBTAG00000019759, ENSBTAG00000010304, ENSBTAG00000008464, ENSBTAG00000021272, ENSBTAG00000003336, ENSBTAG00000006526, ENSBTAG00000005359, ENSBTAG00000007935,…	1131	451	20922	2.33797	6.22955e-06	3.11478e-06	3.08756e-06
INTERPRO	IPR011993:PH-like_dom_sf	55	4.12603	7.43074e-09	ENSBTAG00000031194, ENSBTAG00000013523, ENSBTAG00000006471, ENSBTAG00000040507, ENSBTAG00000006995, ENSBTAG00000004895, ENSBTAG00000009742, ENSBTAG00000020332, ENSBTAG00000000571, ENSBTAG00000019581, ENSBTAG00000000377, ENSBTAG00000004732, ENSBTAG00000007648, ENSBTAG00000018297, ENSBTAG00000017086, ENSBTAG00000010347, ENSBTAG00000003490, ENSBTAG00000013813, ENSBTAG00000019838, ENSBTAG00000009194,…	1307	445	25046	2.36846	2.47589e-05	2.29498e-05	2.28879e-05
UP_SEQ_FEATURE	DOMAIN:PH	39	2.92573	9.69903e-09	ENSBTAG00000031194, ENSBTAG00000020837, ENSBTAG00000013523, ENSBTAG00000006471, ENSBTAG00000011643, ENSBTAG00000040507, ENSBTAG00000016739, ENSBTAG00000006995, ENSBTAG00000020359, ENSBTAG00000004895, ENSBTAG00000020332, ENSBTAG00000009742, ENSBTAG00000000571, ENSBTAG00000019581, ENSBTAG00000000377, ENSBTAG00000004732, ENSBTAG00000007648, ENSBTAG00000018297, ENSBTAG00000017086, ENSBTAG00000004636,…	1247	262	24025	2.86788	1.44999e-05	3.62501e-06	3.60319e-06
UP_KW_CELLULAR_COMPONENT	KW-0967~Endosome	45	3.37584	1.04342e-08	ENSBTAG00000039415, ENSBTAG00000014611, ENSBTAG00000048809, ENSBTAG00000009526, ENSBTAG00000006797, ENSBTAG00000050904, ENSBTAG00000008237, ENSBTAG00000020359, ENSBTAG00000005622, ENSBTAG00000011729, ENSBTAG00000025358, ENSBTAG00000050712, ENSBTAG00000003109, ENSBTAG00000001822, ENSBTAG00000002939, ENSBTAG00000034689, ENSBTAG00000010193, ENSBTAG00000019349, ENSBTAG00000018254, ENSBTAG00000010073,…	863	313	15593	2.59769	5.11276e-07	2.55638e-07	2.19118e-07
GOTERM_CC_DIRECT	GO:0048471~perinuclear region of cytoplasm	52	3.90098	1.31134e-08	ENSBTAG00000050904, ENSBTAG00000004135, ENSBTAG00000000694, ENSBTAG00000050712, ENSBTAG00000004855, ENSBTAG00000009749, ENSBTAG00000008419, ENSBTAG00000019986, ENSBTAG00000016155, ENSBTAG00000014376, ENSBTAG00000018016, ENSBTAG00000016751, ENSBTAG00000009430, ENSBTAG00000014227, ENSBTAG00000013851, ENSBTAG00000015713, ENSBTAG00000011479, ENSBTAG00000010347, ENSBTAG00000024450, ENSBTAG00000021751,…	1237	402	22895	2.39413	7.54019e-06	2.51341e-06	2.33419e-06
INTERPRO	IPR001849:PH_domain	40	3.00075	1.37754e-08	ENSBTAG00000031194, ENSBTAG00000006052, ENSBTAG00000020837, ENSBTAG00000013523, ENSBTAG00000006471, ENSBTAG00000011643, ENSBTAG00000040507, ENSBTAG00000016739, ENSBTAG00000006995, ENSBTAG00000020359, ENSBTAG00000004895, ENSBTAG00000020332, ENSBTAG00000009742, ENSBTAG00000000571, ENSBTAG00000019581, ENSBTAG00000000377, ENSBTAG00000004732, ENSBTAG00000007648, ENSBTAG00000018297, ENSBTAG00000017086,…	1307	275	25046	2.78734	4.58986e-05	2.29498e-05	2.28879e-05
UP_SEQ_FEATURE	ACT_SITE:Proton acceptor	53	3.97599	1.50722e-08	ENSBTAG00000013885, ENSBTAG00000021428, ENSBTAG00000013527, ENSBTAG00000006876, ENSBTAG00000012519, ENSBTAG00000005144, ENSBTAG00000000570, ENSBTAG00000019782, ENSBTAG00000009749, ENSBTAG00000019986, ENSBTAG00000031358, ENSBTAG00000016357, ENSBTAG00000010387, ENSBTAG00000030174, ENSBTAG00000019759, ENSBTAG00000021999, ENSBTAG00000045904, ENSBTAG00000010428, ENSBTAG00000024493, ENSBTAG00000004269,…	1247	432	24025	2.36368	2.25327e-05	4.50659e-06	4.47946e-06
UP_KW_MOLECULAR_FUNCTION	KW-0378~Hydrolase	128	9.6024	1.8708e-08	ENSBTAG00000012558, ENSBTAG00000021428, ENSBTAG00000008339, ENSBTAG00000005105, ENSBTAG00000003443, ENSBTAG00000001420, ENSBTAG00000010492, ENSBTAG00000016357, ENSBTAG00000018893, ENSBTAG00000010387, ENSBTAG00000018669, ENSBTAG00000012447, ENSBTAG00000019759, ENSBTAG00000011239, ENSBTAG00000012848, ENSBTAG00000010428, ENSBTAG00000003570, ENSBTAG00000006204, ENSBTAG00000022007, ENSBTAG00000005754,…	591	1488	11075	1.61199	1.66501e-06	8.32505e-07	7.57673e-07
UP_KW_DOMAIN	KW-0175~Coiled coil	184	13.8035	2.15481e-08	ENSBTAG00000010375, ENSBTAG00000010254, ENSBTAG00000013523, ENSBTAG00000008173, ENSBTAG00000045877, ENSBTAG00000004895, ENSBTAG00000004532, ENSBTAG00000040460, ENSBTAG00000000292, ENSBTAG00000020332, ENSBTAG00000023840, ENSBTAG00000025358, ENSBTAG00000050712, ENSBTAG00000024822, ENSBTAG00000038384, ENSBTAG00000017564, ENSBTAG00000014451, ENSBTAG00000019502, ENSBTAG00000012671, ENSBTAG00000012550,…	757	2409	14532	1.46626	5.81799e-07	5.818e-07	4.95607e-07
UP_SEQ_FEATURE	COMPBIAS:Pro residues	171	12.8282	2.18049e-08	ENSBTAG00000010375, ENSBTAG00000008573, ENSBTAG00000040507, ENSBTAG00000010533, ENSBTAG00000012558, ENSBTAG00000011986, ENSBTAG00000046328, ENSBTAG00000004135, ENSBTAG00000012715, ENSBTAG00000004895, ENSBTAG00000005501, ENSBTAG00000005186, ENSBTAG00000007485, ENSBTAG00000009663, ENSBTAG00000020330, ENSBTAG00000004375, ENSBTAG00000021021, ENSBTAG00000002631, ENSBTAG00000012671, ENSBTAG00000014697,…	1247	2166	24025	1.52102	3.25978e-05	5.43305e-06	5.40035e-06
UP_KW_PTM	KW-0007~Acetylation	167	12.5281	2.29708e-08	ENSBTAG00000011466, ENSBTAG00000013127, ENSBTAG00000012317, ENSBTAG00000005345, ENSBTAG00000027654, ENSBTAG00000025358, ENSBTAG00000050712, ENSBTAG00000004777, ENSBTAG00000019502, ENSBTAG00000031358, ENSBTAG00000030302, ENSBTAG00000011184, ENSBTAG00000015147, ENSBTAG00000017325, ENSBTAG00000008340, ENSBTAG00000019918, ENSBTAG00000012447, ENSBTAG00000019914, ENSBTAG00000019915, ENSBTAG00000009713,…	563	1813	9019	1.4756	7.35066e-07	3.79019e-07	3.79019e-07
GOTERM_CC_DIRECT	GO:0005654~nucleoplasm	139	10.4276	2.45811e-08	ENSBTAG00000011343, ENSBTAG00000013523, ENSBTAG00000011742, ENSBTAG00000007362, ENSBTAG00000005622, ENSBTAG00000020332, ENSBTAG00000007485, ENSBTAG00000016354, ENSBTAG00000019502, ENSBTAG00000018254, ENSBTAG00000013240, ENSBTAG00000012671, ENSBTAG00000014697, ENSBTAG00000013641, ENSBTAG00000018016, ENSBTAG00000016751, ENSBTAG00000037457, ENSBTAG00000018948, ENSBTAG00000013653, ENSBTAG00000015955,…	1237	1603	22895	1.60492	1.4134e-05	3.53353e-06	3.28158e-06
GOTERM_CC_DIRECT	GO:0016324~apical plasma membrane	39	2.92573	5.11459e-08	ENSBTAG00000014238, ENSBTAG00000012851, ENSBTAG00000014676, ENSBTAG00000014655, ENSBTAG00000011742, ENSBTAG00000010798, ENSBTAG00000019627, ENSBTAG00000009845, ENSBTAG00000000292, ENSBTAG00000006474, ENSBTAG00000048246, ENSBTAG00000001246, ENSBTAG00000002631, ENSBTAG00000005668, ENSBTAG00000019349, ENSBTAG00000013240, ENSBTAG00000018474, ENSBTAG00000012450, ENSBTAG00000011135, ENSBTAG00000009871,…	1237	268	22895	2.6934	2.94085e-05	5.88178e-06	5.46238e-06
GOTERM_BP_DIRECT	GO:0008285~negative regulation of cell population proliferation	29	2.17554	9.35407e-08	ENSBTAG00000011266, ENSBTAG00000013863, ENSBTAG00000014713, ENSBTAG00000008779, ENSBTAG00000009568, ENSBTAG00000021523, ENSBTAG00000009786, ENSBTAG00000020330, ENSBTAG00000020199, ENSBTAG00000010290, ENSBTAG00000032369, ENSBTAG00000011184, ENSBTAG00000018254, ENSBTAG00000013782, ENSBTAG00000010273, ENSBTAG00000012450, ENSBTAG00000015541, ENSBTAG00000018016, ENSBTAG00000019916, ENSBTAG00000019914,…	1169	163	20990	3.19454	0.00028582	0.000233465	0.000232396
GOTERM_MF_DIRECT	GO:0046872~metal ion binding	163	12.2281	1.44663e-07	ENSBTAG00000011343, ENSBTAG00000010254, ENSBTAG00000016757, ENSBTAG00000008573, ENSBTAG00000012558, ENSBTAG00000021428, ENSBTAG00000005622, ENSBTAG00000007122, ENSBTAG00000002594, ENSBTAG00000005464, ENSBTAG00000019581, ENSBTAG00000031358, ENSBTAG00000014334, ENSBTAG00000008340, ENSBTAG00000009430, ENSBTAG00000010662, ENSBTAG00000010663, ENSBTAG00000009151, ENSBTAG00000001390, ENSBTAG00000012447,…	1131	2021	20922	1.49198	0.000165481	5.5165e-05	5.46828e-05
GOTERM_BP_DIRECT	GO:0045851~pH reduction	10	0.750188	1.52792e-07	ENSBTAG00000014238, ENSBTAG00000007572, ENSBTAG00000013513, ENSBTAG00000018889, ENSBTAG00000002703, ENSBTAG00000016309, ENSBTAG00000003450, ENSBTAG00000000292, ENSBTAG00000019218, ENSBTAG00000014553	1169	18	20990	9.97529	0.000466822	0.000233465	0.000232396
GOTERM_CC_DIRECT	GO:0005764~lysosome	33	2.47562	2.08034e-07	ENSBTAG00000018438, ENSBTAG00000009526, ENSBTAG00000008931, ENSBTAG00000006797, ENSBTAG00000020359, ENSBTAG00000000292, ENSBTAG00000025358, ENSBTAG00000000434, ENSBTAG00000001124, ENSBTAG00000004855, ENSBTAG00000034689, ENSBTAG00000010193, ENSBTAG00000011184, ENSBTAG00000014334, ENSBTAG00000013851, ENSBTAG00000016128, ENSBTAG00000006082, ENSBTAG00000007116, ENSBTAG00000023997, ENSBTAG00000000484,…	1237	216	22895	2.82769	0.000119612	1.99366e-05	1.8515e-05
UP_KW_CELLULAR_COMPONENT	KW-0968~Cytoplasmic vesicle	46	3.45086	2.46537e-07	ENSBTAG00000039415, ENSBTAG00000014238, ENSBTAG00000005481, ENSBTAG00000014611, ENSBTAG00000011765, ENSBTAG00000027074, ENSBTAG00000006797, ENSBTAG00000046668, ENSBTAG00000007304, ENSBTAG00000021883, ENSBTAG00000019020, ENSBTAG00000054934, ENSBTAG00000002631, ENSBTAG00000021160, ENSBTAG00000024849, ENSBTAG00000034689, ENSBTAG00000010193, ENSBTAG00000011184, ENSBTAG00000014553, ENSBTAG00000016751,…	863	360	15593	2.30874	1.20802e-05	4.02677e-06	3.45152e-06
GOTERM_MF_DIRECT	GO:0046961~proton-transporting ATPase activity, rotational mechanism	12	0.900225	9.84401e-07	ENSBTAG00000014238, ENSBTAG00000007572, ENSBTAG00000013513, ENSBTAG00000018889, ENSBTAG00000002703, ENSBTAG00000016309, ENSBTAG00000001927, ENSBTAG00000003450, ENSBTAG00000015100, ENSBTAG00000000292, ENSBTAG00000019218, ENSBTAG00000014553	1131	34	20922	6.52894	0.00112552	0.000281539	0.000279078
GOTERM_CC_DIRECT	GO:0005856~cytoskeleton	47	3.52588	1.3296e-06	ENSBTAG00000012575, ENSBTAG00000020936, ENSBTAG00000011742, ENSBTAG00000015106, ENSBTAG00000027173, ENSBTAG00000010976, ENSBTAG00000021128, ENSBTAG00000005345, ENSBTAG00000004553, ENSBTAG00000012638, ENSBTAG00000012715, ENSBTAG00000040460, ENSBTAG00000025450, ENSBTAG00000008779, ENSBTAG00000004115, ENSBTAG00000002392, ENSBTAG00000002178, ENSBTAG00000048622, ENSBTAG00000008279, ENSBTAG00000019164,…	1237	402	22895	2.16393	0.00076423	0.000109217	0.00010143
GOTERM_MF_DIRECT	GO:0051015~actin filament binding	30	2.25056	1.62291e-06	ENSBTAG00000008032, ENSBTAG00000004072, ENSBTAG00000009761, ENSBTAG00000014676, ENSBTAG00000014655, ENSBTAG00000023429, ENSBTAG00000006995, ENSBTAG00000021128, ENSBTAG00000005345, ENSBTAG00000004553, ENSBTAG00000009786, ENSBTAG00000007089, ENSBTAG00000046248, ENSBTAG00000004732, ENSBTAG00000032427, ENSBTAG00000000897, ENSBTAG00000019349, ENSBTAG00000005929, ENSBTAG00000016751, ENSBTAG00000019916,…	1131	203	20922	2.73379	0.00185489	0.000371323	0.000368077
UP_KW_CELLULAR_COMPONENT	KW-0965~Cell junction	29	2.17554	2.17024e-06	ENSBTAG00000013148, ENSBTAG00000005481, ENSBTAG00000015106, ENSBTAG00000050904, ENSBTAG00000020512, ENSBTAG00000009786, ENSBTAG00000006474, ENSBTAG00000048246, ENSBTAG00000019448, ENSBTAG00000019349, ENSBTAG00000012450, ENSBTAG00000015541, ENSBTAG00000011215, ENSBTAG00000009470, ENSBTAG00000021879, ENSBTAG00000019838, ENSBTAG00000021975, ENSBTAG00000006287, ENSBTAG00000009655, ENSBTAG00000026995,…	863	191	15593	2.74336	0.000106336	2.65855e-05	2.27875e-05
KEGG_PATHWAY	bta05220:Chronic myeloid leukemia	19	1.42536	2.78612e-06	ENSBTAG00000009496, ENSBTAG00000007591, ENSBTAG00000008353, ENSBTAG00000010125, ENSBTAG00000011643, ENSBTAG00000019838, ENSBTAG00000006268, ENSBTAG00000010989, ENSBTAG00000024492, ENSBTAG00000007599, ENSBTAG00000024450, ENSBTAG00000005039, ENSBTAG00000022583, ENSBTAG00000006526, ENSBTAG00000005359, ENSBTAG00000016156, ENSBTAG00000016683, ENSBTAG00000018254, ENSBTAG00000013860	647	79	9773	3.63287	0.000935698	0.000824994	0.000697316
INTERPRO	IPR011009:Kinase-like_dom_sf	54	4.05101	4.37074e-06	ENSBTAG00000010254, ENSBTAG00000009065, ENSBTAG00000011742, ENSBTAG00000016838, ENSBTAG00000004135, ENSBTAG00000010737, ENSBTAG00000000570, ENSBTAG00000019462, ENSBTAG00000000377, ENSBTAG00000016156, ENSBTAG00000019986, ENSBTAG00000012550, ENSBTAG00000010662, ENSBTAG00000015713, ENSBTAG00000012687, ENSBTAG00000010304, ENSBTAG00000002081, ENSBTAG00000045904, ENSBTAG00000004269, ENSBTAG00000005039,…	1307	529	25046	1.95614	0.0144578	0.00485444	0.00484133
KEGG_PATHWAY	bta01521:EGFR tyrosine kinase inhibitor resistance	19	1.42536	4.91068e-06	ENSBTAG00000043959, ENSBTAG00000011234, ENSBTAG00000004150, ENSBTAG00000011643, ENSBTAG00000010444, ENSBTAG00000019838, ENSBTAG00000010989, ENSBTAG00000024450, ENSBTAG00000005039, ENSBTAG00000021523, ENSBTAG00000000782, ENSBTAG00000027654, ENSBTAG00000022583, ENSBTAG00000024105, ENSBTAG00000006526, ENSBTAG00000005339, ENSBTAG00000016156, ENSBTAG00000019964, ENSBTAG00000018474	647	82	9773	3.49996	0.00164863	0.000824994	0.000697316
UP_SEQ_FEATURE	CARBOHYD:N-linked (GlcNAc...) asparagine	93	6.97674	5.01818e-06	ENSBTAG00000012994, ENSBTAG00000004293, ENSBTAG00000020895, ENSBTAG00000000253, ENSBTAG00000006474, ENSBTAG00000025035, ENSBTAG00000021587, ENSBTAG00000001420, ENSBTAG00000005144, ENSBTAG00000000570, ENSBTAG00000006354, ENSBTAG00000002631, ENSBTAG00000015100, ENSBTAG00000019349, ENSBTAG00000019388, ENSBTAG00000014972, ENSBTAG00000018137, ENSBTAG00000016648, ENSBTAG00000013653, ENSBTAG00000015996,…	1247	1106	24025	1.62004	0.00747412	0.00107174	0.00106529
GOTERM_BP_DIRECT	GO:0042127~regulation of cell population proliferation	18	1.35034	6.01865e-06	ENSBTAG00000009496, ENSBTAG00000010125, ENSBTAG00000010106, ENSBTAG00000019838, ENSBTAG00000005564, ENSBTAG00000006335, ENSBTAG00000021523, ENSBTAG00000004594, ENSBTAG00000005574, ENSBTAG00000001511, ENSBTAG00000021275, ENSBTAG00000005359, ENSBTAG00000007319, ENSBTAG00000016683, ENSBTAG00000054678, ENSBTAG00000012046, ENSBTAG00000015145, ENSBTAG00000037457	1169	88	20990	3.67272	0.0182249	0.006131	0.00610291
SMART	SM00233:PH	38	2.85071	6.21539e-06	ENSBTAG00000031194, ENSBTAG00000006052, ENSBTAG00000020837, ENSBTAG00000013523, ENSBTAG00000006471, ENSBTAG00000011643, ENSBTAG00000040507, ENSBTAG00000016739, ENSBTAG00000006995, ENSBTAG00000020359, ENSBTAG00000004895, ENSBTAG00000020332, ENSBTAG00000000571, ENSBTAG00000019581, ENSBTAG00000000377, ENSBTAG00000004732, ENSBTAG00000007648, ENSBTAG00000018297, ENSBTAG00000017086, ENSBTAG00000004636,…	709	266	11052	2.22688	0.00256367	0.00256695	0.00256695
GOTERM_CC_DIRECT	GO:0016323~basolateral plasma membrane	26	1.95049	9.21347e-06	ENSBTAG00000013148, ENSBTAG00000020936, ENSBTAG00000014655, ENSBTAG00000015106, ENSBTAG00000006474, ENSBTAG00000000873, ENSBTAG00000001324, ENSBTAG00000001246, ENSBTAG00000005668, ENSBTAG00000019448, ENSBTAG00000013240, ENSBTAG00000010073, ENSBTAG00000011482, ENSBTAG00000016648, ENSBTAG00000010444, ENSBTAG00000010347, ENSBTAG00000004662, ENSBTAG00000008421, ENSBTAG00000001110, ENSBTAG00000002688,…	1237	176	22895	2.73421	0.00528376	0.000662218	0.000614999
GOTERM_MF_DIRECT	GO:0004674~protein serine/threonine kinase activity	38	2.85071	9.59473e-06	ENSBTAG00000010254, ENSBTAG00000009065, ENSBTAG00000011742, ENSBTAG00000011126, ENSBTAG00000016838, ENSBTAG00000004135, ENSBTAG00000010737, ENSBTAG00000007304, ENSBTAG00000005589, ENSBTAG00000008079, ENSBTAG00000008719, ENSBTAG00000005408, ENSBTAG00000016156, ENSBTAG00000019986, ENSBTAG00000012550, ENSBTAG00000016532, ENSBTAG00000014447, ENSBTAG00000010662, ENSBTAG00000007591, ENSBTAG00000015713,…	1131	318	20922	2.21053	0.0109164	0.00171437	0.00169939
UP_KW_MOLECULAR_FUNCTION	KW-0418~Kinase	56	4.20105	1.00094e-05	ENSBTAG00000010254, ENSBTAG00000009065, ENSBTAG00000011742, ENSBTAG00000016838, ENSBTAG00000021986, ENSBTAG00000010737, ENSBTAG00000000570, ENSBTAG00000000377, ENSBTAG00000016156, ENSBTAG00000019986, ENSBTAG00000010662, ENSBTAG00000015713, ENSBTAG00000012687, ENSBTAG00000002081, ENSBTAG00000045904, ENSBTAG00000004269, ENSBTAG00000005039, ENSBTAG00000024450, ENSBTAG00000047600, ENSBTAG00000000782,…	591	567	11075	1.85081	0.000890444	0.000296946	0.000270254
GOTERM_MF_DIRECT	GO:0005524~ATP binding	125	9.37734	1.04901e-05	ENSBTAG00000010254, ENSBTAG00000011466, ENSBTAG00000011742, ENSBTAG00000004135, ENSBTAG00000012715, ENSBTAG00000008339, ENSBTAG00000000570, ENSBTAG00000002595, ENSBTAG00000005464, ENSBTAG00000050712, ENSBTAG00000004413, ENSBTAG00000019986, ENSBTAG00000012550, ENSBTAG00000010492, ENSBTAG00000019345, ENSBTAG00000016751, ENSBTAG00000010662, ENSBTAG00000015713, ENSBTAG00000012687, ENSBTAG00000019759,…	1131	1569	20922	1.47376	0.011929	0.00171437	0.00169939
GOTERM_CC_DIRECT	GO:0010008~endosome membrane	20	1.50038	1.08279e-05	ENSBTAG00000011102, ENSBTAG00000019914, ENSBTAG00000002340, ENSBTAG00000002392, ENSBTAG00000007111, ENSBTAG00000000570, ENSBTAG00000003474, ENSBTAG00000007399, ENSBTAG00000006816, ENSBTAG00000025358, ENSBTAG00000022044, ENSBTAG00000050712, ENSBTAG00000008849, ENSBTAG00000003109, ENSBTAG00000006824, ENSBTAG00000002939, ENSBTAG00000032951, ENSBTAG00000018722, ENSBTAG00000019349, ENSBTAG00000010242	1237	114	22895	3.2471	0.00620672	0.000691781	0.000642454
INTERPRO	IPR036872:CH_dom_sf	17	1.27532	1.12841e-05	ENSBTAG00000019916, ENSBTAG00000011215, ENSBTAG00000003160, ENSBTAG00000012504, ENSBTAG00000023429, ENSBTAG00000006995, ENSBTAG00000025450, ENSBTAG00000020345, ENSBTAG00000020764, ENSBTAG00000009852, ENSBTAG00000039160, ENSBTAG00000004732, ENSBTAG00000000897, ENSBTAG00000005929, ENSBTAG00000030671, ENSBTAG00000031575, ENSBTAG00000014002	1307	88	25046	3.70194	0.0369007	0.00939963	0.00937424
UP_SEQ_FEATURE	TOPO_DOM:Cytoplasmic	80	6.0015	1.3194e-05	ENSBTAG00000004293, ENSBTAG00000011700, ENSBTAG00000008294, ENSBTAG00000000253, ENSBTAG00000006474, ENSBTAG00000025035, ENSBTAG00000001420, ENSBTAG00000005144, ENSBTAG00000017082, ENSBTAG00000002631, ENSBTAG00000015100, ENSBTAG00000019349, ENSBTAG00000019388, ENSBTAG00000014972, ENSBTAG00000034586, ENSBTAG00000011156, ENSBTAG00000016206, ENSBTAG00000018824, ENSBTAG00000010303, ENSBTAG00000011239,…	1247	934	24025	1.65021	0.0195319	0.00246564	0.00245079
KEGG_PATHWAY	bta04142:Lysosome	25	1.87547	1.37033e-05	ENSBTAG00000000292, ENSBTAG00000005622, ENSBTAG00000021883, ENSBTAG00000001124, ENSBTAG00000021160, ENSBTAG00000014553, ENSBTAG00000016128, ENSBTAG00000018889, ENSBTAG00000006082, ENSBTAG00000003450, ENSBTAG00000000484, ENSBTAG00000008464, ENSBTAG00000021499, ENSBTAG00000000483, ENSBTAG00000007399, ENSBTAG00000044053, ENSBTAG00000008849, ENSBTAG00000017135, ENSBTAG00000030434, ENSBTAG00000016021,…	647	140	9773	2.69734	0.00459374	0.00153476	0.00129724
GOTERM_BP_DIRECT	GO:0045944~positive regulation of transcription by RNA polymerase II	61	4.57614	1.44281e-05	ENSBTAG00000020936, ENSBTAG00000037377, ENSBTAG00000015509, ENSBTAG00000006474, ENSBTAG00000008136, ENSBTAG00000003764, ENSBTAG00000024822, ENSBTAG00000002835, ENSBTAG00000003889, ENSBTAG00000016156, ENSBTAG00000016354, ENSBTAG00000017418, ENSBTAG00000009199, ENSBTAG00000018427, ENSBTAG00000020428, ENSBTAG00000013856, ENSBTAG00000002081, ENSBTAG00000004189, ENSBTAG00000010989, ENSBTAG00000018381,…	1169	611	20990	1.79261	0.0431346	0.0102211	0.0101742
UP_KW_MOLECULAR_FUNCTION	KW-0009~Actin-binding	25	1.87547	1.65616e-05	ENSBTAG00000012575, ENSBTAG00000004072, ENSBTAG00000009761, ENSBTAG00000014676, ENSBTAG00000014655, ENSBTAG00000023429, ENSBTAG00000006995, ENSBTAG00000005345, ENSBTAG00000004553, ENSBTAG00000025450, ENSBTAG00000009786, ENSBTAG00000007089, ENSBTAG00000046248, ENSBTAG00000016751, ENSBTAG00000019916, ENSBTAG00000012963, ENSBTAG00000011215, ENSBTAG00000021879, ENSBTAG00000019915, ENSBTAG00000020345,…	591	174	11075	2.69245	0.00147291	0.000368496	0.000335373
GOTERM_BP_DIRECT	GO:0051092~positive regulation of NF-kappaB transcription factor activity	12	0.900225	1.67229e-05	ENSBTAG00000013753, ENSBTAG00000013851, ENSBTAG00000007591, ENSBTAG00000021275, ENSBTAG00000020936, ENSBTAG00000008868, ENSBTAG00000008173, ENSBTAG00000006268, ENSBTAG00000007599, ENSBTAG00000012020, ENSBTAG00000005574, ENSBTAG00000017103	1169	43	20990	5.01084	0.0498218	0.0102211	0.0101742
UP_SEQ_FEATURE	DOMAIN:Calponin-homology (CH)	16	1.2003	2.12647e-05	ENSBTAG00000019916, ENSBTAG00000011215, ENSBTAG00000003160, ENSBTAG00000012504, ENSBTAG00000023429, ENSBTAG00000006995, ENSBTAG00000025450, ENSBTAG00000020345, ENSBTAG00000020764, ENSBTAG00000009852, ENSBTAG00000039160, ENSBTAG00000004732, ENSBTAG00000000897, ENSBTAG00000005929, ENSBTAG00000030671, ENSBTAG00000031575	1247	83	24025	3.71397	0.031291	0.0035323	0.00351104
INTERPRO	IPR017441:Protein_kinase_ATP_BS	41	3.07577	2.49341e-05	ENSBTAG00000011046, ENSBTAG00000010254, ENSBTAG00000009065, ENSBTAG00000011742, ENSBTAG00000011126, ENSBTAG00000016838, ENSBTAG00000004135, ENSBTAG00000007304, ENSBTAG00000000570, ENSBTAG00000008719, ENSBTAG00000005408, ENSBTAG00000000377, ENSBTAG00000016156, ENSBTAG00000019986, ENSBTAG00000012550, ENSBTAG00000016532, ENSBTAG00000014447, ENSBTAG00000010662, ENSBTAG00000007591, ENSBTAG00000015713,…	1307	383	25046	2.05139	0.0797238	0.0166161	0.0165712
GOTERM_CC_DIRECT	GO:0000221~vacuolar proton-transporting V-type ATPase, V1 domain	7	0.525131	3.02182e-05	ENSBTAG00000014238, ENSBTAG00000007572, ENSBTAG00000013513, ENSBTAG00000002703, ENSBTAG00000016309, ENSBTAG00000001927, ENSBTAG00000003450	1237	13	22895	9.96611	0.0172256	0.00173754	0.00161365
INTERPRO	IPR001715:CH_dom	16	1.2003	3.0421e-05	ENSBTAG00000019916, ENSBTAG00000011215, ENSBTAG00000003160, ENSBTAG00000012504, ENSBTAG00000023429, ENSBTAG00000006995, ENSBTAG00000025450, ENSBTAG00000020345, ENSBTAG00000020764, ENSBTAG00000009852, ENSBTAG00000039160, ENSBTAG00000004732, ENSBTAG00000000897, ENSBTAG00000005929, ENSBTAG00000030671, ENSBTAG00000031575	1307	85	25046	3.60715	0.0963961	0.0168938	0.0168481
GOTERM_BP_DIRECT	GO:1902600~proton transmembrane transport	15	1.12528	3.08381e-05	ENSBTAG00000014238, ENSBTAG00000010551, ENSBTAG00000007572, ENSBTAG00000013513, ENSBTAG00000018889, ENSBTAG00000016309, ENSBTAG00000003450, ENSBTAG00000000292, ENSBTAG00000001246, ENSBTAG00000002703, ENSBTAG00000001927, ENSBTAG00000015100, ENSBTAG00000019218, ENSBTAG00000014553, ENSBTAG00000014486	1169	71	20990	3.79342	0.0899381	0.0157069	0.0156349
UP_KW_DOMAIN	KW-0677~Repeat	198	14.8537	3.24356e-05	ENSBTAG00000016757, ENSBTAG00000008573, ENSBTAG00000015304, ENSBTAG00000019908, ENSBTAG00000004895, ENSBTAG00000009786, ENSBTAG00000007122, ENSBTAG00000002595, ENSBTAG00000020573, ENSBTAG00000002594, ENSBTAG00000002356, ENSBTAG00000004777, ENSBTAG00000031358, ENSBTAG00000019916, ENSBTAG00000010662, ENSBTAG00000013136, ENSBTAG00000010303, ENSBTAG00000021438, ENSBTAG00000019915, ENSBTAG00000013813,…	757	2928	14532	1.29815	0.000875392	0.000437881	0.000373009
UP_SEQ_FEATURE	DOMAIN:Protein kinase	48	3.6009	3.4049e-05	ENSBTAG00000011046, ENSBTAG00000010254, ENSBTAG00000009065, ENSBTAG00000011742, ENSBTAG00000011126, ENSBTAG00000016838, ENSBTAG00000004135, ENSBTAG00000010737, ENSBTAG00000007304, ENSBTAG00000008079, ENSBTAG00000000570, ENSBTAG00000008719, ENSBTAG00000005408, ENSBTAG00000000377, ENSBTAG00000016156, ENSBTAG00000019986, ENSBTAG00000012550, ENSBTAG00000016532, ENSBTAG00000017103, ENSBTAG00000014447,…	1247	487	24025	1.89893	0.0496303	0.00509033	0.00505969
GOTERM_CC_DIRECT	GO:0030665~clathrin-coated vesicle membrane	10	0.750188	3.42937e-05	ENSBTAG00000014238, ENSBTAG00000007572, ENSBTAG00000013513, ENSBTAG00000021160, ENSBTAG00000018889, ENSBTAG00000002703, ENSBTAG00000016309, ENSBTAG00000003450, ENSBTAG00000019218, ENSBTAG00000014553	1237	32	22895	5.7839	0.0195261	0.00179263	0.00166481
KEGG_PATHWAY	bta04966:Collecting duct acid secretion	10	0.750188	3.62539e-05	ENSBTAG00000014238, ENSBTAG00000007572, ENSBTAG00000013513, ENSBTAG00000002703, ENSBTAG00000016309, ENSBTAG00000001927, ENSBTAG00000015100, ENSBTAG00000000292, ENSBTAG00000019218, ENSBTAG00000014553	647	27	9773	5.59448	0.0121076	0.00304533	0.00257403
UP_KW_PTM	KW-0832~Ubl conjugation	96	7.2018	4.42207e-05	ENSBTAG00000008573, ENSBTAG00000019908, ENSBTAG00000008173, ENSBTAG00000005345, ENSBTAG00000027654, ENSBTAG00000002631, ENSBTAG00000018254, ENSBTAG00000015147, ENSBTAG00000018948, ENSBTAG00000013653, ENSBTAG00000016128, ENSBTAG00000010303, ENSBTAG00000019914, ENSBTAG00000010428, ENSBTAG00000003570, ENSBTAG00000022007, ENSBTAG00000004269, ENSBTAG00000021158, ENSBTAG00000008224, ENSBTAG00000000742,…	563	1033	9019	1.48875	0.00141409	0.000486428	0.000486428
GOTERM_CC_DIRECT	GO:0005768~endosome	26	1.95049	4.93537e-05	ENSBTAG00000017803, ENSBTAG00000007460, ENSBTAG00000014238, ENSBTAG00000008931, ENSBTAG00000006797, ENSBTAG00000020359, ENSBTAG00000025358, ENSBTAG00000001822, ENSBTAG00000034689, ENSBTAG00000018254, ENSBTAG00000010073, ENSBTAG00000010351, ENSBTAG00000013563, ENSBTAG00000009079, ENSBTAG00000015996, ENSBTAG00000010347, ENSBTAG00000007116, ENSBTAG00000002340, ENSBTAG00000009615, ENSBTAG00000020321,…	1237	194	22895	2.48052	0.0279802	0.00236487	0.00219624
KEGG_PATHWAY	bta04721:Synaptic vesicle cycle	17	1.27532	5.55507e-05	ENSBTAG00000010584, ENSBTAG00000014238, ENSBTAG00000007572, ENSBTAG00000013513, ENSBTAG00000012820, ENSBTAG00000018889, ENSBTAG00000016309, ENSBTAG00000003450, ENSBTAG00000000292, ENSBTAG00000008442, ENSBTAG00000054934, ENSBTAG00000002703, ENSBTAG00000001927, ENSBTAG00000015100, ENSBTAG00000019349, ENSBTAG00000019218, ENSBTAG00000014553	647	80	9773	3.20983	0.0184924	0.00327965	0.00277208
UP_KW_MOLECULAR_FUNCTION	KW-0723~Serine/threonine-protein kinase	31	2.32558	5.6485e-05	ENSBTAG00000010254, ENSBTAG00000009065, ENSBTAG00000011742, ENSBTAG00000011126, ENSBTAG00000016838, ENSBTAG00000010737, ENSBTAG00000007304, ENSBTAG00000005408, ENSBTAG00000019986, ENSBTAG00000016532, ENSBTAG00000017103, ENSBTAG00000014447, ENSBTAG00000010662, ENSBTAG00000007591, ENSBTAG00000015713, ENSBTAG00000010007, ENSBTAG00000002081, ENSBTAG00000009736, ENSBTAG00000007599, ENSBTAG00000012509,…	591	261	11075	2.22576	0.00501469	0.00100543	0.000915058
UP_SEQ_FEATURE	DOMAIN:SH2	18	1.35034	5.71776e-05	ENSBTAG00000009496, ENSBTAG00000010125, ENSBTAG00000018427, ENSBTAG00000019838, ENSBTAG00000010989, ENSBTAG00000006335, ENSBTAG00000024492, ENSBTAG00000022622, ENSBTAG00000021523, ENSBTAG00000021358, ENSBTAG00000009655, ENSBTAG00000006904, ENSBTAG00000022583, ENSBTAG00000039160, ENSBTAG00000000377, ENSBTAG00000020382, ENSBTAG00000017086, ENSBTAG00000031575	1247	111	24025	3.12425	0.0819312	0.00777095	0.00772417
GOTERM_MF_DIRECT	GO:0140297~DNA-binding transcription factor binding	14	1.05026	6.07462e-05	ENSBTAG00000009496, ENSBTAG00000005564, ENSBTAG00000004552, ENSBTAG00000021523, ENSBTAG00000007485, ENSBTAG00000001511, ENSBTAG00000004518, ENSBTAG00000021061, ENSBTAG00000000746, ENSBTAG00000003889, ENSBTAG00000017542, ENSBTAG00000016156, ENSBTAG00000010390, ENSBTAG00000026819	1131	68	20922	3.80855	0.0671359	0.00769283	0.00762558
GOTERM_MF_DIRECT	GO:0071949~FAD binding	11	0.825206	6.12342e-05	ENSBTAG00000006838, ENSBTAG00000010365, ENSBTAG00000030174, ENSBTAG00000026748, ENSBTAG00000014191, ENSBTAG00000002340, ENSBTAG00000009725, ENSBTAG00000012519, ENSBTAG00000020698, ENSBTAG00000047676, ENSBTAG00000007111	1131	42	20922	4.84489	0.0676566	0.00769283	0.00762558
GOTERM_CC_DIRECT	GO:0016328~lateral plasma membrane	15	1.12528	6.62036e-05	ENSBTAG00000016648, ENSBTAG00000020936, ENSBTAG00000014655, ENSBTAG00000010444, ENSBTAG00000004662, ENSBTAG00000006474, ENSBTAG00000027766, ENSBTAG00000002688, ENSBTAG00000001246, ENSBTAG00000000668, ENSBTAG00000015991, ENSBTAG00000017354, ENSBTAG00000011482, ENSBTAG00000018227, ENSBTAG00000012024	1237	78	22895	3.55932	0.0373528	0.00292824	0.00271944
KEGG_PATHWAY	bta04068:FoxO signaling pathway	23	1.72543	6.89443e-05	ENSBTAG00000011234, ENSBTAG00000007591, ENSBTAG00000008353, ENSBTAG00000012687, ENSBTAG00000011643, ENSBTAG00000011765, ENSBTAG00000010007, ENSBTAG00000044105, ENSBTAG00000010989, ENSBTAG00000007599, ENSBTAG00000003581, ENSBTAG00000024450, ENSBTAG00000004269, ENSBTAG00000005039, ENSBTAG00000021523, ENSBTAG00000006523, ENSBTAG00000004879, ENSBTAG00000001511, ENSBTAG00000024105, ENSBTAG00000005359,…	647	135	9773	2.57346	0.0228998	0.00327965	0.00277208
GOTERM_MF_DIRECT	GO:0031625~ubiquitin protein ligase binding	25	1.87547	7.38588e-05	ENSBTAG00000019908, ENSBTAG00000011765, ENSBTAG00000005564, ENSBTAG00000044105, ENSBTAG00000019164, ENSBTAG00000019782, ENSBTAG00000004413, ENSBTAG00000004855, ENSBTAG00000003889, ENSBTAG00000009749, ENSBTAG00000014433, ENSBTAG00000017246, ENSBTAG00000010485, ENSBTAG00000013851, ENSBTAG00000010444, ENSBTAG00000019914, ENSBTAG00000021879, ENSBTAG00000000160, ENSBTAG00000005574, ENSBTAG00000020060,…	1131	187	20922	2.47308	0.0810261	0.00769283	0.00762558
GOTERM_MF_DIRECT	GO:0044877~protein-containing complex binding	18	1.35034	7.39695e-05	ENSBTAG00000015723, ENSBTAG00000008010, ENSBTAG00000020936, ENSBTAG00000016128, ENSBTAG00000007362, ENSBTAG00000012687, ENSBTAG00000016469, ENSBTAG00000021845, ENSBTAG00000050904, ENSBTAG00000020698, ENSBTAG00000000253, ENSBTAG00000006474, ENSBTAG00000008442, ENSBTAG00000001659, ENSBTAG00000006824, ENSBTAG00000018254, ENSBTAG00000038620, ENSBTAG00000013641	1131	109	20922	3.05483	0.0811425	0.00769283	0.00762558
KEGG_PATHWAY	bta03272:Virion - Hepatitis viruses	13	0.975244	7.42935e-05	ENSBTAG00000039415, ENSBTAG00000013148, ENSBTAG00000006474, ENSBTAG00000007399, ENSBTAG00000040432, ENSBTAG00000048246, ENSBTAG00000001659, ENSBTAG00000019448, ENSBTAG00000010492, ENSBTAG00000039820, ENSBTAG00000013563, ENSBTAG00000010242, ENSBTAG00000013387	647	50	9773	3.92733	0.0246545	0.00327965	0.00277208
INTERPRO	IPR000719:Prot_kinase_dom	47	3.52588	7.6915e-05	ENSBTAG00000011046, ENSBTAG00000010254, ENSBTAG00000009065, ENSBTAG00000011742, ENSBTAG00000011126, ENSBTAG00000016838, ENSBTAG00000004135, ENSBTAG00000010737, ENSBTAG00000007304, ENSBTAG00000008079, ENSBTAG00000000570, ENSBTAG00000008719, ENSBTAG00000005408, ENSBTAG00000000377, ENSBTAG00000016156, ENSBTAG00000019986, ENSBTAG00000012550, ENSBTAG00000016532, ENSBTAG00000017103, ENSBTAG00000014447,…	1307	487	25046	1.8494	0.226083	0.0359144	0.0358174
KEGG_PATHWAY	bta04150:mTOR signaling pathway	26	1.95049	7.80868e-05	ENSBTAG00000014238, ENSBTAG00000008010, ENSBTAG00000011643, ENSBTAG00000009165, ENSBTAG00000018438, ENSBTAG00000027654, ENSBTAG00000017086, ENSBTAG00000016156, ENSBTAG00000001927, ENSBTAG00000013240, ENSBTAG00000014447, ENSBTAG00000007591, ENSBTAG00000007572, ENSBTAG00000013513, ENSBTAG00000012687, ENSBTAG00000016309, ENSBTAG00000040055, ENSBTAG00000010989, ENSBTAG00000003450, ENSBTAG00000007599,…	647	165	9773	2.3802	0.025897	0.00327965	0.00277208
UP_KW_CELLULAR_COMPONENT	KW-0458~Lysosome	28	2.10053	7.83133e-05	ENSBTAG00000008010, ENSBTAG00000018438, ENSBTAG00000009526, ENSBTAG00000020359, ENSBTAG00000005622, ENSBTAG00000000434, ENSBTAG00000004855, ENSBTAG00000034689, ENSBTAG00000010193, ENSBTAG00000011184, ENSBTAG00000014553, ENSBTAG00000006082, ENSBTAG00000007116, ENSBTAG00000023997, ENSBTAG00000047424, ENSBTAG00000021499, ENSBTAG00000000483, ENSBTAG00000007399, ENSBTAG00000020161, ENSBTAG00000002748,…	863	219	15593	2.31011	0.00383015	0.00076747	0.000657832
GOTERM_BP_DIRECT	GO:0035556~intracellular signal transduction	38	2.85071	8.25847e-05	ENSBTAG00000008010, ENSBTAG00000006052, ENSBTAG00000020936, ENSBTAG00000004150, ENSBTAG00000011742, ENSBTAG00000011126, ENSBTAG00000016739, ENSBTAG00000016838, ENSBTAG00000012219, ENSBTAG00000011969, ENSBTAG00000008079, ENSBTAG00000045697, ENSBTAG00000005464, ENSBTAG00000008719, ENSBTAG00000000377, ENSBTAG00000007648, ENSBTAG00000016156, ENSBTAG00000016532, ENSBTAG00000031575, ENSBTAG00000017566,…	1169	341	20990	2.00091	0.223058	0.0360541	0.035889
INTERPRO	IPR000980:SH2	18	1.35034	8.6229e-05	ENSBTAG00000009496, ENSBTAG00000010125, ENSBTAG00000018427, ENSBTAG00000019838, ENSBTAG00000010989, ENSBTAG00000006335, ENSBTAG00000024492, ENSBTAG00000022622, ENSBTAG00000021523, ENSBTAG00000021358, ENSBTAG00000009655, ENSBTAG00000006904, ENSBTAG00000022583, ENSBTAG00000039160, ENSBTAG00000000377, ENSBTAG00000020382, ENSBTAG00000017086, ENSBTAG00000031575	1307	114	25046	3.02573	0.249734	0.0359144	0.0358174
SMART	SM00033:CH	15	1.12528	9.85843e-05	ENSBTAG00000019916, ENSBTAG00000011215, ENSBTAG00000003160, ENSBTAG00000012504, ENSBTAG00000023429, ENSBTAG00000006995, ENSBTAG00000025450, ENSBTAG00000020345, ENSBTAG00000020764, ENSBTAG00000009852, ENSBTAG00000039160, ENSBTAG00000004732, ENSBTAG00000000897, ENSBTAG00000005929, ENSBTAG00000031575	709	69	11052	3.38873	0.0398995	0.0203577	0.0203577
GOTERM_CC_DIRECT	GO:0005925~focal adhesion	21	1.57539	0.000106108	ENSBTAG00000001081, ENSBTAG00000010347, ENSBTAG00000019915, ENSBTAG00000021879, ENSBTAG00000019838, ENSBTAG00000021128, ENSBTAG00000008779, ENSBTAG00000025450, ENSBTAG00000024450, ENSBTAG00000009987, ENSBTAG00000033190, ENSBTAG00000006287, ENSBTAG00000009655, ENSBTAG00000002374, ENSBTAG00000006904, ENSBTAG00000005958, ENSBTAG00000018169, ENSBTAG00000016156, ENSBTAG00000019349, ENSBTAG00000009080,…	1237	145	22895	2.68054	0.059191	0.00435799	0.00404725
GOTERM_BP_DIRECT	GO:0016477~cell migration	26	1.95049	0.000110807	ENSBTAG00000015127, ENSBTAG00000015986, ENSBTAG00000012558, ENSBTAG00000019805, ENSBTAG00000004552, ENSBTAG00000007206, ENSBTAG00000009987, ENSBTAG00000000253, ENSBTAG00000019569, ENSBTAG00000031575, ENSBTAG00000016549, ENSBTAG00000015996, ENSBTAG00000015513, ENSBTAG00000018427, ENSBTAG00000038617, ENSBTAG00000008421, ENSBTAG00000006287, ENSBTAG00000000782, ENSBTAG00000004901, ENSBTAG00000006609,…	1169	198	20990	2.3578	0.287265	0.0423283	0.0421344
GOTERM_CC_DIRECT	GO:0005912~adherens junction	20	1.50038	0.0001192	ENSBTAG00000016515, ENSBTAG00000005481, ENSBTAG00000014676, ENSBTAG00000016469, ENSBTAG00000015106, ENSBTAG00000010347, ENSBTAG00000021879, ENSBTAG00000021128, ENSBTAG00000008779, ENSBTAG00000033190, ENSBTAG00000008421, ENSBTAG00000002651, ENSBTAG00000006420, ENSBTAG00000008279, ENSBTAG00000000833, ENSBTAG00000015991, ENSBTAG00000017354, ENSBTAG00000053044, ENSBTAG00000017232, ENSBTAG00000010073	1237	135	22895	2.742	0.0662479	0.00456935	0.00424353
GOTERM_CC_DIRECT	GO:0005634~nucleus	332	24.9062	0.000129462	ENSBTAG00000016637, ENSBTAG00000007360, ENSBTAG00000016757, ENSBTAG00000008573, ENSBTAG00000015304, ENSBTAG00000007362, ENSBTAG00000010533, ENSBTAG00000021307, ENSBTAG00000000292, ENSBTAG00000005622, ENSBTAG00000007485, ENSBTAG00000003443, ENSBTAG00000005980, ENSBTAG00000023840, ENSBTAG00000009663, ENSBTAG00000020330, ENSBTAG00000027654, ENSBTAG00000002594, ENSBTAG00000002356, ENSBTAG00000003209,…	1237	5139	22895	1.19572	0.0717419	0.00465254	0.00432079
KEGG_PATHWAY	bta05221:Acute myeloid leukemia	15	1.12528	0.000136464	ENSBTAG00000009496, ENSBTAG00000011266, ENSBTAG00000007591, ENSBTAG00000012500, ENSBTAG00000010125, ENSBTAG00000011643, ENSBTAG00000006268, ENSBTAG00000010989, ENSBTAG00000007599, ENSBTAG00000024450, ENSBTAG00000005039, ENSBTAG00000021523, ENSBTAG00000027654, ENSBTAG00000017542, ENSBTAG00000016156	647	69	9773	3.28372	0.0448197	0.00509467	0.00430621
INTERPRO	IPR036860:SH2_dom_sf	18	1.35034	0.000147988	ENSBTAG00000009496, ENSBTAG00000010125, ENSBTAG00000018427, ENSBTAG00000019838, ENSBTAG00000010989, ENSBTAG00000006335, ENSBTAG00000024492, ENSBTAG00000022622, ENSBTAG00000021523, ENSBTAG00000021358, ENSBTAG00000009655, ENSBTAG00000006904, ENSBTAG00000022583, ENSBTAG00000039160, ENSBTAG00000000377, ENSBTAG00000020382, ENSBTAG00000017086, ENSBTAG00000031575	1307	119	25046	2.8986	0.389289	0.0547884	0.0546404
KEGG_PATHWAY	bta04010:MAPK signaling pathway	38	2.85071	0.00016452	ENSBTAG00000010254, ENSBTAG00000043959, ENSBTAG00000013863, ENSBTAG00000016515, ENSBTAG00000009065, ENSBTAG00000011643, ENSBTAG00000050904, ENSBTAG00000011969, ENSBTAG00000000570, ENSBTAG00000020133, ENSBTAG00000016156, ENSBTAG00000001729, ENSBTAG00000012550, ENSBTAG00000010273, ENSBTAG00000012450, ENSBTAG00000016532, ENSBTAG00000017103, ENSBTAG00000013860, ENSBTAG00000014447, ENSBTAG00000007591,…	647	300	9773	1.91331	0.053783	0.00552788	0.00467237
UP_KW_CELLULAR_COMPONENT	KW-0539~Nucleus	216	16.2041	0.000203789	ENSBTAG00000016637, ENSBTAG00000007360, ENSBTAG00000016757, ENSBTAG00000008573, ENSBTAG00000007362, ENSBTAG00000010533, ENSBTAG00000021307, ENSBTAG00000008339, ENSBTAG00000046846, ENSBTAG00000005622, ENSBTAG00000007485, ENSBTAG00000023840, ENSBTAG00000027654, ENSBTAG00000002356, ENSBTAG00000003209, ENSBTAG00000004777, ENSBTAG00000018254, ENSBTAG00000016751, ENSBTAG00000021438, ENSBTAG00000019914,…	863	3131	15593	1.24649	0.00993696	0.00166427	0.00142652
INTERPRO	IPR023214:HAD_sf	15	1.12528	0.000225264	ENSBTAG00000011156, ENSBTAG00000010551, ENSBTAG00000016305, ENSBTAG00000009165, ENSBTAG00000013204, ENSBTAG00000011456, ENSBTAG00000012858, ENSBTAG00000016709, ENSBTAG00000002982, ENSBTAG00000001398, ENSBTAG00000009103, ENSBTAG00000001246, ENSBTAG00000053223, ENSBTAG00000015241, ENSBTAG00000014486	1307	90	25046	3.19383	0.527947	0.0737793	0.0735801
KEGG_PATHWAY	bta05135:Yersinia infection	24	1.80045	0.000226205	ENSBTAG00000014447, ENSBTAG00000008032, ENSBTAG00000007591, ENSBTAG00000009761, ENSBTAG00000003490, ENSBTAG00000010007, ENSBTAG00000006268, ENSBTAG00000005345, ENSBTAG00000010989, ENSBTAG00000007599, ENSBTAG00000005633, ENSBTAG00000024450, ENSBTAG00000004643, ENSBTAG00000006633, ENSBTAG00000046248, ENSBTAG00000005958, ENSBTAG00000019044, ENSBTAG00000039160, ENSBTAG00000000347, ENSBTAG00000016156,…	647	156	9773	2.32386	0.0731963	0.00690954	0.00584021
GOTERM_BP_DIRECT	GO:0072659~protein localization to plasma membrane	18	1.35034	0.00023114	ENSBTAG00000016648, ENSBTAG00000011742, ENSBTAG00000011479, ENSBTAG00000010347, ENSBTAG00000006995, ENSBTAG00000050904, ENSBTAG00000002651, ENSBTAG00000002688, ENSBTAG00000006609, ENSBTAG00000050712, ENSBTAG00000005810, ENSBTAG00000021191, ENSBTAG00000003907, ENSBTAG00000015991, ENSBTAG00000019964, ENSBTAG00000010073, ENSBTAG00000017545, ENSBTAG00000018564	1169	116	20990	2.7862	0.506605	0.0743037	0.0739633
GOTERM_BP_DIRECT	GO:0035023~regulation of Rho protein signal transduction	8	0.60015	0.000243141	ENSBTAG00000030209, ENSBTAG00000040507, ENSBTAG00000021815, ENSBTAG00000015363, ENSBTAG00000009568, ENSBTAG00000005633, ENSBTAG00000022147, ENSBTAG00000015541	1169	24	20990	5.98517	0.524376	0.0743037	0.0739633
INTERPRO	IPR008271:Ser/Thr_kinase_AS	33	2.47562	0.000243569	ENSBTAG00000011046, ENSBTAG00000010254, ENSBTAG00000009065, ENSBTAG00000011742, ENSBTAG00000011126, ENSBTAG00000016838, ENSBTAG00000010737, ENSBTAG00000007304, ENSBTAG00000008719, ENSBTAG00000005408, ENSBTAG00000016156, ENSBTAG00000019986, ENSBTAG00000012550, ENSBTAG00000016532, ENSBTAG00000017103, ENSBTAG00000014447, ENSBTAG00000007591, ENSBTAG00000015713, ENSBTAG00000002081, ENSBTAG00000045904,…	1307	314	25046	2.01394	0.555885	0.0737793	0.0735801
GOTERM_CC_DIRECT	GO:0005769~early endosome	25	1.87547	0.000245284	ENSBTAG00000017803, ENSBTAG00000012851, ENSBTAG00000050904, ENSBTAG00000008237, ENSBTAG00000004135, ENSBTAG00000020199, ENSBTAG00000019581, ENSBTAG00000050712, ENSBTAG00000016156, ENSBTAG00000014553, ENSBTAG00000016951, ENSBTAG00000014334, ENSBTAG00000009194, ENSBTAG00000007116, ENSBTAG00000001292, ENSBTAG00000024450, ENSBTAG00000000782, ENSBTAG00000000021, ENSBTAG00000004403, ENSBTAG00000001659,…	1237	202	22895	2.29065	0.131559	0.00829636	0.0077048
KEGG_PATHWAY	bta04810:Regulation of actin cytoskeleton	31	2.32558	0.000277834	ENSBTAG00000043959, ENSBTAG00000008373, ENSBTAG00000008032, ENSBTAG00000009761, ENSBTAG00000012897, ENSBTAG00000011643, ENSBTAG00000005345, ENSBTAG00000009987, ENSBTAG00000009786, ENSBTAG00000046248, ENSBTAG00000020199, ENSBTAG00000019044, ENSBTAG00000000897, ENSBTAG00000016156, ENSBTAG00000031575, ENSBTAG00000010662, ENSBTAG00000011215, ENSBTAG00000012447, ENSBTAG00000010347, ENSBTAG00000021879,…	647	231	9773	2.02709	0.0891391	0.00761214	0.00643407
GOTERM_CC_DIRECT	GO:0030864~cortical actin cytoskeleton	11	0.825206	0.000288107	ENSBTAG00000009430, ENSBTAG00000014676, ENSBTAG00000014655, ENSBTAG00000004732, ENSBTAG00000011215, ENSBTAG00000006995, ENSBTAG00000015991, ENSBTAG00000010073, ENSBTAG00000005929, ENSBTAG00000015541, ENSBTAG00000020067	1237	50	22895	4.07187	0.152687	0.0092034	0.00854716
KEGG_PATHWAY	bta05132:Salmonella infection	34	2.55064	0.000307298	ENSBTAG00000008032, ENSBTAG00000009761, ENSBTAG00000013468, ENSBTAG00000005345, ENSBTAG00000020359, ENSBTAG00000021067, ENSBTAG00000046248, ENSBTAG00000032427, ENSBTAG00000014392, ENSBTAG00000016156, ENSBTAG00000010193, ENSBTAG00000015147, ENSBTAG00000016038, ENSBTAG00000016751, ENSBTAG00000007591, ENSBTAG00000003490, ENSBTAG00000010007, ENSBTAG00000010624, ENSBTAG00000006268, ENSBTAG00000009615,…	647	265	9773	1.93801	0.0981146	0.00761214	0.00643407
UP_KW_MOLECULAR_FUNCTION	KW-0010~Activator	31	2.32558	0.000308235	ENSBTAG00000011224, ENSBTAG00000015406, ENSBTAG00000008591, ENSBTAG00000044105, ENSBTAG00000006335, ENSBTAG00000004498, ENSBTAG00000004136, ENSBTAG00000003581, ENSBTAG00000046307, ENSBTAG00000006633, ENSBTAG00000021523, ENSBTAG00000004879, ENSBTAG00000008518, ENSBTAG00000017542, ENSBTAG00000019502, ENSBTAG00000030302, ENSBTAG00000017942, ENSBTAG00000009496, ENSBTAG00000009199, ENSBTAG00000011234,…	591	287	11075	2.02412	0.0270642	0.00439133	0.0039966
KEGG_PATHWAY	bta04530:Tight junction	26	1.95049	0.000317173	ENSBTAG00000013148, ENSBTAG00000008032, ENSBTAG00000009761, ENSBTAG00000009065, ENSBTAG00000040507, ENSBTAG00000050904, ENSBTAG00000005345, ENSBTAG00000008575, ENSBTAG00000009663, ENSBTAG00000046248, ENSBTAG00000017564, ENSBTAG00000019448, ENSBTAG00000012450, ENSBTAG00000011215, ENSBTAG00000010347, ENSBTAG00000021975, ENSBTAG00000008421, ENSBTAG00000020067, ENSBTAG00000040432, ENSBTAG00000000742,…	647	180	9773	2.18185	0.101103	0.00761214	0.00643407
INTERPRO	IPR036412:HAD-like_sf	15	1.12528	0.000319686	ENSBTAG00000011156, ENSBTAG00000010551, ENSBTAG00000016305, ENSBTAG00000009165, ENSBTAG00000013204, ENSBTAG00000011456, ENSBTAG00000012858, ENSBTAG00000016709, ENSBTAG00000002982, ENSBTAG00000001398, ENSBTAG00000009103, ENSBTAG00000001246, ENSBTAG00000053223, ENSBTAG00000015241, ENSBTAG00000014486	1307	93	25046	3.0908	0.655398	0.0887663	0.0885265
UP_SEQ_FEATURE	DOMAIN:EF-hand 1	14	1.05026	0.000330323	ENSBTAG00000037651, ENSBTAG00000009770, ENSBTAG00000011215, ENSBTAG00000013109, ENSBTAG00000027173, ENSBTAG00000023429, ENSBTAG00000012638, ENSBTAG00000009048, ENSBTAG00000004551, ENSBTAG00000021275, ENSBTAG00000008868, ENSBTAG00000004777, ENSBTAG00000017020, ENSBTAG00000016024	1247	83	24025	3.24973	0.389767	0.0411527	0.040905
GOTERM_CC_DIRECT	GO:0005765~lysosomal membrane	28	2.10053	0.000334409	ENSBTAG00000008010, ENSBTAG00000011102, ENSBTAG00000009526, ENSBTAG00000005622, ENSBTAG00000008310, ENSBTAG00000054934, ENSBTAG00000015183, ENSBTAG00000005668, ENSBTAG00000001927, ENSBTAG00000010193, ENSBTAG00000012330, ENSBTAG00000014553, ENSBTAG00000014334, ENSBTAG00000013882, ENSBTAG00000013387, ENSBTAG00000013513, ENSBTAG00000003450, ENSBTAG00000004300, ENSBTAG00000005115, ENSBTAG00000023997,…	1237	244	22895	2.12392	0.174955	0.0101203	0.00939864
UP_KW_MOLECULAR_FUNCTION	KW-0904~Protein phosphatase	16	1.2003	0.000345385	ENSBTAG00000013863, ENSBTAG00000012447, ENSBTAG00000012848, ENSBTAG00000005754, ENSBTAG00000000253, ENSBTAG00000002575, ENSBTAG00000012928, ENSBTAG00000009655, ENSBTAG00000009103, ENSBTAG00000006904, ENSBTAG00000000223, ENSBTAG00000018052, ENSBTAG00000024715, ENSBTAG00000001729, ENSBTAG00000018332, ENSBTAG00000054678	591	103	11075	2.91098	0.0302768	0.00439133	0.0039966
GOTERM_BP_DIRECT	GO:0005975~carbohydrate metabolic process	19	1.42536	0.000346945	ENSBTAG00000001390, ENSBTAG00000010336, ENSBTAG00000012626, ENSBTAG00000003088, ENSBTAG00000009109, ENSBTAG00000005973, ENSBTAG00000033190, ENSBTAG00000000484, ENSBTAG00000021232, ENSBTAG00000000483, ENSBTAG00000019264, ENSBTAG00000003815, ENSBTAG00000012090, ENSBTAG00000015066, ENSBTAG00000024849, ENSBTAG00000013240, ENSBTAG00000016021, ENSBTAG00000052388, ENSBTAG00000000829	1169	131	20990	2.60424	0.653699	0.0910587	0.0906415
GOTERM_BP_DIRECT	GO:0097352~autophagosome maturation	9	0.675169	0.00035756	ENSBTAG00000011765, ENSBTAG00000019914, ENSBTAG00000018408, ENSBTAG00000013371, ENSBTAG00000023997, ENSBTAG00000013882, ENSBTAG00000007399, ENSBTAG00000013387, ENSBTAG00000020760	1169	33	20990	4.89696	0.664757	0.0910587	0.0906415
GOTERM_CC_DIRECT	GO:0005776~autophagosome	12	0.900225	0.000376209	ENSBTAG00000019020, ENSBTAG00000052414, ENSBTAG00000025425, ENSBTAG00000005493, ENSBTAG00000013523, ENSBTAG00000011765, ENSBTAG00000030977, ENSBTAG00000019914, ENSBTAG00000007935, ENSBTAG00000011184, ENSBTAG00000017325, ENSBTAG00000020760	1237	61	22895	3.64101	0.194556	0.0107329	0.00996758
GOTERM_MF_DIRECT	GO:0002020~protease binding	12	0.900225	0.000376835	ENSBTAG00000048246, ENSBTAG00000013851, ENSBTAG00000015304, ENSBTAG00000003604, ENSBTAG00000002939, ENSBTAG00000038461, ENSBTAG00000010390, ENSBTAG00000035182, ENSBTAG00000018843, ENSBTAG00000010073, ENSBTAG00000021499, ENSBTAG00000018137	1131	61	20922	3.63908	0.350259	0.035925	0.0356109
GOTERM_CC_DIRECT	GO:0005739~mitochondrion	85	6.37659	0.000391983	ENSBTAG00000013885, ENSBTAG00000011343, ENSBTAG00000012113, ENSBTAG00000008372, ENSBTAG00000020936, ENSBTAG00000011466, ENSBTAG00000007362, ENSBTAG00000021307, ENSBTAG00000006876, ENSBTAG00000006633, ENSBTAG00000009742, ENSBTAG00000006838, ENSBTAG00000019020, ENSBTAG00000052414, ENSBTAG00000019462, ENSBTAG00000003804, ENSBTAG00000004855, ENSBTAG00000018332, ENSBTAG00000019345, ENSBTAG00000014227,…	1237	1073	22895	1.46619	0.201831	0.0107329	0.00996758
INTERPRO	IPR011992:EF-hand-dom_pair	30	2.25056	0.000423801	ENSBTAG00000015943, ENSBTAG00000006052, ENSBTAG00000037651, ENSBTAG00000009481, ENSBTAG00000027173, ENSBTAG00000023429, ENSBTAG00000012638, ENSBTAG00000009048, ENSBTAG00000004551, ENSBTAG00000050712, ENSBTAG00000004777, ENSBTAG00000017020, ENSBTAG00000010390, ENSBTAG00000015147, ENSBTAG00000012299, ENSBTAG00000015145, ENSBTAG00000053103, ENSBTAG00000010387, ENSBTAG00000013136, ENSBTAG00000021916,…	1307	283	25046	2.03141	0.756443	0.108624	0.10833
GOTERM_BP_DIRECT	GO:0032755~positive regulation of interleukin-6 production	11	0.825206	0.000433103	ENSBTAG00000012586, ENSBTAG00000020936, ENSBTAG00000003764, ENSBTAG00000010007, ENSBTAG00000033669, ENSBTAG00000016864, ENSBTAG00000018474, ENSBTAG00000000484, ENSBTAG00000010273, ENSBTAG00000020199, ENSBTAG00000011067	1169	51	20990	3.87276	0.733891	0.101812	0.101346
UP_KW_CELLULAR_COMPONENT	KW-0256~Endoplasmic reticulum	63	4.72618	0.000442201	ENSBTAG00000007360, ENSBTAG00000014611, ENSBTAG00000013127, ENSBTAG00000013600, ENSBTAG00000008173, ENSBTAG00000027173, ENSBTAG00000021307, ENSBTAG00000009504, ENSBTAG00000005105, ENSBTAG00000001420, ENSBTAG00000017082, ENSBTAG00000019264, ENSBTAG00000018893, ENSBTAG00000016648, ENSBTAG00000011156, ENSBTAG00000013653, ENSBTAG00000009871, ENSBTAG00000015955, ENSBTAG00000017537, ENSBTAG00000010665,…	863	728	15593	1.56361	0.0214395	0.00309541	0.00265321
GOTERM_CC_DIRECT	GO:0001772~immunological synapse	8	0.60015	0.000449342	ENSBTAG00000002326, ENSBTAG00000030209, ENSBTAG00000013851, ENSBTAG00000010347, ENSBTAG00000024715, ENSBTAG00000008421, ENSBTAG00000006287, ENSBTAG00000031575	1237	27	22895	5.484	0.227737	0.0117442	0.0109068
KEGG_PATHWAY	bta04012:ErbB signaling pathway	16	1.2003	0.000457851	ENSBTAG00000009496, ENSBTAG00000004150, ENSBTAG00000008353, ENSBTAG00000010125, ENSBTAG00000011643, ENSBTAG00000010444, ENSBTAG00000018427, ENSBTAG00000019838, ENSBTAG00000010989, ENSBTAG00000024450, ENSBTAG00000005039, ENSBTAG00000027654, ENSBTAG00000022583, ENSBTAG00000016156, ENSBTAG00000018254, ENSBTAG00000010273	647	86	9773	2.81025	0.142619	0.0102559	0.00866864
UP_SEQ_FEATURE	DOMAIN:EF-hand 2	14	1.05026	0.000470841	ENSBTAG00000037651, ENSBTAG00000009770, ENSBTAG00000011215, ENSBTAG00000013109, ENSBTAG00000027173, ENSBTAG00000023429, ENSBTAG00000012638, ENSBTAG00000009048, ENSBTAG00000004551, ENSBTAG00000021275, ENSBTAG00000008868, ENSBTAG00000004777, ENSBTAG00000017020, ENSBTAG00000016024	1247	86	24025	3.13636	0.505433	0.0541467	0.0538207
GOTERM_CC_DIRECT	GO:0005794~Golgi apparatus	61	4.57614	0.000490408	ENSBTAG00000017803, ENSBTAG00000020936, ENSBTAG00000014611, ENSBTAG00000013600, ENSBTAG00000006471, ENSBTAG00000004135, ENSBTAG00000009109, ENSBTAG00000005622, ENSBTAG00000001546, ENSBTAG00000008419, ENSBTAG00000016156, ENSBTAG00000016038, ENSBTAG00000016751, ENSBTAG00000014227, ENSBTAG00000011156, ENSBTAG00000009871, ENSBTAG00000010665, ENSBTAG00000001192, ENSBTAG00000001390, ENSBTAG00000019914,…	1237	715	22895	1.57905	0.245767	0.0122287	0.0113567
GOTERM_CC_DIRECT	GO:0016607~nuclear speck	31	2.32558	0.000510414	ENSBTAG00000011266, ENSBTAG00000016637, ENSBTAG00000010375, ENSBTAG00000032087, ENSBTAG00000008072, ENSBTAG00000010439, ENSBTAG00000015509, ENSBTAG00000004873, ENSBTAG00000048800, ENSBTAG00000005980, ENSBTAG00000021321, ENSBTAG00000015381, ENSBTAG00000038620, ENSBTAG00000011596, ENSBTAG00000009199, ENSBTAG00000020748, ENSBTAG00000035182, ENSBTAG00000012509, ENSBTAG00000004269, ENSBTAG00000003851,…	1237	290	22895	1.97849	0.254398	0.0122287	0.0113567
UP_KW_DOMAIN	KW-1133~Transmembrane helix	256	19.2048	0.000525074	ENSBTAG00000007360, ENSBTAG00000013127, ENSBTAG00000021307, ENSBTAG00000021425, ENSBTAG00000011748, ENSBTAG00000006838, ENSBTAG00000003209, ENSBTAG00000019349, ENSBTAG00000013240, ENSBTAG00000011067, ENSBTAG00000019916, ENSBTAG00000016648, ENSBTAG00000037687, ENSBTAG00000010663, ENSBTAG00000018824, ENSBTAG00000010303, ENSBTAG00000001390, ENSBTAG00000004662, ENSBTAG00000004300, ENSBTAG00000024493,…	757	4121	14532	1.19252	0.0140807	0.00472567	0.00402557
GOTERM_BP_DIRECT	GO:0150105~protein localization to cell-cell junction	5	0.375094	0.000557309	ENSBTAG00000015106, ENSBTAG00000040507, ENSBTAG00000018342, ENSBTAG00000008575, ENSBTAG00000015398	1169	8	20990	11.2222	0.817975	0.121653	0.121095
GOTERM_CC_DIRECT	GO:0005923~bicellular tight junction	15	1.12528	0.000627274	ENSBTAG00000013148, ENSBTAG00000011135, ENSBTAG00000021975, ENSBTAG00000008575, ENSBTAG00000006474, ENSBTAG00000008279, ENSBTAG00000040432, ENSBTAG00000027766, ENSBTAG00000000742, ENSBTAG00000017564, ENSBTAG00000017354, ENSBTAG00000019448, ENSBTAG00000018342, ENSBTAG00000039820, ENSBTAG00000015398	1237	96	22895	2.89195	0.302879	0.0144273	0.0133986
GOTERM_BP_DIRECT	GO:0046777~protein autophosphorylation	8	0.60015	0.000684177	ENSBTAG00000012687, ENSBTAG00000030977, ENSBTAG00000045904, ENSBTAG00000012509, ENSBTAG00000019933, ENSBTAG00000016532, ENSBTAG00000017103, ENSBTAG00000018049	1169	28	20990	5.13015	0.876506	0.13939	0.138751
GOTERM_CC_DIRECT	GO:0015629~actin cytoskeleton	20	1.50038	0.000711021	ENSBTAG00000005470, ENSBTAG00000012963, ENSBTAG00000013468, ENSBTAG00000012500, ENSBTAG00000014655, ENSBTAG00000010347, ENSBTAG00000021639, ENSBTAG00000019915, ENSBTAG00000021879, ENSBTAG00000020345, ENSBTAG00000012927, ENSBTAG00000020764, ENSBTAG00000009786, ENSBTAG00000046248, ENSBTAG00000019044, ENSBTAG00000009709, ENSBTAG00000053044, ENSBTAG00000015278, ENSBTAG00000014486, ENSBTAG00000016751	1237	155	22895	2.38819	0.335674	0.0157245	0.0146033
GOTERM_BP_DIRECT	GO:0071363~cellular response to growth factor stimulus	8	0.60015	0.000858978	ENSBTAG00000021275, ENSBTAG00000010125, ENSBTAG00000002081, ENSBTAG00000008507, ENSBTAG00000019838, ENSBTAG00000019964, ENSBTAG00000018227, ENSBTAG00000006420	1169	29	20990	4.95325	0.927644	0.164065	0.163313
GOTERM_MF_DIRECT	GO:0031490~chromatin DNA binding	11	0.825206	0.000861482	ENSBTAG00000001511, ENSBTAG00000011234, ENSBTAG00000020780, ENSBTAG00000004518, ENSBTAG00000012500, ENSBTAG00000011215, ENSBTAG00000015538, ENSBTAG00000003889, ENSBTAG00000008634, ENSBTAG00000021523, ENSBTAG00000007485	1131	57	20922	3.56992	0.626919	0.0758105	0.0751478
UP_SEQ_FEATURE	DOMAIN:SH3	24	1.80045	0.000884415	ENSBTAG00000020837, ENSBTAG00000015513, ENSBTAG00000015106, ENSBTAG00000018427, ENSBTAG00000038617, ENSBTAG00000018824, ENSBTAG00000010989, ENSBTAG00000010626, ENSBTAG00000020689, ENSBTAG00000009624, ENSBTAG00000047424, ENSBTAG00000022147, ENSBTAG00000006287, ENSBTAG00000006762, ENSBTAG00000009576, ENSBTAG00000000571, ENSBTAG00000019044, ENSBTAG00000039160, ENSBTAG00000002746, ENSBTAG00000017354,…	1247	216	24025	2.14069	0.733608	0.0944429	0.0938744
UP_KW_BIOLOGICAL_PROCESS	KW-0375~Hydrogen ion transport	12	0.900225	0.000893773	ENSBTAG00000014238, ENSBTAG00000007572, ENSBTAG00000013513, ENSBTAG00000018889, ENSBTAG00000002703, ENSBTAG00000016309, ENSBTAG00000001927, ENSBTAG00000003450, ENSBTAG00000015100, ENSBTAG00000019218, ENSBTAG00000014553, ENSBTAG00000014486	444	59	7106	3.25515	0.108147	0.114403	0.114403
GOTERM_CC_DIRECT	GO:0031410~cytoplasmic vesicle	23	1.72543	0.0010101	ENSBTAG00000011156, ENSBTAG00000011135, ENSBTAG00000017812, ENSBTAG00000046668, ENSBTAG00000007976, ENSBTAG00000000484, ENSBTAG00000021883, ENSBTAG00000000483, ENSBTAG00000020760, ENSBTAG00000019020, ENSBTAG00000019164, ENSBTAG00000000742, ENSBTAG00000052414, ENSBTAG00000021061, ENSBTAG00000040151, ENSBTAG00000000347, ENSBTAG00000007935, ENSBTAG00000013371, ENSBTAG00000019612, ENSBTAG00000016122,…	1237	197	22895	2.16089	0.440716	0.0215113	0.0199774
INTERPRO	IPR001452:SH3_domain	24	1.80045	0.00101442	ENSBTAG00000020837, ENSBTAG00000015513, ENSBTAG00000015106, ENSBTAG00000018427, ENSBTAG00000038617, ENSBTAG00000018824, ENSBTAG00000010989, ENSBTAG00000010626, ENSBTAG00000020689, ENSBTAG00000009624, ENSBTAG00000047424, ENSBTAG00000022147, ENSBTAG00000006287, ENSBTAG00000006762, ENSBTAG00000009576, ENSBTAG00000000571, ENSBTAG00000019044, ENSBTAG00000039160, ENSBTAG00000002746, ENSBTAG00000017354,…	1307	217	25046	2.11941	0.966012	0.241431	0.240779
GOTERM_MF_DIRECT	GO:0106310~protein serine kinase activity	17	1.27532	0.00105092	ENSBTAG00000014447, ENSBTAG00000010662, ENSBTAG00000011126, ENSBTAG00000045904, ENSBTAG00000010007, ENSBTAG00000007599, ENSBTAG00000012509, ENSBTAG00000004269, ENSBTAG00000007304, ENSBTAG00000003276, ENSBTAG00000008719, ENSBTAG00000016156, ENSBTAG00000019986, ENSBTAG00000019933, ENSBTAG00000010042, ENSBTAG00000016532, ENSBTAG00000017103	1131	124	20922	2.53611	0.699672	0.0858749	0.0851242
KEGG_PATHWAY	bta01100:Metabolic pathways	139	10.4276	0.00106937	ENSBTAG00000013885, ENSBTAG00000021428, ENSBTAG00000013527, ENSBTAG00000012317, ENSBTAG00000011748, ENSBTAG00000007646, ENSBTAG00000020698, ENSBTAG00000000292, ENSBTAG00000005105, ENSBTAG00000005464, ENSBTAG00000001546, ENSBTAG00000017442, ENSBTAG00000031358, ENSBTAG00000016357, ENSBTAG00000018893, ENSBTAG00000019345, ENSBTAG00000011479, ENSBTAG00000018669, ENSBTAG00000001390, ENSBTAG00000010304,…	647	1642	9773	1.27869	0.301974	0.0224567	0.0189812
GOTERM_BP_DIRECT	GO:0045732~positive regulation of protein catabolic process	10	0.750188	0.00116453	ENSBTAG00000016128, ENSBTAG00000009198, ENSBTAG00000010347, ENSBTAG00000001514, ENSBTAG00000044105, ENSBTAG00000010193, ENSBTAG00000018254, ENSBTAG00000004115, ENSBTAG00000012120, ENSBTAG00000008442	1169	48	20990	3.74073	0.971586	0.203612	0.202679
GOTERM_BP_DIRECT	GO:0006468~protein phosphorylation	41	3.07577	0.00119929	ENSBTAG00000011046, ENSBTAG00000010254, ENSBTAG00000005481, ENSBTAG00000009065, ENSBTAG00000011742, ENSBTAG00000016838, ENSBTAG00000004135, ENSBTAG00000010737, ENSBTAG00000007304, ENSBTAG00000005589, ENSBTAG00000008079, ENSBTAG00000000570, ENSBTAG00000008719, ENSBTAG00000005408, ENSBTAG00000016156, ENSBTAG00000017662, ENSBTAG00000019964, ENSBTAG00000019986, ENSBTAG00000012550, ENSBTAG00000014447,…	1169	433	20990	1.70018	0.974453	0.203612	0.202679
UP_SEQ_FEATURE	REGION:Leucine-zipper	9	0.675169	0.00124797	ENSBTAG00000007591, ENSBTAG00000013653, ENSBTAG00000044192, ENSBTAG00000047739, ENSBTAG00000006268, ENSBTAG00000007599, ENSBTAG00000021435, ENSBTAG00000046307, ENSBTAG00000012046	1247	42	24025	4.12848	0.845395	0.124381	0.123632
KEGG_PATHWAY	bta05100:Bacterial invasion of epithelial cells	14	1.05026	0.00129957	ENSBTAG00000008032, ENSBTAG00000009761, ENSBTAG00000003490, ENSBTAG00000021879, ENSBTAG00000019838, ENSBTAG00000005345, ENSBTAG00000010989, ENSBTAG00000004643, ENSBTAG00000046248, ENSBTAG00000008609, ENSBTAG00000022583, ENSBTAG00000000347, ENSBTAG00000015991, ENSBTAG00000015278	647	76	9773	2.78252	0.353989	0.0256856	0.0217104
GOTERM_BP_DIRECT	GO:0046627~negative regulation of insulin receptor signaling pathway	7	0.525131	0.00130454	ENSBTAG00000008719, ENSBTAG00000018427, ENSBTAG00000011479, ENSBTAG00000017086, ENSBTAG00000024715, ENSBTAG00000010976, ENSBTAG00000001616	1169	23	20990	5.46472	0.981487	0.209825	0.208864
INTERPRO	IPR041611:SKICH	4	0.300075	0.0013066	ENSBTAG00000019020, ENSBTAG00000011479, ENSBTAG00000007935, ENSBTAG00000015016	1307	5	25046	15.3304	0.987176	0.290239	0.289455
GOTERM_CC_DIRECT	GO:0000421~autophagosome membrane	9	0.675169	0.00136816	ENSBTAG00000009871, ENSBTAG00000011765, ENSBTAG00000007935, ENSBTAG00000013371, ENSBTAG00000010193, ENSBTAG00000007399, ENSBTAG00000034796, ENSBTAG00000010242, ENSBTAG00000020760	1237	41	22895	4.06284	0.544897	0.0280962	0.0260928
INTERPRO	IPR001589:Actinin_actin-bd_CS	7	0.525131	0.00149451	ENSBTAG00000019916, ENSBTAG00000004732, ENSBTAG00000011215, ENSBTAG00000023429, ENSBTAG00000006995, ENSBTAG00000025450, ENSBTAG00000005929	1307	25	25046	5.36563	0.99315	0.311232	0.310392
GOTERM_BP_DIRECT	GO:0007034~vacuolar transport	5	0.375094	0.00152808	ENSBTAG00000014227, ENSBTAG00000039415, ENSBTAG00000012383, ENSBTAG00000014553, ENSBTAG00000013387	1169	10	20990	8.97776	0.990659	0.23349	0.23242
GOTERM_CC_DIRECT	GO:0031902~late endosome membrane	16	1.2003	0.00158467	ENSBTAG00000039415, ENSBTAG00000016305, ENSBTAG00000013204, ENSBTAG00000048809, ENSBTAG00000009526, ENSBTAG00000005115, ENSBTAG00000023997, ENSBTAG00000005622, ENSBTAG00000011729, ENSBTAG00000007399, ENSBTAG00000002748, ENSBTAG00000001659, ENSBTAG00000010193, ENSBTAG00000012330, ENSBTAG00000010492, ENSBTAG00000010242	1237	117	22895	2.53108	0.598244	0.0314203	0.0291799
UP_KW_DOMAIN	KW-0728~SH3 domain	10	0.750188	0.00172049	ENSBTAG00000019044, ENSBTAG00000039160, ENSBTAG00000018824, ENSBTAG00000002746, ENSBTAG00000017354, ENSBTAG00000010989, ENSBTAG00000010626, ENSBTAG00000009624, ENSBTAG00000006287, ENSBTAG00000013046	757	54	14532	3.55497	0.0454289	0.0116133	0.00989279
INTERPRO	IPR036028:SH3-like_dom_sf	23	1.72543	0.00179783	ENSBTAG00000020837, ENSBTAG00000015513, ENSBTAG00000018427, ENSBTAG00000038617, ENSBTAG00000018824, ENSBTAG00000010989, ENSBTAG00000010626, ENSBTAG00000020689, ENSBTAG00000009624, ENSBTAG00000047424, ENSBTAG00000022147, ENSBTAG00000006287, ENSBTAG00000006762, ENSBTAG00000009576, ENSBTAG00000000571, ENSBTAG00000019044, ENSBTAG00000039160, ENSBTAG00000002746, ENSBTAG00000017354, ENSBTAG00000018342,…	1307	213	25046	2.06924	0.997511	0.342995	0.342069
UP_SEQ_FEATURE	DOMAIN:Cation-transporting P-type ATPase N-terminal	6	0.450113	0.00180863	ENSBTAG00000010551, ENSBTAG00000016305, ENSBTAG00000001246, ENSBTAG00000013204, ENSBTAG00000001398, ENSBTAG00000014486	1247	18	24025	6.42208	0.93322	0.164863	0.163871
INTERPRO	IPR004014:ATPase_P-typ_cation-transptr_N	6	0.450113	0.00185292	ENSBTAG00000010551, ENSBTAG00000016305, ENSBTAG00000001246, ENSBTAG00000013204, ENSBTAG00000001398, ENSBTAG00000014486	1307	18	25046	6.38766	0.997929	0.342995	0.342069
GOTERM_BP_DIRECT	GO:0006622~protein targeting to lysosome	6	0.450113	0.00186505	ENSBTAG00000014611, ENSBTAG00000016128, ENSBTAG00000001659, ENSBTAG00000008849, ENSBTAG00000010193, ENSBTAG00000016038	1169	17	20990	6.33724	0.99667	0.271409	0.270165
UP_SEQ_FEATURE	TOPO_DOM:Extracellular	49	3.67592	0.0018747	ENSBTAG00000004293, ENSBTAG00000011700, ENSBTAG00000008294, ENSBTAG00000000253, ENSBTAG00000006474, ENSBTAG00000025035, ENSBTAG00000001420, ENSBTAG00000005144, ENSBTAG00000002631, ENSBTAG00000019349, ENSBTAG00000019388, ENSBTAG00000014972, ENSBTAG00000034586, ENSBTAG00000016648, ENSBTAG00000011156, ENSBTAG00000010303, ENSBTAG00000005675, ENSBTAG00000012805, ENSBTAG00000001233, ENSBTAG00000005397,…	1247	598	24025	1.57867	0.939512	0.164863	0.163871
KEGG_PATHWAY	bta04144:Endocytosis	30	2.25056	0.00200888	ENSBTAG00000039415, ENSBTAG00000008032, ENSBTAG00000007460, ENSBTAG00000011684, ENSBTAG00000004072, ENSBTAG00000009761, ENSBTAG00000048809, ENSBTAG00000021922, ENSBTAG00000005345, ENSBTAG00000046248, ENSBTAG00000025358, ENSBTAG00000050712, ENSBTAG00000010193, ENSBTAG00000010492, ENSBTAG00000013882, ENSBTAG00000013563, ENSBTAG00000013387, ENSBTAG00000010584, ENSBTAG00000039922, ENSBTAG00000010626,…	647	249	9773	1.81989	0.491182	0.0374992	0.0316957
GOTERM_BP_DIRECT	GO:0050821~protein stabilization	16	1.2003	0.00212125	ENSBTAG00000011046, ENSBTAG00000001192, ENSBTAG00000027173, ENSBTAG00000010989, ENSBTAG00000020541, ENSBTAG00000009410, ENSBTAG00000021199, ENSBTAG00000005574, ENSBTAG00000007399, ENSBTAG00000002688, ENSBTAG00000009749, ENSBTAG00000011150, ENSBTAG00000010073, ENSBTAG00000013641, ENSBTAG00000017137, ENSBTAG00000010242	1169	117	20990	2.45546	0.998481	0.281853	0.280562
GOTERM_BP_DIRECT	GO:0043065~positive regulation of apoptotic process	20	1.50038	0.00212128	ENSBTAG00000017418, ENSBTAG00000011266, ENSBTAG00000031194, ENSBTAG00000008010, ENSBTAG00000016208, ENSBTAG00000043949, ENSBTAG00000047739, ENSBTAG00000013813, ENSBTAG00000021307, ENSBTAG00000044105, ENSBTAG00000009786, ENSBTAG00000008421, ENSBTAG00000005574, ENSBTAG00000001511, ENSBTAG00000003604, ENSBTAG00000012082, ENSBTAG00000012180, ENSBTAG00000015154, ENSBTAG00000013196	1169	165	20990	2.17643	0.998481	0.281853	0.280562
INTERPRO	IPR018247:EF_Hand_1_Ca_BS	21	1.57539	0.00213206	ENSBTAG00000013136, ENSBTAG00000037651, ENSBTAG00000009770, ENSBTAG00000011215, ENSBTAG00000027173, ENSBTAG00000023429, ENSBTAG00000012638, ENSBTAG00000021751, ENSBTAG00000004551, ENSBTAG00000021275, ENSBTAG00000050712, ENSBTAG00000008868, ENSBTAG00000004777, ENSBTAG00000017020, ENSBTAG00000021191, ENSBTAG00000016024, ENSBTAG00000010390, ENSBTAG00000012299, ENSBTAG00000053103, ENSBTAG00000015145,…	1307	189	25046	2.12922	0.999184	0.373896	0.372886
KEGG_PATHWAY	bta04140:Autophagy - animal	23	1.72543	0.00228441	ENSBTAG00000011765, ENSBTAG00000018438, ENSBTAG00000019914, ENSBTAG00000020359, ENSBTAG00000010989, ENSBTAG00000024450, ENSBTAG00000023997, ENSBTAG00000000163, ENSBTAG00000020760, ENSBTAG00000007399, ENSBTAG00000007058, ENSBTAG00000008719, ENSBTAG00000019020, ENSBTAG00000006526, ENSBTAG00000030977, ENSBTAG00000007935, ENSBTAG00000016156, ENSBTAG00000010193, ENSBTAG00000011041, ENSBTAG00000017325,…	647	173	9773	2.00819	0.536263	0.0403979	0.0341459
KEGG_PATHWAY	bta04960:Aldosterone-regulated sodium reabsorption	9	0.675169	0.00242847	ENSBTAG00000010551, ENSBTAG00000002688, ENSBTAG00000001246, ENSBTAG00000012687, ENSBTAG00000002631, ENSBTAG00000016156, ENSBTAG00000010989, ENSBTAG00000004269, ENSBTAG00000010163	647	37	9773	3.67421	0.558226	0.0407982	0.0344842
SMART	SM00252:SH2	16	1.2003	0.0024845	ENSBTAG00000009496, ENSBTAG00000010125, ENSBTAG00000018427, ENSBTAG00000019838, ENSBTAG00000010989, ENSBTAG00000006335, ENSBTAG00000024492, ENSBTAG00000022622, ENSBTAG00000021358, ENSBTAG00000009655, ENSBTAG00000006904, ENSBTAG00000022583, ENSBTAG00000039160, ENSBTAG00000000377, ENSBTAG00000017086, ENSBTAG00000031575	709	104	11052	2.39818	0.642055	0.342033	0.342033
GOTERM_CC_DIRECT	GO:0005783~endoplasmic reticulum	58	4.35109	0.0026384	ENSBTAG00000008131, ENSBTAG00000007360, ENSBTAG00000013600, ENSBTAG00000019627, ENSBTAG00000027173, ENSBTAG00000021307, ENSBTAG00000009504, ENSBTAG00000019264, ENSBTAG00000001822, ENSBTAG00000008419, ENSBTAG00000018893, ENSBTAG00000014375, ENSBTAG00000015541, ENSBTAG00000014227, ENSBTAG00000016208, ENSBTAG00000011156, ENSBTAG00000015955, ENSBTAG00000020947, ENSBTAG00000017537, ENSBTAG00000010665,…	1237	721	22895	1.48889	0.781088	0.0505693	0.0469635
INTERPRO	IPR013787:S100_Ca-bd_sub	8	0.60015	0.00268033	ENSBTAG00000037651, ENSBTAG00000004777, ENSBTAG00000017020, ENSBTAG00000012638, ENSBTAG00000015147, ENSBTAG00000021378, ENSBTAG00000053103, ENSBTAG00000015145	1307	37	25046	4.14334	0.999869	0.446542	0.445336
GOTERM_MF_DIRECT	GO:0043546~molybdopterin cofactor binding	4	0.300075	0.0027783	ENSBTAG00000004171, ENSBTAG00000006160, ENSBTAG00000009725, ENSBTAG00000012519	1131	6	20922	12.3324	0.958531	0.211892	0.21004
UP_KW_MOLECULAR_FUNCTION	KW-0649~Protein kinase inhibitor	5	0.375094	0.00279957	ENSBTAG00000009156, ENSBTAG00000031184, ENSBTAG00000008353, ENSBTAG00000027173, ENSBTAG00000018254	591	12	11075	7.80809	0.220818	0.0311452	0.0283456
KEGG_PATHWAY	bta04820:Cytoskeleton in muscle cells	28	2.10053	0.00285541	ENSBTAG00000008373, ENSBTAG00000010551, ENSBTAG00000011465, ENSBTAG00000007360, ENSBTAG00000004072, ENSBTAG00000012897, ENSBTAG00000015127, ENSBTAG00000015106, ENSBTAG00000017509, ENSBTAG00000006995, ENSBTAG00000004553, ENSBTAG00000025450, ENSBTAG00000009987, ENSBTAG00000002392, ENSBTAG00000002651, ENSBTAG00000048622, ENSBTAG00000001246, ENSBTAG00000005929, ENSBTAG00000021916, ENSBTAG00000011734,…	647	232	9773	1.82303	0.61741	0.0456866	0.038616
UP_KW_BIOLOGICAL_PROCESS	KW-0072~Autophagy	14	1.05026	0.00294613	ENSBTAG00000020936, ENSBTAG00000011765, ENSBTAG00000019914, ENSBTAG00000009526, ENSBTAG00000044105, ENSBTAG00000020359, ENSBTAG00000008237, ENSBTAG00000023997, ENSBTAG00000020760, ENSBTAG00000007935, ENSBTAG00000013371, ENSBTAG00000010193, ENSBTAG00000017325, ENSBTAG00000016444	444	88	7106	2.54617	0.314537	0.188552	0.188552
GOTERM_BP_DIRECT	GO:0030308~negative regulation of cell growth	11	0.825206	0.00300209	ENSBTAG00000001511, ENSBTAG00000018381, ENSBTAG00000010663, ENSBTAG00000005359, ENSBTAG00000024715, ENSBTAG00000017783, ENSBTAG00000018254, ENSBTAG00000000484, ENSBTAG00000013782, ENSBTAG00000006420, ENSBTAG00000000483	1169	65	20990	3.03863	0.999898	0.361502	0.359846
GOTERM_BP_DIRECT	GO:1903543~positive regulation of exosomal secretion	4	0.300075	0.00302709	ENSBTAG00000015127, ENSBTAG00000001659, ENSBTAG00000010193, ENSBTAG00000013882	1169	6	20990	11.9703	0.999905	0.361502	0.359846
INTERPRO	IPR002048:EF_hand_dom	24	1.80045	0.00303229	ENSBTAG00000015943, ENSBTAG00000013136, ENSBTAG00000037651, ENSBTAG00000021916, ENSBTAG00000009770, ENSBTAG00000011215, ENSBTAG00000027173, ENSBTAG00000023429, ENSBTAG00000012638, ENSBTAG00000021751, ENSBTAG00000009048, ENSBTAG00000004551, ENSBTAG00000021275, ENSBTAG00000050712, ENSBTAG00000008868, ENSBTAG00000004777, ENSBTAG00000017020, ENSBTAG00000021191, ENSBTAG00000016024, ENSBTAG00000010390,…	1307	236	25046	1.94878	0.99996	0.454168	0.452941
GOTERM_CC_DIRECT	GO:0005759~mitochondrial matrix	23	1.72543	0.00307193	ENSBTAG00000011234, ENSBTAG00000012586, ENSBTAG00000008386, ENSBTAG00000012589, ENSBTAG00000010743, ENSBTAG00000009966, ENSBTAG00000024240, ENSBTAG00000006876, ENSBTAG00000005754, ENSBTAG00000006523, ENSBTAG00000047676, ENSBTAG00000002056, ENSBTAG00000006526, ENSBTAG00000001417, ENSBTAG00000008419, ENSBTAG00000030674, ENSBTAG00000018332, ENSBTAG00000015493, ENSBTAG00000014069, ENSBTAG00000018694,…	1237	215	22895	1.97998	0.82951	0.0569793	0.0529165
GOTERM_BP_DIRECT	GO:0000902~cell morphogenesis	12	0.900225	0.0031097	ENSBTAG00000001511, ENSBTAG00000023929, ENSBTAG00000014676, ENSBTAG00000004948, ENSBTAG00000005359, ENSBTAG00000007765, ENSBTAG00000021128, ENSBTAG00000015991, ENSBTAG00000009080, ENSBTAG00000005633, ENSBTAG00000031402, ENSBTAG00000006771	1169	76	20990	2.83508	0.999926	0.361502	0.359846
GOTERM_BP_DIRECT	GO:0006469~negative regulation of protein kinase activity	6	0.450113	0.0031939	ENSBTAG00000009156, ENSBTAG00000011479, ENSBTAG00000019627, ENSBTAG00000019836, ENSBTAG00000027173, ENSBTAG00000005186	1169	19	20990	5.67016	0.999943	0.361502	0.359846
KEGG_PATHWAY	bta05323:Rheumatoid arthritis	16	1.2003	0.0033288	ENSBTAG00000014238, ENSBTAG00000007572, ENSBTAG00000013513, ENSBTAG00000018889, ENSBTAG00000010303, ENSBTAG00000016309, ENSBTAG00000003450, ENSBTAG00000000292, ENSBTAG00000005359, ENSBTAG00000002703, ENSBTAG00000005339, ENSBTAG00000018059, ENSBTAG00000001927, ENSBTAG00000015100, ENSBTAG00000019218, ENSBTAG00000014553	647	104	9773	2.32386	0.673832	0.0505135	0.042696
GOTERM_CC_DIRECT	GO:0030139~endocytic vesicle	9	0.675169	0.00338303	ENSBTAG00000048246, ENSBTAG00000025425, ENSBTAG00000050712, ENSBTAG00000020382, ENSBTAG00000021191, ENSBTAG00000010073, ENSBTAG00000000484, ENSBTAG00000012450, ENSBTAG00000016751	1237	47	22895	3.54418	0.857518	0.0607888	0.0564543
KEGG_PATHWAY	bta04722:Neurotrophin signaling pathway	18	1.35034	0.00345777	ENSBTAG00000014447, ENSBTAG00000011234, ENSBTAG00000009065, ENSBTAG00000011643, ENSBTAG00000010007, ENSBTAG00000019838, ENSBTAG00000050904, ENSBTAG00000010989, ENSBTAG00000024492, ENSBTAG00000007599, ENSBTAG00000024450, ENSBTAG00000030209, ENSBTAG00000008719, ENSBTAG00000022583, ENSBTAG00000008849, ENSBTAG00000016156, ENSBTAG00000016683, ENSBTAG00000013790	647	125	9773	2.17513	0.68771	0.0505135	0.042696
UP_KW_LIGAND	KW-0500~Molybdenum	4	0.300075	0.00351827	ENSBTAG00000004171, ENSBTAG00000006160, ENSBTAG00000009725, ENSBTAG00000012519	424	5	5759	10.866	0.134548	0.144249	0.133694
KEGG_PATHWAY	bta04917:Prolactin signaling pathway	14	1.05026	0.00364201	ENSBTAG00000009496, ENSBTAG00000011234, ENSBTAG00000010125, ENSBTAG00000011643, ENSBTAG00000010007, ENSBTAG00000019838, ENSBTAG00000010989, ENSBTAG00000004498, ENSBTAG00000024450, ENSBTAG00000022622, ENSBTAG00000021523, ENSBTAG00000025035, ENSBTAG00000022583, ENSBTAG00000016156	647	85	9773	2.4879	0.706521	0.0509881	0.0430971
GOTERM_CC_DIRECT	GO:0005901~caveola	10	0.750188	0.00369299	ENSBTAG00000017537, ENSBTAG00000054934, ENSBTAG00000012687, ENSBTAG00000021191, ENSBTAG00000016156, ENSBTAG00000039684, ENSBTAG00000015541, ENSBTAG00000020199, ENSBTAG00000006420, ENSBTAG00000010242	1237	58	22895	3.19112	0.880854	0.0627536	0.058279
GOTERM_CC_DIRECT	GO:0090575~RNA polymerase II transcription regulator complex	12	0.900225	0.00371065	ENSBTAG00000009496, ENSBTAG00000023929, ENSBTAG00000012500, ENSBTAG00000010125, ENSBTAG00000017263, ENSBTAG00000044192, ENSBTAG00000004189, ENSBTAG00000006335, ENSBTAG00000004136, ENSBTAG00000021435, ENSBTAG00000021523, ENSBTAG00000017994	1237	80	22895	2.77627	0.882061	0.0627536	0.058279
GOTERM_BP_DIRECT	GO:0071356~cellular response to tumor necrosis factor	11	0.825206	0.00376308	ENSBTAG00000007591, ENSBTAG00000021275, ENSBTAG00000008573, ENSBTAG00000012558, ENSBTAG00000011479, ENSBTAG00000016156, ENSBTAG00000016683, ENSBTAG00000007599, ENSBTAG00000003553, ENSBTAG00000009663, ENSBTAG00000000483	1169	67	20990	2.94792	0.99999	0.410714	0.408832
INTERPRO	IPR014756:Ig_E-set	14	1.05026	0.00377637	ENSBTAG00000016208, ENSBTAG00000008591, ENSBTAG00000008294, ENSBTAG00000006160, ENSBTAG00000007116, ENSBTAG00000030209, ENSBTAG00000016170, ENSBTAG00000000973, ENSBTAG00000020060, ENSBTAG00000038461, ENSBTAG00000024903, ENSBTAG00000039335, ENSBTAG00000013465, ENSBTAG00000018137	1307	107	25046	2.5073	0.999997	0.454168	0.452941
GOTERM_BP_DIRECT	GO:0030036~actin cytoskeleton organization	17	1.27532	0.00398571	ENSBTAG00000010662, ENSBTAG00000004072, ENSBTAG00000011742, ENSBTAG00000001081, ENSBTAG00000011215, ENSBTAG00000040507, ENSBTAG00000021815, ENSBTAG00000003490, ENSBTAG00000019838, ENSBTAG00000010976, ENSBTAG00000006995, ENSBTAG00000001511, ENSBTAG00000000742, ENSBTAG00000004732, ENSBTAG00000011150, ENSBTAG00000005929, ENSBTAG00000015541	1169	137	20990	2.22806	0.999995	0.41417	0.412273
GOTERM_CC_DIRECT	GO:0009986~cell surface	33	2.47562	0.00403327	ENSBTAG00000020936, ENSBTAG00000005481, ENSBTAG00000015127, ENSBTAG00000015304, ENSBTAG00000011823, ENSBTAG00000009987, ENSBTAG00000006474, ENSBTAG00000000177, ENSBTAG00000025035, ENSBTAG00000020573, ENSBTAG00000020199, ENSBTAG00000048246, ENSBTAG00000003886, ENSBTAG00000007708, ENSBTAG00000002939, ENSBTAG00000003907, ENSBTAG00000019569, ENSBTAG00000016571, ENSBTAG00000013240, ENSBTAG00000010663,…	1237	360	22895	1.69661	0.902101	0.0662608	0.0615361
GOTERM_BP_DIRECT	GO:0061709~reticulophagy	6	0.450113	0.00406581	ENSBTAG00000032493, ENSBTAG00000013753, ENSBTAG00000030977, ENSBTAG00000016444, ENSBTAG00000034796, ENSBTAG00000007058	1169	20	20990	5.38666	0.999996	0.41417	0.412273
KEGG_PATHWAY	bta05166:Human T-cell leukemia virus 1 infection	28	2.10053	0.00407474	ENSBTAG00000008573, ENSBTAG00000008353, ENSBTAG00000035370, ENSBTAG00000013208, ENSBTAG00000006078, ENSBTAG00000004594, ENSBTAG00000020133, ENSBTAG00000005464, ENSBTAG00000016156, ENSBTAG00000012330, ENSBTAG00000017942, ENSBTAG00000009496, ENSBTAG00000007591, ENSBTAG00000010125, ENSBTAG00000005273, ENSBTAG00000010303, ENSBTAG00000010106, ENSBTAG00000006268, ENSBTAG00000010989, ENSBTAG00000007599,…	647	238	9773	1.77707	0.746378	0.0547645	0.046289
GOTERM_MF_DIRECT	GO:0050699~WW domain binding	5	0.375094	0.00408595	ENSBTAG00000014227, ENSBTAG00000005622, ENSBTAG00000020731, ENSBTAG00000010163, ENSBTAG00000012450	1131	13	20922	7.11487	0.990757	0.279995	0.277547
INTERPRO	IPR017853:Glycoside_hydrolase_SF	10	0.750188	0.00416024	ENSBTAG00000001124, ENSBTAG00000024849, ENSBTAG00000030434, ENSBTAG00000005973, ENSBTAG00000013240, ENSBTAG00000016021, ENSBTAG00000016336, ENSBTAG00000000484, ENSBTAG00000052388, ENSBTAG00000000483	1307	61	25046	3.14147	0.999999	0.454168	0.452941
GOTERM_MF_DIRECT	GO:0017018~myosin phosphatase activity	10	0.750188	0.00416076	ENSBTAG00000013863, ENSBTAG00000000223, ENSBTAG00000012447, ENSBTAG00000001729, ENSBTAG00000018332, ENSBTAG00000005754, ENSBTAG00000002575, ENSBTAG00000012928, ENSBTAG00000009103, ENSBTAG00000020133	1131	59	20922	3.13537	0.991518	0.279995	0.277547
INTERPRO	IPR013800:STAT_TF_alpha	4	0.300075	0.00422545	ENSBTAG00000009496, ENSBTAG00000010125, ENSBTAG00000006335, ENSBTAG00000021523	1307	7	25046	10.9503	0.999999	0.454168	0.452941
INTERPRO	IPR013799:STAT_TF_prot_interaction	4	0.300075	0.00422545	ENSBTAG00000009496, ENSBTAG00000010125, ENSBTAG00000006335, ENSBTAG00000021523	1307	7	25046	10.9503	0.999999	0.454168	0.452941
INTERPRO	IPR013801:STAT_TF_DNA-bd	4	0.300075	0.00422545	ENSBTAG00000009496, ENSBTAG00000010125, ENSBTAG00000006335, ENSBTAG00000021523	1307	7	25046	10.9503	0.999999	0.454168	0.452941
INTERPRO	IPR001217:STAT	4	0.300075	0.00422545	ENSBTAG00000009496, ENSBTAG00000010125, ENSBTAG00000006335, ENSBTAG00000021523	1307	7	25046	10.9503	0.999999	0.454168	0.452941
INTERPRO	IPR036535:STAT_N_sf	4	0.300075	0.00422545	ENSBTAG00000009496, ENSBTAG00000010125, ENSBTAG00000006335, ENSBTAG00000021523	1307	7	25046	10.9503	0.999999	0.454168	0.452941
INTERPRO	IPR015988:STAT_TF_coiled-coil	4	0.300075	0.00422545	ENSBTAG00000009496, ENSBTAG00000010125, ENSBTAG00000006335, ENSBTAG00000021523	1307	7	25046	10.9503	0.999999	0.454168	0.452941
INTERPRO	IPR012345:STAT_TF_DNA-bd_N	4	0.300075	0.00422545	ENSBTAG00000009496, ENSBTAG00000010125, ENSBTAG00000006335, ENSBTAG00000021523	1307	7	25046	10.9503	0.999999	0.454168	0.452941
INTERPRO	IPR048988:STAT_linker	4	0.300075	0.00422545	ENSBTAG00000009496, ENSBTAG00000010125, ENSBTAG00000006335, ENSBTAG00000021523	1307	7	25046	10.9503	0.999999	0.454168	0.452941
UP_KW_MOLECULAR_FUNCTION	KW-0788~Thiol protease	13	0.975244	0.0044544	ENSBTAG00000010387, ENSBTAG00000011899, ENSBTAG00000015329, ENSBTAG00000010428, ENSBTAG00000003443, ENSBTAG00000001356, ENSBTAG00000021370, ENSBTAG00000008868, ENSBTAG00000009749, ENSBTAG00000017135, ENSBTAG00000017179, ENSBTAG00000012442, ENSBTAG00000018784	591	95	11075	2.56434	0.327886	0.0440491	0.0400896
GOTERM_MF_DIRECT	GO:0019901~protein kinase binding	28	2.10053	0.00446553	ENSBTAG00000007460, ENSBTAG00000020936, ENSBTAG00000005481, ENSBTAG00000012219, ENSBTAG00000012619, ENSBTAG00000021523, ENSBTAG00000009742, ENSBTAG00000045697, ENSBTAG00000008719, ENSBTAG00000019164, ENSBTAG00000009727, ENSBTAG00000018254, ENSBTAG00000038620, ENSBTAG00000014334, ENSBTAG00000011234, ENSBTAG00000009156, ENSBTAG00000010106, ENSBTAG00000019914, ENSBTAG00000007952, ENSBTAG00000008421,…	1131	291	20922	1.77994	0.994024	0.281016	0.278559
GOTERM_BP_DIRECT	GO:0051898~negative regulation of phosphatidylinositol 3-kinase/protein kinase B signal transduction	8	0.60015	0.00448951	ENSBTAG00000008010, ENSBTAG00000012994, ENSBTAG00000021275, ENSBTAG00000011479, ENSBTAG00000024715, ENSBTAG00000004636, ENSBTAG00000012519, ENSBTAG00000000484	1169	38	20990	3.78011	0.999999	0.430643	0.428671
KEGG_PATHWAY	bta04670:Leukocyte transendothelial migration	17	1.27532	0.00462433	ENSBTAG00000013148, ENSBTAG00000011215, ENSBTAG00000010347, ENSBTAG00000010303, ENSBTAG00000019627, ENSBTAG00000010007, ENSBTAG00000021879, ENSBTAG00000050904, ENSBTAG00000010989, ENSBTAG00000024492, ENSBTAG00000040432, ENSBTAG00000005958, ENSBTAG00000039160, ENSBTAG00000016024, ENSBTAG00000019448, ENSBTAG00000039820, ENSBTAG00000031575	647	118	9773	2.17616	0.789312	0.0587827	0.0496854
GOTERM_BP_DIRECT	GO:0009267~cellular response to starvation	9	0.675169	0.00464317	ENSBTAG00000008010, ENSBTAG00000018438, ENSBTAG00000012504, ENSBTAG00000044105, ENSBTAG00000019964, ENSBTAG00000014396, ENSBTAG00000014069, ENSBTAG00000006420, ENSBTAG00000007399	1169	48	20990	3.36666	0.999999	0.430643	0.428671
GOTERM_CC_DIRECT	GO:0031982~vesicle	11	0.825206	0.0046562	ENSBTAG00000000522, ENSBTAG00000008075, ENSBTAG00000020936, ENSBTAG00000054934, ENSBTAG00000014655, ENSBTAG00000015304, ENSBTAG00000012090, ENSBTAG00000032548, ENSBTAG00000010624, ENSBTAG00000009615, ENSBTAG00000022147	1237	71	22895	2.86751	0.931681	0.0743699	0.069067
GOTERM_BP_DIRECT	GO:0008360~regulation of cell shape	14	1.05026	0.00466621	ENSBTAG00000040507, ENSBTAG00000010347, ENSBTAG00000007206, ENSBTAG00000012927, ENSBTAG00000019164, ENSBTAG00000005958, ENSBTAG00000024688, ENSBTAG00000019044, ENSBTAG00000015381, ENSBTAG00000005339, ENSBTAG00000000347, ENSBTAG00000015363, ENSBTAG00000053044, ENSBTAG00000015541	1169	103	20990	2.44056	0.999999	0.430643	0.428671
GOTERM_MF_DIRECT	GO:0005391~P-type sodium:potassium-exchanging transporter activity	4	0.300075	0.00466722	ENSBTAG00000010551, ENSBTAG00000002688, ENSBTAG00000001246, ENSBTAG00000014486	1131	7	20922	10.5707	0.99526	0.281016	0.278559
GOTERM_CC_DIRECT	GO:0032991~protein-containing complex	24	1.80045	0.00484169	ENSBTAG00000032493, ENSBTAG00000012586, ENSBTAG00000013851, ENSBTAG00000008372, ENSBTAG00000020936, ENSBTAG00000004293, ENSBTAG00000016128, ENSBTAG00000015738, ENSBTAG00000010347, ENSBTAG00000021845, ENSBTAG00000021879, ENSBTAG00000022147, ENSBTAG00000009014, ENSBTAG00000000434, ENSBTAG00000021341, ENSBTAG00000047147, ENSBTAG00000000585, ENSBTAG00000040151, ENSBTAG00000008868, ENSBTAG00000007319,…	1237	237	22895	1.87428	0.938624	0.0752425	0.0698774
KEGG_PATHWAY	bta04370:VEGF signaling pathway	11	0.825206	0.00488964	ENSBTAG00000005339, ENSBTAG00000010007, ENSBTAG00000008507, ENSBTAG00000016156, ENSBTAG00000010989, ENSBTAG00000011969, ENSBTAG00000024450, ENSBTAG00000000782, ENSBTAG00000016532, ENSBTAG00000006784, ENSBTAG00000020133	647	59	9773	2.81621	0.807364	0.0587827	0.0496854
KEGG_PATHWAY	bta04666:Fc gamma R-mediated phagocytosis	15	1.12528	0.00489856	ENSBTAG00000008032, ENSBTAG00000010662, ENSBTAG00000009761, ENSBTAG00000019915, ENSBTAG00000005345, ENSBTAG00000010989, ENSBTAG00000009786, ENSBTAG00000006784, ENSBTAG00000046248, ENSBTAG00000008719, ENSBTAG00000039160, ENSBTAG00000008507, ENSBTAG00000016156, ENSBTAG00000031575, ENSBTAG00000015278	647	98	9773	2.31201	0.807942	0.0587827	0.0496854
GOTERM_BP_DIRECT	GO:0015031~protein transport	30	2.25056	0.00496486	ENSBTAG00000039415, ENSBTAG00000017803, ENSBTAG00000011684, ENSBTAG00000048809, ENSBTAG00000010832, ENSBTAG00000019805, ENSBTAG00000027173, ENSBTAG00000021725, ENSBTAG00000003764, ENSBTAG00000005844, ENSBTAG00000010492, ENSBTAG00000039335, ENSBTAG00000013882, ENSBTAG00000013563, ENSBTAG00000016751, ENSBTAG00000009079, ENSBTAG00000009871, ENSBTAG00000033166, ENSBTAG00000011215, ENSBTAG00000018824,…	1169	313	20990	1.72098	1	0.430643	0.428671
INTERPRO	IPR027417:P-loop_NTPase	72	5.40135	0.00497683	ENSBTAG00000017803, ENSBTAG00000013885, ENSBTAG00000020936, ENSBTAG00000014655, ENSBTAG00000050904, ENSBTAG00000012715, ENSBTAG00000008339, ENSBTAG00000002595, ENSBTAG00000050712, ENSBTAG00000024822, ENSBTAG00000021061, ENSBTAG00000004413, ENSBTAG00000001626, ENSBTAG00000015187, ENSBTAG00000053386, ENSBTAG00000010492, ENSBTAG00000013046, ENSBTAG00000000939, ENSBTAG00000016751, ENSBTAG00000009871,…	1307	999	25046	1.38111	1	0.518213	0.516813
GOTERM_MF_DIRECT	GO:0030165~PDZ domain binding	9	0.675169	0.00501785	ENSBTAG00000015723, ENSBTAG00000015614, ENSBTAG00000020837, ENSBTAG00000000668, ENSBTAG00000018086, ENSBTAG00000004636, ENSBTAG00000024450, ENSBTAG00000012450, ENSBTAG00000008442	1131	50	20922	3.32976	0.996833	0.287021	0.284512
GOTERM_BP_DIRECT	GO:0006098~pentose-phosphate shunt	4	0.300075	0.00507877	ENSBTAG00000010336, ENSBTAG00000024539, ENSBTAG00000013527, ENSBTAG00000019512	1169	7	20990	10.2603	1	0.430643	0.428671
UP_SEQ_FEATURE	TRANSMEM:Helical; Signal-anchor for type II membrane protein	13	0.975244	0.00515133	ENSBTAG00000013653, ENSBTAG00000007077, ENSBTAG00000004293, ENSBTAG00000010368, ENSBTAG00000011239, ENSBTAG00000021445, ENSBTAG00000048246, ENSBTAG00000001405, ENSBTAG00000012090, ENSBTAG00000003109, ENSBTAG00000000925, ENSBTAG00000019712, ENSBTAG00000016571	1247	99	24025	2.52991	0.999557	0.40878	0.406319
UP_SEQ_FEATURE	TOPO_DOM:Lumenal	24	1.80045	0.00519519	ENSBTAG00000018889, ENSBTAG00000010368, ENSBTAG00000018824, ENSBTAG00000010832, ENSBTAG00000011239, ENSBTAG00000019805, ENSBTAG00000021445, ENSBTAG00000020541, ENSBTAG00000006177, ENSBTAG00000002101, ENSBTAG00000008541, ENSBTAG00000006244, ENSBTAG00000008433, ENSBTAG00000018471, ENSBTAG00000017082, ENSBTAG00000001405, ENSBTAG00000012090, ENSBTAG00000003109, ENSBTAG00000000925, ENSBTAG00000002939,…	1247	248	24025	1.86447	0.999585	0.40878	0.406319
GOTERM_BP_DIRECT	GO:1990573~potassium ion import across plasma membrane	8	0.60015	0.00521394	ENSBTAG00000016170, ENSBTAG00000010551, ENSBTAG00000002688, ENSBTAG00000000973, ENSBTAG00000001246, ENSBTAG00000008294, ENSBTAG00000024903, ENSBTAG00000014486	1169	39	20990	3.68318	1	0.430643	0.428671
GOTERM_BP_DIRECT	GO:0042060~wound healing	8	0.60015	0.00521394	ENSBTAG00000015127, ENSBTAG00000015106, ENSBTAG00000018824, ENSBTAG00000017542, ENSBTAG00000004532, ENSBTAG00000009080, ENSBTAG00000008421, ENSBTAG00000002178	1169	39	20990	3.68318	1	0.430643	0.428671
UP_KW_DOMAIN	KW-0863~Zinc-finger	70	5.25131	0.00523788	ENSBTAG00000011266, ENSBTAG00000016637, ENSBTAG00000011343, ENSBTAG00000008573, ENSBTAG00000040507, ENSBTAG00000037375, ENSBTAG00000008173, ENSBTAG00000006797, ENSBTAG00000006114, ENSBTAG00000004498, ENSBTAG00000007122, ENSBTAG00000005980, ENSBTAG00000019020, ENSBTAG00000004856, ENSBTAG00000009749, ENSBTAG00000001904, ENSBTAG00000015188, ENSBTAG00000016951, ENSBTAG00000014334, ENSBTAG00000009199,…	757	974	14532	1.37965	0.1322	0.0282845	0.0240942
GOTERM_BP_DIRECT	GO:0006897~endocytosis	16	1.2003	0.0054214	ENSBTAG00000005470, ENSBTAG00000014611, ENSBTAG00000014655, ENSBTAG00000008931, ENSBTAG00000006797, ENSBTAG00000021883, ENSBTAG00000047424, ENSBTAG00000004901, ENSBTAG00000019164, ENSBTAG00000050712, ENSBTAG00000008849, ENSBTAG00000021191, ENSBTAG00000019986, ENSBTAG00000012022, ENSBTAG00000012299, ENSBTAG00000016751	1169	129	20990	2.22704	1	0.435994	0.433997
GOTERM_MF_DIRECT	GO:0048306~calcium-dependent protein binding	9	0.675169	0.00567595	ENSBTAG00000037651, ENSBTAG00000048809, ENSBTAG00000004777, ENSBTAG00000017020, ENSBTAG00000027173, ENSBTAG00000012638, ENSBTAG00000015147, ENSBTAG00000021378, ENSBTAG00000015145	1131	51	20922	3.26447	0.998514	0.309204	0.306501
INTERPRO	IPR029071:Ubiquitin-like_domsf	22	1.65041	0.00567789	ENSBTAG00000020815, ENSBTAG00000011765, ENSBTAG00000010347, ENSBTAG00000019804, ENSBTAG00000010428, ENSBTAG00000007599, ENSBTAG00000009879, ENSBTAG00000004115, ENSBTAG00000005039, ENSBTAG00000009103, ENSBTAG00000008279, ENSBTAG00000019251, ENSBTAG00000004901, ENSBTAG00000005958, ENSBTAG00000020382, ENSBTAG00000017086, ENSBTAG00000002669, ENSBTAG00000015232, ENSBTAG00000039662, ENSBTAG00000010481,…	1307	220	25046	1.9163	1	0.573295	0.571746
KEGG_PATHWAY	bta04931:Insulin resistance	16	1.2003	0.00569047	ENSBTAG00000014447, ENSBTAG00000012687, ENSBTAG00000012447, ENSBTAG00000021999, ENSBTAG00000004189, ENSBTAG00000044105, ENSBTAG00000010989, ENSBTAG00000024492, ENSBTAG00000007599, ENSBTAG00000021523, ENSBTAG00000000253, ENSBTAG00000008719, ENSBTAG00000016683, ENSBTAG00000016336, ENSBTAG00000017942, ENSBTAG00000011494	647	110	9773	2.19711	0.85302	0.0659309	0.0557273
GOTERM_BP_DIRECT	GO:0030336~negative regulation of cell migration	11	0.825206	0.00573852	ENSBTAG00000011234, ENSBTAG00000010663, ENSBTAG00000019627, ENSBTAG00000024715, ENSBTAG00000010976, ENSBTAG00000012848, ENSBTAG00000015991, ENSBTAG00000009852, ENSBTAG00000006287, ENSBTAG00000015541, ENSBTAG00000032234	1169	71	20990	2.78184	1	0.437312	0.435308
GOTERM_BP_DIRECT	GO:0006914~autophagy	13	0.975244	0.00586511	ENSBTAG00000008075, ENSBTAG00000020936, ENSBTAG00000011765, ENSBTAG00000019914, ENSBTAG00000009526, ENSBTAG00000008931, ENSBTAG00000044105, ENSBTAG00000020359, ENSBTAG00000008237, ENSBTAG00000030977, ENSBTAG00000007935, ENSBTAG00000018169, ENSBTAG00000010193	1169	94	20990	2.48321	1	0.437312	0.435308
GOTERM_CC_DIRECT	GO:0005911~cell-cell junction	16	1.2003	0.00587665	ENSBTAG00000016648, ENSBTAG00000018427, ENSBTAG00000050904, ENSBTAG00000012848, ENSBTAG00000010989, ENSBTAG00000024450, ENSBTAG00000003276, ENSBTAG00000019251, ENSBTAG00000008719, ENSBTAG00000004518, ENSBTAG00000024715, ENSBTAG00000015991, ENSBTAG00000017354, ENSBTAG00000012450, ENSBTAG00000010350, ENSBTAG00000013046	1237	134	22895	2.20997	0.966259	0.0868251	0.0806341
GOTERM_CC_DIRECT	GO:0045335~phagocytic vesicle	8	0.60015	0.00588901	ENSBTAG00000017803, ENSBTAG00000020936, ENSBTAG00000001192, ENSBTAG00000019914, ENSBTAG00000019915, ENSBTAG00000017135, ENSBTAG00000053044, ENSBTAG00000010193	1237	41	22895	3.61141	0.966499	0.0868251	0.0806341
UP_SEQ_FEATURE	DOMAIN:EF-hand	22	1.65041	0.00591212	ENSBTAG00000015943, ENSBTAG00000013136, ENSBTAG00000037651, ENSBTAG00000021916, ENSBTAG00000009770, ENSBTAG00000011215, ENSBTAG00000027173, ENSBTAG00000023429, ENSBTAG00000012638, ENSBTAG00000021751, ENSBTAG00000021378, ENSBTAG00000004551, ENSBTAG00000021275, ENSBTAG00000050712, ENSBTAG00000008868, ENSBTAG00000021191, ENSBTAG00000016024, ENSBTAG00000010390, ENSBTAG00000012299, ENSBTAG00000053103,…	1247	222	24025	1.90927	0.999859	0.43813	0.435493
INTERPRO	IPR029058:AB_hydrolase	16	1.2003	0.00604009	ENSBTAG00000016208, ENSBTAG00000037377, ENSBTAG00000007077, ENSBTAG00000014807, ENSBTAG00000006379, ENSBTAG00000005105, ENSBTAG00000001420, ENSBTAG00000048246, ENSBTAG00000006816, ENSBTAG00000007708, ENSBTAG00000018043, ENSBTAG00000001139, ENSBTAG00000016281, ENSBTAG00000032951, ENSBTAG00000015241, ENSBTAG00000018248	1307	139	25046	2.20581	1	0.591929	0.59033
GOTERM_BP_DIRECT	GO:0030837~negative regulation of actin filament polymerization	5	0.375094	0.00609116	ENSBTAG00000008719, ENSBTAG00000020801, ENSBTAG00000010976, ENSBTAG00000011150, ENSBTAG00000009568	1169	14	20990	6.41268	1	0.437312	0.435308
GOTERM_BP_DIRECT	GO:0006883~intracellular sodium ion homeostasis	5	0.375094	0.00609116	ENSBTAG00000010551, ENSBTAG00000002688, ENSBTAG00000001246, ENSBTAG00000010163, ENSBTAG00000014486	1169	14	20990	6.41268	1	0.437312	0.435308
UP_SEQ_FEATURE	DOMAIN:Phorbol-ester/DAG-type	10	0.750188	0.00615434	ENSBTAG00000006904, ENSBTAG00000008719, ENSBTAG00000039160, ENSBTAG00000020359, ENSBTAG00000009736, ENSBTAG00000005633, ENSBTAG00000005039, ENSBTAG00000009655, ENSBTAG00000031575, ENSBTAG00000003276	1247	65	24025	2.96404	0.999902	0.43813	0.435493
GOTERM_BP_DIRECT	GO:0006953~acute-phase response	6	0.450113	0.00629637	ENSBTAG00000049589, ENSBTAG00000000522, ENSBTAG00000022395, ENSBTAG00000022394, ENSBTAG00000016864, ENSBTAG00000006354	1169	22	20990	4.89696	1	0.437312	0.435308
GOTERM_BP_DIRECT	GO:0048008~platelet-derived growth factor receptor signaling pathway	6	0.450113	0.00629637	ENSBTAG00000043959, ENSBTAG00000020060, ENSBTAG00000012219, ENSBTAG00000024715, ENSBTAG00000004636, ENSBTAG00000012120	1169	22	20990	4.89696	1	0.437312	0.435308
GOTERM_MF_DIRECT	GO:0016757~glycosyltransferase activity	9	0.675169	0.00639774	ENSBTAG00000012090, ENSBTAG00000001390, ENSBTAG00000012626, ENSBTAG00000013957, ENSBTAG00000000925, ENSBTAG00000015509, ENSBTAG00000008844, ENSBTAG00000014642, ENSBTAG00000009037	1131	52	20922	3.20169	0.999353	0.332682	0.329774
KEGG_PATHWAY	bta04151:PI3K-Akt signaling pathway	40	3.00075	0.00650273	ENSBTAG00000043959, ENSBTAG00000008373, ENSBTAG00000016515, ENSBTAG00000012897, ENSBTAG00000008353, ENSBTAG00000011643, ENSBTAG00000009987, ENSBTAG00000025035, ENSBTAG00000045697, ENSBTAG00000000570, ENSBTAG00000027654, ENSBTAG00000020199, ENSBTAG00000024105, ENSBTAG00000001602, ENSBTAG00000016156, ENSBTAG00000018254, ENSBTAG00000017942, ENSBTAG00000018474, ENSBTAG00000010273, ENSBTAG00000011234,…	647	392	9773	1.54134	0.888313	0.0728306	0.0615592
GOTERM_BP_DIRECT	GO:0030155~regulation of cell adhesion	7	0.525131	0.00650657	ENSBTAG00000009496, ENSBTAG00000005958, ENSBTAG00000010125, ENSBTAG00000012447, ENSBTAG00000007319, ENSBTAG00000025035, ENSBTAG00000006663	1169	31	20990	4.05447	1	0.441868	0.439844
INTERPRO	IPR001751:S100/CaBP7/8-like_CS	7	0.525131	0.00655021	ENSBTAG00000037651, ENSBTAG00000004777, ENSBTAG00000017020, ENSBTAG00000012638, ENSBTAG00000015147, ENSBTAG00000053103, ENSBTAG00000015145	1307	33	25046	4.06487	1	0.62358	0.621895
KEGG_PATHWAY	bta04066:HIF-1 signaling pathway	16	1.2003	0.00672648	ENSBTAG00000008353, ENSBTAG00000012687, ENSBTAG00000010989, ENSBTAG00000012927, ENSBTAG00000024450, ENSBTAG00000021523, ENSBTAG00000008401, ENSBTAG00000027654, ENSBTAG00000005339, ENSBTAG00000016156, ENSBTAG00000018254, ENSBTAG00000019933, ENSBTAG00000015312, ENSBTAG00000018474, ENSBTAG00000014465, ENSBTAG00000018049	647	112	9773	2.15787	0.896453	0.0729064	0.0616233
UP_KW_DOMAIN	KW-0727~SH2 domain	12	0.900225	0.0068815	ENSBTAG00000009496, ENSBTAG00000039160, ENSBTAG00000020382, ENSBTAG00000010125, ENSBTAG00000018427, ENSBTAG00000019838, ENSBTAG00000010989, ENSBTAG00000024492, ENSBTAG00000022622, ENSBTAG00000021523, ENSBTAG00000021358, ENSBTAG00000031575	757	90	14532	2.55958	0.170094	0.0309498	0.0263646
GOTERM_CC_DIRECT	GO:0005789~endoplasmic reticulum membrane	55	4.12603	0.00691937	ENSBTAG00000014611, ENSBTAG00000013127, ENSBTAG00000008173, ENSBTAG00000011823, ENSBTAG00000009504, ENSBTAG00000021425, ENSBTAG00000011748, ENSBTAG00000005105, ENSBTAG00000020332, ENSBTAG00000001420, ENSBTAG00000017082, ENSBTAG00000016155, ENSBTAG00000016648, ENSBTAG00000013653, ENSBTAG00000009871, ENSBTAG00000015955, ENSBTAG00000017537, ENSBTAG00000018824, ENSBTAG00000019914, ENSBTAG00000011239,…	1237	708	22895	1.43781	0.981546	0.0980829	0.0910892
GOTERM_CC_DIRECT	GO:0005869~dynactin complex	4	0.300075	0.00716135	ENSBTAG00000014392, ENSBTAG00000000744, ENSBTAG00000010624, ENSBTAG00000021067	1237	8	22895	9.25424	0.983959	0.0980829	0.0910892
GOTERM_CC_DIRECT	GO:0032587~ruffle membrane	10	0.750188	0.00716432	ENSBTAG00000021275, ENSBTAG00000000377, ENSBTAG00000011479, ENSBTAG00000010347, ENSBTAG00000024715, ENSBTAG00000004636, ENSBTAG00000010976, ENSBTAG00000022147, ENSBTAG00000015541, ENSBTAG00000016751	1237	64	22895	2.89195	0.983986	0.0980829	0.0910892
GOTERM_MF_DIRECT	GO:0043560~insulin receptor substrate binding	4	0.300075	0.00716921	ENSBTAG00000008719, ENSBTAG00000012687, ENSBTAG00000010989, ENSBTAG00000001616	1131	8	20922	9.24934	0.999734	0.340014	0.337042
GOTERM_MF_DIRECT	GO:0019899~enzyme binding	14	1.05026	0.00739789	ENSBTAG00000008395, ENSBTAG00000016469, ENSBTAG00000011986, ENSBTAG00000020330, ENSBTAG00000007399, ENSBTAG00000001842, ENSBTAG00000001179, ENSBTAG00000002356, ENSBTAG00000008849, ENSBTAG00000003907, ENSBTAG00000019757, ENSBTAG00000018474, ENSBTAG00000010242, ENSBTAG00000017103	1131	112	20922	2.31233	0.999795	0.340014	0.337042
GOTERM_MF_DIRECT	GO:0003713~transcription coactivator activity	19	1.42536	0.00743037	ENSBTAG00000017418, ENSBTAG00000013851, ENSBTAG00000011224, ENSBTAG00000009165, ENSBTAG00000007362, ENSBTAG00000020933, ENSBTAG00000004552, ENSBTAG00000008634, ENSBTAG00000012509, ENSBTAG00000010717, ENSBTAG00000008136, ENSBTAG00000000746, ENSBTAG00000030966, ENSBTAG00000019502, ENSBTAG00000031402, ENSBTAG00000015016, ENSBTAG00000015113, ENSBTAG00000018016, ENSBTAG00000010286	1131	177	20922	1.98573	0.999803	0.340014	0.337042
UP_KW_MOLECULAR_FUNCTION	KW-0645~Protease	37	2.77569	0.00744851	ENSBTAG00000005481, ENSBTAG00000012558, ENSBTAG00000015607, ENSBTAG00000015329, ENSBTAG00000021428, ENSBTAG00000006876, ENSBTAG00000009841, ENSBTAG00000003443, ENSBTAG00000004594, ENSBTAG00000048246, ENSBTAG00000004438, ENSBTAG00000009749, ENSBTAG00000002939, ENSBTAG00000031454, ENSBTAG00000016208, ENSBTAG00000010387, ENSBTAG00000007450, ENSBTAG00000019759, ENSBTAG00000011899, ENSBTAG00000011239,…	591	443	11075	1.56514	0.485932	0.0662918	0.060333
SMART	SM00964:STAT_int	4	0.300075	0.0075399	ENSBTAG00000009496, ENSBTAG00000010125, ENSBTAG00000006335, ENSBTAG00000021523	709	7	11052	8.90752	0.956097	0.657448	0.657448
UP_SEQ_FEATURE	DISULFID:Interchain	11	0.825206	0.0075588	ENSBTAG00000009012, ENSBTAG00000010665, ENSBTAG00000005359, ENSBTAG00000005339, ENSBTAG00000001139, ENSBTAG00000003109, ENSBTAG00000000601, ENSBTAG00000006268, ENSBTAG00000015991, ENSBTAG00000006354, ENSBTAG00000021276	1247	79	24025	2.68264	0.999988	0.506006	0.50296
GOTERM_BP_DIRECT	GO:1903078~positive regulation of protein localization to plasma membrane	7	0.525131	0.00763863	ENSBTAG00000002326, ENSBTAG00000021275, ENSBTAG00000020837, ENSBTAG00000010347, ENSBTAG00000023429, ENSBTAG00000006995, ENSBTAG00000010989	1169	32	20990	3.92777	1	0.466914	0.464775
UP_SEQ_FEATURE	DOMAIN:Cyclin-dependent kinase inhibitor	3	0.225056	0.0077847	ENSBTAG00000031184, ENSBTAG00000008353, ENSBTAG00000018254	1247	3	24025	19.2662	0.999992	0.506006	0.50296
GOTERM_BP_DIRECT	GO:0060397~growth hormone receptor signaling pathway via JAK-STAT	4	0.300075	0.00779164	ENSBTAG00000009496, ENSBTAG00000010125, ENSBTAG00000006335, ENSBTAG00000021523	1169	8	20990	8.97776	1	0.466914	0.464775
GOTERM_BP_DIRECT	GO:0000302~response to reactive oxygen species	4	0.300075	0.00779164	ENSBTAG00000004855, ENSBTAG00000000484, ENSBTAG00000021199, ENSBTAG00000000483	1169	8	20990	8.97776	1	0.466914	0.464775
GOTERM_BP_DIRECT	GO:1990090~cellular response to nerve growth factor stimulus	4	0.300075	0.00779164	ENSBTAG00000021275, ENSBTAG00000050712, ENSBTAG00000050904, ENSBTAG00000012450	1169	8	20990	8.97776	1	0.466914	0.464775
GOTERM_BP_DIRECT	GO:0042593~glucose homeostasis	10	0.750188	0.00781374	ENSBTAG00000011234, ENSBTAG00000023929, ENSBTAG00000012687, ENSBTAG00000011479, ENSBTAG00000024715, ENSBTAG00000009727, ENSBTAG00000021523, ENSBTAG00000014069, ENSBTAG00000017942, ENSBTAG00000011494	1169	63	20990	2.85008	1	0.466914	0.464775
INTERPRO	IPR003175:CDI_dom	3	0.225056	0.00786814	ENSBTAG00000031184, ENSBTAG00000008353, ENSBTAG00000018254	1307	3	25046	19.163	1	0.657341	0.655566
INTERPRO	IPR001261:ArgE/DapE_CS	3	0.225056	0.00786814	ENSBTAG00000021428, ENSBTAG00000032304, ENSBTAG00000009841	1307	3	25046	19.163	1	0.657341	0.655566
INTERPRO	IPR044898:CDI_dom_sf	3	0.225056	0.00786814	ENSBTAG00000031184, ENSBTAG00000008353, ENSBTAG00000018254	1307	3	25046	19.163	1	0.657341	0.655566
GOTERM_BP_DIRECT	GO:0006635~fatty acid beta-oxidation	8	0.60015	0.00791573	ENSBTAG00000014649, ENSBTAG00000021999, ENSBTAG00000003746, ENSBTAG00000021535, ENSBTAG00000017542, ENSBTAG00000024240, ENSBTAG00000009965, ENSBTAG00000006200	1169	42	20990	3.4201	1	0.466914	0.464775
GOTERM_MF_DIRECT	GO:0001786~phosphatidylserine binding	10	0.750188	0.00794161	ENSBTAG00000001410, ENSBTAG00000015304, ENSBTAG00000021746, ENSBTAG00000009194, ENSBTAG00000013813, ENSBTAG00000006824, ENSBTAG00000009615, ENSBTAG00000019964, ENSBTAG00000009786, ENSBTAG00000017545	1131	65	20922	2.84595	0.999891	0.349431	0.346376
GOTERM_CC_DIRECT	GO:0045121~membrane raft	14	1.05026	0.00794413	ENSBTAG00000013851, ENSBTAG00000015996, ENSBTAG00000013468, ENSBTAG00000001192, ENSBTAG00000019627, ENSBTAG00000007599, ENSBTAG00000000484, ENSBTAG00000009048, ENSBTAG00000048246, ENSBTAG00000001246, ENSBTAG00000002939, ENSBTAG00000019349, ENSBTAG00000015541, ENSBTAG00000010242	1237	113	22895	2.29309	0.989808	0.104914	0.0974328
GOTERM_BP_DIRECT	GO:0051497~negative regulation of stress fiber assembly	5	0.375094	0.00794487	ENSBTAG00000011479, ENSBTAG00000040507, ENSBTAG00000010989, ENSBTAG00000008575, ENSBTAG00000015541	1169	15	20990	5.98517	1	0.466914	0.464775
INTERPRO	IPR038765:Papain-like_cys_pep_sf	15	1.12528	0.00796304	ENSBTAG00000016208, ENSBTAG00000007362, ENSBTAG00000011899, ENSBTAG00000010428, ENSBTAG00000003443, ENSBTAG00000003793, ENSBTAG00000001356, ENSBTAG00000021370, ENSBTAG00000008868, ENSBTAG00000009749, ENSBTAG00000017135, ENSBTAG00000017179, ENSBTAG00000010350, ENSBTAG00000012442, ENSBTAG00000018784	1307	130	25046	2.21111	1	0.657341	0.655566
UP_KW_DOMAIN	KW-0768~Sushi	9	0.675169	0.00802402	ENSBTAG00000007450, ENSBTAG00000017239, ENSBTAG00000003857, ENSBTAG00000006984, ENSBTAG00000014132, ENSBTAG00000046158, ENSBTAG00000006078, ENSBTAG00000006354, ENSBTAG00000005397	757	56	14532	3.0852	0.19549	0.0309498	0.0263646
KEGG_PATHWAY	bta04936:Alcoholic liver disease	20	1.50038	0.0080497	ENSBTAG00000011234, ENSBTAG00000007591, ENSBTAG00000009065, ENSBTAG00000009165, ENSBTAG00000030174, ENSBTAG00000007450, ENSBTAG00000009050, ENSBTAG00000010007, ENSBTAG00000021999, ENSBTAG00000006268, ENSBTAG00000044105, ENSBTAG00000007599, ENSBTAG00000024240, ENSBTAG00000006633, ENSBTAG00000039161, ENSBTAG00000009727, ENSBTAG00000016683, ENSBTAG00000033669, ENSBTAG00000016864, ENSBTAG00000011067	647	158	9773	1.91204	0.933838	0.0845219	0.0714411
INTERPRO	IPR008917:TF_DNA-bd_sf	5	0.375094	0.00808853	ENSBTAG00000013653, ENSBTAG00000044192, ENSBTAG00000004136, ENSBTAG00000021435, ENSBTAG00000012046	1307	16	25046	5.98843	1	0.657341	0.655566
INTERPRO	IPR012675:Beta-grasp_dom_sf	5	0.375094	0.00808853	ENSBTAG00000003799, ENSBTAG00000009725, ENSBTAG00000014261, ENSBTAG00000012519, ENSBTAG00000011793	1307	16	25046	5.98843	1	0.657341	0.655566
SMART	SM01394:S_100	8	0.60015	0.00818166	ENSBTAG00000037651, ENSBTAG00000004777, ENSBTAG00000017020, ENSBTAG00000012638, ENSBTAG00000015147, ENSBTAG00000021378, ENSBTAG00000053103, ENSBTAG00000015145	709	37	11052	3.37041	0.96639	0.657448	0.657448
GOTERM_CC_DIRECT	GO:0000139~Golgi membrane	34	2.55064	0.00820414	ENSBTAG00000008075, ENSBTAG00000005481, ENSBTAG00000014611, ENSBTAG00000010357, ENSBTAG00000003083, ENSBTAG00000019805, ENSBTAG00000011823, ENSBTAG00000027173, ENSBTAG00000009526, ENSBTAG00000021425, ENSBTAG00000011748, ENSBTAG00000009109, ENSBTAG00000021445, ENSBTAG00000005622, ENSBTAG00000020332, ENSBTAG00000006177, ENSBTAG00000005089, ENSBTAG00000008433, ENSBTAG00000001405, ENSBTAG00000001546,…	1237	393	22895	1.60124	0.991234	0.104914	0.0974328
GOTERM_CC_DIRECT	GO:0005770~late endosome	13	0.975244	0.00821063	ENSBTAG00000018408, ENSBTAG00000009526, ENSBTAG00000050904, ENSBTAG00000024450, ENSBTAG00000000292, ENSBTAG00000011729, ENSBTAG00000021499, ENSBTAG00000020199, ENSBTAG00000016156, ENSBTAG00000010193, ENSBTAG00000012450, ENSBTAG00000014334, ENSBTAG00000014376	1237	101	22895	2.38228	0.991267	0.104914	0.0974328
UP_KW_LIGAND	KW-0464~Manganese	24	1.80045	0.00841077	ENSBTAG00000013631, ENSBTAG00000020527, ENSBTAG00000012447, ENSBTAG00000001390, ENSBTAG00000012626, ENSBTAG00000013957, ENSBTAG00000003291, ENSBTAG00000002081, ENSBTAG00000021428, ENSBTAG00000022007, ENSBTAG00000006204, ENSBTAG00000005754, ENSBTAG00000006523, ENSBTAG00000009841, ENSBTAG00000012928, ENSBTAG00000009037, ENSBTAG00000006420, ENSBTAG00000005464, ENSBTAG00000000223, ENSBTAG00000012090,…	424	185	5759	1.76206	0.2927	0.172421	0.159805
GOTERM_CC_DIRECT	GO:0030478~actin cap	3	0.225056	0.00842268	ENSBTAG00000009761, ENSBTAG00000019915, ENSBTAG00000004643	1237	3	22895	18.5085	0.992277	0.105284	0.0977764
INTERPRO	IPR002219:PE/DAG-bd	10	0.750188	0.00855519	ENSBTAG00000006904, ENSBTAG00000008719, ENSBTAG00000039160, ENSBTAG00000020359, ENSBTAG00000009736, ENSBTAG00000005633, ENSBTAG00000005039, ENSBTAG00000009655, ENSBTAG00000031575, ENSBTAG00000003276	1307	68	25046	2.81808	1	0.678712	0.676879
GOTERM_BP_DIRECT	GO:0000045~autophagosome assembly	10	0.750188	0.00865534	ENSBTAG00000011765, ENSBTAG00000001192, ENSBTAG00000030977, ENSBTAG00000019914, ENSBTAG00000001607, ENSBTAG00000010193, ENSBTAG00000000292, ENSBTAG00000001398, ENSBTAG00000017325, ENSBTAG00000007058	1169	64	20990	2.80555	1	0.49907	0.496784
UP_KW_CELLULAR_COMPONENT	KW-0333~Golgi apparatus	41	3.07577	0.00882908	ENSBTAG00000008075, ENSBTAG00000005481, ENSBTAG00000014611, ENSBTAG00000010357, ENSBTAG00000011765, ENSBTAG00000019805, ENSBTAG00000011823, ENSBTAG00000009526, ENSBTAG00000011748, ENSBTAG00000021445, ENSBTAG00000005622, ENSBTAG00000021883, ENSBTAG00000008553, ENSBTAG00000006177, ENSBTAG00000007100, ENSBTAG00000008433, ENSBTAG00000001405, ENSBTAG00000021160, ENSBTAG00000012090, ENSBTAG00000001546,…	863	490	15593	1.51184	0.352441	0.0540781	0.0463527
GOTERM_CC_DIRECT	GO:0005938~cell cortex	13	0.975244	0.00886157	ENSBTAG00000009761, ENSBTAG00000010347, ENSBTAG00000021469, ENSBTAG00000006771, ENSBTAG00000009786, ENSBTAG00000047424, ENSBTAG00000021067, ENSBTAG00000005958, ENSBTAG00000000897, ENSBTAG00000038195, ENSBTAG00000000347, ENSBTAG00000016024, ENSBTAG00000017354	1237	102	22895	2.35892	0.994013	0.108413	0.100683
GOTERM_BP_DIRECT	GO:0051216~cartilage development	7	0.525131	0.00890595	ENSBTAG00000011266, ENSBTAG00000013753, ENSBTAG00000006609, ENSBTAG00000000601, ENSBTAG00000016156, ENSBTAG00000000484, ENSBTAG00000000483	1169	33	20990	3.80875	1	0.504011	0.501702
KEGG_PATHWAY	bta05211:Renal cell carcinoma	12	0.900225	0.00891865	ENSBTAG00000008010, ENSBTAG00000003711, ENSBTAG00000008353, ENSBTAG00000011643, ENSBTAG00000005359, ENSBTAG00000005339, ENSBTAG00000016156, ENSBTAG00000050904, ENSBTAG00000010989, ENSBTAG00000024492, ENSBTAG00000024450, ENSBTAG00000005039	647	74	9773	2.44948	0.950714	0.0881373	0.074497
KEGG_PATHWAY	bta05223:Non-small cell lung cancer	12	0.900225	0.00891865	ENSBTAG00000009496, ENSBTAG00000011234, ENSBTAG00000008353, ENSBTAG00000011643, ENSBTAG00000010125, ENSBTAG00000016156, ENSBTAG00000010989, ENSBTAG00000024450, ENSBTAG00000021523, ENSBTAG00000005039, ENSBTAG00000000570, ENSBTAG00000013860	647	74	9773	2.44948	0.950714	0.0881373	0.074497
GOTERM_MF_DIRECT	GO:0051019~mitogen-activated protein kinase binding	5	0.375094	0.00913761	ENSBTAG00000013863, ENSBTAG00000040151, ENSBTAG00000024715, ENSBTAG00000012671, ENSBTAG00000016532	1131	16	20922	5.78084	0.999973	0.373337	0.370073
GOTERM_MF_DIRECT	GO:0071889~14-3-3 protein binding	5	0.375094	0.00913761	ENSBTAG00000008573, ENSBTAG00000017232, ENSBTAG00000026819, ENSBTAG00000014375, ENSBTAG00000000163	1131	16	20922	5.78084	0.999973	0.373337	0.370073
GOTERM_BP_DIRECT	GO:0006915~apoptotic process	27	2.02551	0.00930487	ENSBTAG00000011343, ENSBTAG00000044105, ENSBTAG00000011748, ENSBTAG00000009568, ENSBTAG00000000292, ENSBTAG00000046846, ENSBTAG00000000694, ENSBTAG00000009663, ENSBTAG00000006838, ENSBTAG00000008719, ENSBTAG00000019020, ENSBTAG00000003209, ENSBTAG00000018893, ENSBTAG00000015541, ENSBTAG00000010387, ENSBTAG00000013851, ENSBTAG00000043949, ENSBTAG00000003490, ENSBTAG00000019914, ENSBTAG00000004269,…	1169	285	20990	1.70105	1	0.517012	0.514644
GOTERM_MF_DIRECT	GO:0003779~actin binding	24	1.80045	0.00950809	ENSBTAG00000009430, ENSBTAG00000019916, ENSBTAG00000004072, ENSBTAG00000012575, ENSBTAG00000009761, ENSBTAG00000020936, ENSBTAG00000011215, ENSBTAG00000010347, ENSBTAG00000006995, ENSBTAG00000005345, ENSBTAG00000004553, ENSBTAG00000025450, ENSBTAG00000020345, ENSBTAG00000020764, ENSBTAG00000004643, ENSBTAG00000009786, ENSBTAG00000022147, ENSBTAG00000046248, ENSBTAG00000019251, ENSBTAG00000004732,…	1131	251	20922	1.7688	0.999982	0.375078	0.371799
SMART	SM00220:S_TKc	36	2.70068	0.00955131	ENSBTAG00000011046, ENSBTAG00000010254, ENSBTAG00000009065, ENSBTAG00000011742, ENSBTAG00000011126, ENSBTAG00000016838, ENSBTAG00000010737, ENSBTAG00000007304, ENSBTAG00000008719, ENSBTAG00000005408, ENSBTAG00000016156, ENSBTAG00000019986, ENSBTAG00000012550, ENSBTAG00000016532, ENSBTAG00000017103, ENSBTAG00000014447, ENSBTAG00000007591, ENSBTAG00000015713, ENSBTAG00000012106, ENSBTAG00000010007,…	709	362	11052	1.5502	0.981006	0.657448	0.657448
KEGG_PATHWAY	bta00480:Glutathione metabolism	11	0.825206	0.00976787	ENSBTAG00000001842, ENSBTAG00000020527, ENSBTAG00000004855, ENSBTAG00000037949, ENSBTAG00000018382, ENSBTAG00000013527, ENSBTAG00000007842, ENSBTAG00000015066, ENSBTAG00000019512, ENSBTAG00000053003, ENSBTAG00000008541	647	65	9773	2.55625	0.963048	0.0928354	0.078468
GOTERM_CC_DIRECT	GO:0070062~extracellular exosome	12	0.900225	0.0098129	ENSBTAG00000008661, ENSBTAG00000010663, ENSBTAG00000013468, ENSBTAG00000003109, ENSBTAG00000014191, ENSBTAG00000037949, ENSBTAG00000012638, ENSBTAG00000010390, ENSBTAG00000012927, ENSBTAG00000032304, ENSBTAG00000010163, ENSBTAG00000007399	1237	91	22895	2.44068	0.996553	0.11755	0.109169
COG_ONTOLOGY	Lipid metabolism	10	0.750188	0.00986902	ENSBTAG00000006051, ENSBTAG00000031010, ENSBTAG00000007708, ENSBTAG00000001417, ENSBTAG00000001139, ENSBTAG00000017112, ENSBTAG00000024240, ENSBTAG00000009965, ENSBTAG00000018248, ENSBTAG00000017258	105	57	1590	2.65664	0.249956	0.276332	0.276332
KEGG_PATHWAY	bta05418:Fluid shear stress and atherosclerosis	19	1.42536	0.00994665	ENSBTAG00000013863, ENSBTAG00000007591, ENSBTAG00000015127, ENSBTAG00000015996, ENSBTAG00000009065, ENSBTAG00000005273, ENSBTAG00000010303, ENSBTAG00000010007, ENSBTAG00000002081, ENSBTAG00000006268, ENSBTAG00000010989, ENSBTAG00000007599, ENSBTAG00000009987, ENSBTAG00000000782, ENSBTAG00000008541, ENSBTAG00000006420, ENSBTAG00000001842, ENSBTAG00000005339, ENSBTAG00000037949	647	150	9773	1.91331	0.965223	0.0928354	0.078468
GOTERM_BP_DIRECT	GO:0032703~negative regulation of interleukin-2 production	5	0.375094	0.0101334	ENSBTAG00000020936, ENSBTAG00000008573, ENSBTAG00000010347, ENSBTAG00000026819, ENSBTAG00000009852	1169	16	20990	5.6111	1	0.543294	0.540805
GOTERM_BP_DIRECT	GO:0046716~muscle cell cellular homeostasis	5	0.375094	0.0101334	ENSBTAG00000012994, ENSBTAG00000012927, ENSBTAG00000016021, ENSBTAG00000013641, ENSBTAG00000007399	1169	16	20990	5.6111	1	0.543294	0.540805
UP_SEQ_FEATURE	ACT_SITE:Proton donor	19	1.42536	0.0101434	ENSBTAG00000013885, ENSBTAG00000012447, ENSBTAG00000043989, ENSBTAG00000013527, ENSBTAG00000046668, ENSBTAG00000012858, ENSBTAG00000020205, ENSBTAG00000007943, ENSBTAG00000000484, ENSBTAG00000012928, ENSBTAG00000000483, ENSBTAG00000019264, ENSBTAG00000003815, ENSBTAG00000008419, ENSBTAG00000019612, ENSBTAG00000053223, ENSBTAG00000017363, ENSBTAG00000016357, ENSBTAG00000052388	1247	190	24025	1.92662	1	0.631851	0.628047
GOTERM_CC_DIRECT	GO:0043034~costamere	4	0.300075	0.0103142	ENSBTAG00000013468, ENSBTAG00000021879, ENSBTAG00000033190, ENSBTAG00000004905	1237	9	22895	8.22599	0.997424	0.121034	0.112404
GOTERM_MF_DIRECT	GO:0005516~calmodulin binding	16	1.2003	0.0105313	ENSBTAG00000014602, ENSBTAG00000014655, ENSBTAG00000021845, ENSBTAG00000008591, ENSBTAG00000020345, ENSBTAG00000020764, ENSBTAG00000020133, ENSBTAG00000024950, ENSBTAG00000000897, ENSBTAG00000054938, ENSBTAG00000017662, ENSBTAG00000030302, ENSBTAG00000019933, ENSBTAG00000011076, ENSBTAG00000016532, ENSBTAG00000016751, ENSBTAG00000018049	1131	143	20922	2.06978	0.999995	0.401594	0.398084
KEGG_PATHWAY	bta05165:Human papillomavirus infection	36	2.70068	0.0106205	ENSBTAG00000008373, ENSBTAG00000014238, ENSBTAG00000012897, ENSBTAG00000008353, ENSBTAG00000011643, ENSBTAG00000035370, ENSBTAG00000044105, ENSBTAG00000000292, ENSBTAG00000009987, ENSBTAG00000006633, ENSBTAG00000027654, ENSBTAG00000016156, ENSBTAG00000015100, ENSBTAG00000001927, ENSBTAG00000018254, ENSBTAG00000014553, ENSBTAG00000014972, ENSBTAG00000007591, ENSBTAG00000007572, ENSBTAG00000013513,…	647	354	9773	1.53611	0.972334	0.0951345	0.0804113
KEGG_PATHWAY	bta04910:Insulin signaling pathway	18	1.35034	0.0107593	ENSBTAG00000012687, ENSBTAG00000011643, ENSBTAG00000012447, ENSBTAG00000019838, ENSBTAG00000044105, ENSBTAG00000010989, ENSBTAG00000007599, ENSBTAG00000024450, ENSBTAG00000005039, ENSBTAG00000000253, ENSBTAG00000047424, ENSBTAG00000027654, ENSBTAG00000022583, ENSBTAG00000016156, ENSBTAG00000019933, ENSBTAG00000010073, ENSBTAG00000011494, ENSBTAG00000018049	647	140	9773	1.94208	0.973608	0.0951345	0.0804113
UP_SEQ_FEATURE	DOMAIN:Sushi	9	0.675169	0.0108092	ENSBTAG00000007450, ENSBTAG00000017239, ENSBTAG00000003857, ENSBTAG00000006984, ENSBTAG00000014132, ENSBTAG00000046158, ENSBTAG00000006078, ENSBTAG00000006354, ENSBTAG00000005397	1247	59	24025	2.93892	1	0.646389	0.642498
INTERPRO	IPR000436:Sushi_SCR_CCP_dom	9	0.675169	0.0111484	ENSBTAG00000007450, ENSBTAG00000017239, ENSBTAG00000003857, ENSBTAG00000006984, ENSBTAG00000014132, ENSBTAG00000046158, ENSBTAG00000006078, ENSBTAG00000006354, ENSBTAG00000005397	1307	59	25046	2.92316	1	0.863874	0.861541
GOTERM_BP_DIRECT	GO:0006900~vesicle budding from membrane	4	0.300075	0.011208	ENSBTAG00000039415, ENSBTAG00000001659, ENSBTAG00000012383, ENSBTAG00000013387	1169	9	20990	7.98023	1	0.590544	0.587839
UP_KW_BIOLOGICAL_PROCESS	KW-0037~Angiogenesis	9	0.675169	0.0113632	ENSBTAG00000016648, ENSBTAG00000021275, ENSBTAG00000013631, ENSBTAG00000005339, ENSBTAG00000019838, ENSBTAG00000046668, ENSBTAG00000020244, ENSBTAG00000000782, ENSBTAG00000018652	444	50	7106	2.88081	0.768417	0.48483	0.48483
GOTERM_BP_DIRECT	GO:0008286~insulin receptor signaling pathway	8	0.60015	0.0115302	ENSBTAG00000053726, ENSBTAG00000017086, ENSBTAG00000019838, ENSBTAG00000006824, ENSBTAG00000016156, ENSBTAG00000044105, ENSBTAG00000010989, ENSBTAG00000014069	1169	45	20990	3.19209	1	0.597226	0.59449
GOTERM_CC_DIRECT	GO:0031901~early endosome membrane	13	0.975244	0.0118758	ENSBTAG00000017803, ENSBTAG00000011102, ENSBTAG00000009079, ENSBTAG00000014611, ENSBTAG00000016128, ENSBTAG00000006797, ENSBTAG00000023997, ENSBTAG00000005622, ENSBTAG00000008310, ENSBTAG00000025358, ENSBTAG00000050712, ENSBTAG00000006824, ENSBTAG00000010351	1237	106	22895	2.26991	0.998961	0.136571	0.126833
KEGG_PATHWAY	bta05212:Pancreatic cancer	12	0.900225	0.0119282	ENSBTAG00000007591, ENSBTAG00000008353, ENSBTAG00000006526, ENSBTAG00000005359, ENSBTAG00000005339, ENSBTAG00000016156, ENSBTAG00000006268, ENSBTAG00000010989, ENSBTAG00000007599, ENSBTAG00000021523, ENSBTAG00000005039, ENSBTAG00000013860	647	77	9773	2.35404	0.982261	0.102766	0.0868616
GOTERM_MF_DIRECT	GO:0016740~transferase activity	14	1.05026	0.0120589	ENSBTAG00000013631, ENSBTAG00000037377, ENSBTAG00000019908, ENSBTAG00000013957, ENSBTAG00000055252, ENSBTAG00000005564, ENSBTAG00000002098, ENSBTAG00000009109, ENSBTAG00000012858, ENSBTAG00000007646, ENSBTAG00000006762, ENSBTAG00000000505, ENSBTAG00000034689, ENSBTAG00000014642	1131	119	20922	2.17631	0.999999	0.445013	0.441123
GOTERM_BP_DIRECT	GO:0008284~positive regulation of cell population proliferation	28	2.10053	0.0122827	ENSBTAG00000043959, ENSBTAG00000047739, ENSBTAG00000010910, ENSBTAG00000010717, ENSBTAG00000006474, ENSBTAG00000025035, ENSBTAG00000020199, ENSBTAG00000048246, ENSBTAG00000004777, ENSBTAG00000018254, ENSBTAG00000018474, ENSBTAG00000010273, ENSBTAG00000009496, ENSBTAG00000012500, ENSBTAG00000010125, ENSBTAG00000012687, ENSBTAG00000010444, ENSBTAG00000027361, ENSBTAG00000006862, ENSBTAG00000021378,…	1169	306	20990	1.64299	1	0.625597	0.622731
INTERPRO	IPR035976:Sushi/SCR/CCP_sf	9	0.675169	0.0122921	ENSBTAG00000007450, ENSBTAG00000017239, ENSBTAG00000003857, ENSBTAG00000006984, ENSBTAG00000014132, ENSBTAG00000046158, ENSBTAG00000006078, ENSBTAG00000006354, ENSBTAG00000005397	1307	60	25046	2.87445	1	0.9302	0.927688
INTERPRO	IPR027791:Galactosyl_T_C	4	0.300075	0.0128779	ENSBTAG00000001390, ENSBTAG00000012626, ENSBTAG00000013957, ENSBTAG00000009037	1307	10	25046	7.66519	1	0.9302	0.927688
GOTERM_BP_DIRECT	GO:0000165~MAPK cascade	8	0.60015	0.0129642	ENSBTAG00000010254, ENSBTAG00000008573, ENSBTAG00000009065, ENSBTAG00000024822, ENSBTAG00000010007, ENSBTAG00000024450, ENSBTAG00000012550, ENSBTAG00000000570	1169	46	20990	3.1227	1	0.636183	0.633269
GOTERM_BP_DIRECT	GO:0030316~osteoclast differentiation	6	0.450113	0.013086	ENSBTAG00000020780, ENSBTAG00000023929, ENSBTAG00000001822, ENSBTAG00000010989, ENSBTAG00000000292, ENSBTAG00000012046	1169	26	20990	4.14358	1	0.636183	0.633269
GOTERM_BP_DIRECT	GO:0050729~positive regulation of inflammatory response	9	0.675169	0.013115	ENSBTAG00000009496, ENSBTAG00000009156, ENSBTAG00000010125, ENSBTAG00000008419, ENSBTAG00000032369, ENSBTAG00000016683, ENSBTAG00000000484, ENSBTAG00000014972, ENSBTAG00000011067	1169	57	20990	2.83508	1	0.636183	0.633269
INTERPRO	IPR013785:Aldolase_TIM	10	0.750188	0.0133913	ENSBTAG00000001124, ENSBTAG00000019782, ENSBTAG00000010336, ENSBTAG00000031358, ENSBTAG00000012927, ENSBTAG00000015509, ENSBTAG00000000484, ENSBTAG00000014642, ENSBTAG00000052388, ENSBTAG00000000483	1307	73	25046	2.62506	1	0.9302	0.927688
GOTERM_BP_DIRECT	GO:0071260~cellular response to mechanical stimulus	7	0.525131	0.0136008	ENSBTAG00000013851, ENSBTAG00000008419, ENSBTAG00000016156, ENSBTAG00000013790, ENSBTAG00000015312, ENSBTAG00000014972, ENSBTAG00000013641	1169	36	20990	3.49135	1	0.644358	0.641406
UP_KW_CELLULAR_COMPONENT	KW-0496~Mitochondrion	69	5.17629	0.0136632	ENSBTAG00000015943, ENSBTAG00000013885, ENSBTAG00000011343, ENSBTAG00000012113, ENSBTAG00000020936, ENSBTAG00000011466, ENSBTAG00000021307, ENSBTAG00000013208, ENSBTAG00000006876, ENSBTAG00000006633, ENSBTAG00000019020, ENSBTAG00000002557, ENSBTAG00000052414, ENSBTAG00000008419, ENSBTAG00000018694, ENSBTAG00000017246, ENSBTAG00000016208, ENSBTAG00000016206, ENSBTAG00000009470, ENSBTAG00000010743,…	863	942	15593	1.32348	0.490391	0.0743884	0.0637615
GOTERM_BP_DIRECT	GO:0045893~positive regulation of DNA-templated transcription	25	1.87547	0.0137053	ENSBTAG00000011266, ENSBTAG00000008131, ENSBTAG00000010375, ENSBTAG00000011224, ENSBTAG00000021725, ENSBTAG00000008634, ENSBTAG00000004498, ENSBTAG00000004895, ENSBTAG00000006633, ENSBTAG00000021523, ENSBTAG00000000570, ENSBTAG00000020199, ENSBTAG00000001840, ENSBTAG00000014697, ENSBTAG00000014447, ENSBTAG00000013851, ENSBTAG00000011479, ENSBTAG00000019838, ENSBTAG00000009439, ENSBTAG00000012509,…	1169	266	20990	1.68755	1	0.644358	0.641406
KEGG_PATHWAY	bta04216:Ferroptosis	9	0.675169	0.0141316	ENSBTAG00000013127, ENSBTAG00000005668, ENSBTAG00000007842, ENSBTAG00000053003, ENSBTAG00000011184, ENSBTAG00000013240, ENSBTAG00000017363, ENSBTAG00000007111, ENSBTAG00000017258	647	49	9773	2.77441	0.991622	0.118706	0.100335
INTERPRO	IPR018159:Spectrin/alpha-actinin	7	0.525131	0.0148132	ENSBTAG00000015106, ENSBTAG00000004732, ENSBTAG00000011215, ENSBTAG00000006995, ENSBTAG00000025450, ENSBTAG00000002178, ENSBTAG00000005929	1307	39	25046	3.43951	1	0.9302	0.927688
GOTERM_CC_DIRECT	GO:0005811~lipid droplet	10	0.750188	0.0151223	ENSBTAG00000009871, ENSBTAG00000005718, ENSBTAG00000003804, ENSBTAG00000050904, ENSBTAG00000010193, ENSBTAG00000024493, ENSBTAG00000011041, ENSBTAG00000005144, ENSBTAG00000017258, ENSBTAG00000007058	1237	72	22895	2.57062	0.999843	0.170496	0.158339
INTERPRO	IPR007327:TPD52	3	0.225056	0.0151925	ENSBTAG00000003336, ENSBTAG00000007335, ENSBTAG00000021232	1307	4	25046	14.3722	1	0.9302	0.927688
INTERPRO	IPR051175:CLK_kinases	3	0.225056	0.0151925	ENSBTAG00000005408, ENSBTAG00000019414, ENSBTAG00000007304	1307	4	25046	14.3722	1	0.9302	0.927688
INTERPRO	IPR000580:TSC22/Bun	3	0.225056	0.0151925	ENSBTAG00000047739, ENSBTAG00000018402, ENSBTAG00000045877	1307	4	25046	14.3722	1	0.9302	0.927688
INTERPRO	IPR016343:Spectrin_bsu	3	0.225056	0.0151925	ENSBTAG00000004732, ENSBTAG00000006995, ENSBTAG00000005929	1307	4	25046	14.3722	1	0.9302	0.927688
INTERPRO	IPR032067:FOXO-TAD	3	0.225056	0.0151925	ENSBTAG00000004879, ENSBTAG00000011234, ENSBTAG00000044105	1307	4	25046	14.3722	1	0.9302	0.927688
INTERPRO	IPR051002:UBA_autophagy_assoc_protein	3	0.225056	0.0151925	ENSBTAG00000019020, ENSBTAG00000007935, ENSBTAG00000015016	1307	4	25046	14.3722	1	0.9302	0.927688
INTERPRO	IPR047862:TSC22/BUN_CS	3	0.225056	0.0151925	ENSBTAG00000047739, ENSBTAG00000018402, ENSBTAG00000045877	1307	4	25046	14.3722	1	0.9302	0.927688
GOTERM_MF_DIRECT	GO:0001540~amyloid-beta binding	7	0.525131	0.0153492	ENSBTAG00000008395, ENSBTAG00000012687, ENSBTAG00000005359, ENSBTAG00000001139, ENSBTAG00000003109, ENSBTAG00000011823, ENSBTAG00000017161	1131	38	20922	3.40765	1	0.548735	0.543938
GOTERM_BP_DIRECT	GO:0048011~neurotrophin TRK receptor signaling pathway	4	0.300075	0.0153565	ENSBTAG00000052414, ENSBTAG00000008849, ENSBTAG00000018564, ENSBTAG00000000163	1169	10	20990	7.18221	1	0.68085	0.677731
GOTERM_BP_DIRECT	GO:0042059~negative regulation of epidermal growth factor receptor signaling pathway	4	0.300075	0.0153565	ENSBTAG00000008131, ENSBTAG00000006609, ENSBTAG00000024715, ENSBTAG00000007952	1169	10	20990	7.18221	1	0.68085	0.677731
SMART	SM00054:EFh	18	1.35034	0.015453	ENSBTAG00000015943, ENSBTAG00000013136, ENSBTAG00000009770, ENSBTAG00000011215, ENSBTAG00000027173, ENSBTAG00000023429, ENSBTAG00000012638, ENSBTAG00000021751, ENSBTAG00000009048, ENSBTAG00000004551, ENSBTAG00000021275, ENSBTAG00000008868, ENSBTAG00000004777, ENSBTAG00000017020, ENSBTAG00000016024, ENSBTAG00000010390, ENSBTAG00000015145, ENSBTAG00000016762	709	150	11052	1.87058	0.998391	0.844566	0.844566
GOTERM_BP_DIRECT	GO:0051016~barbed-end actin filament capping	5	0.375094	0.0155954	ENSBTAG00000004072, ENSBTAG00000012963, ENSBTAG00000019915, ENSBTAG00000021128, ENSBTAG00000009786	1169	18	20990	4.98764	1	0.68085	0.677731
GOTERM_BP_DIRECT	GO:0043162~ubiquitin-dependent protein catabolic process via the multivesicular body sorting pathway	5	0.375094	0.0155954	ENSBTAG00000008131, ENSBTAG00000001659, ENSBTAG00000048809, ENSBTAG00000013882, ENSBTAG00000013387	1169	18	20990	4.98764	1	0.68085	0.677731
GOTERM_BP_DIRECT	GO:0034314~Arp2/3 complex-mediated actin nucleation	5	0.375094	0.0155954	ENSBTAG00000009761, ENSBTAG00000005345, ENSBTAG00000016220, ENSBTAG00000015278, ENSBTAG00000046248	1169	18	20990	4.98764	1	0.68085	0.677731
UP_KW_CELLULAR_COMPONENT	KW-0206~Cytoskeleton	55	4.12603	0.0156426	ENSBTAG00000008010, ENSBTAG00000015986, ENSBTAG00000027173, ENSBTAG00000006995, ENSBTAG00000012715, ENSBTAG00000005345, ENSBTAG00000012638, ENSBTAG00000002392, ENSBTAG00000009786, ENSBTAG00000023840, ENSBTAG00000046248, ENSBTAG00000004732, ENSBTAG00000001822, ENSBTAG00000019986, ENSBTAG00000014334, ENSBTAG00000010662, ENSBTAG00000009470, ENSBTAG00000010347, ENSBTAG00000019915, ENSBTAG00000010624,…	863	725	15593	1.3707	0.538163	0.0766486	0.0656988
GOTERM_CC_DIRECT	GO:0000407~phagophore assembly site	6	0.450113	0.0158387	ENSBTAG00000019020, ENSBTAG00000001192, ENSBTAG00000030977, ENSBTAG00000019914, ENSBTAG00000017325, ENSBTAG00000007058	1237	28	22895	3.9661	0.999897	0.17514	0.162652
INTERPRO	IPR000073:AB_hydrolase_1	6	0.450113	0.0159771	ENSBTAG00000037377, ENSBTAG00000007077, ENSBTAG00000006379, ENSBTAG00000015241, ENSBTAG00000001420, ENSBTAG00000018248	1307	29	25046	3.96475	1	0.9302	0.927688
INTERPRO	IPR006594:LisH	6	0.450113	0.0159771	ENSBTAG00000012575, ENSBTAG00000006371, ENSBTAG00000009709, ENSBTAG00000013856, ENSBTAG00000010717, ENSBTAG00000010286	1307	29	25046	3.96475	1	0.9302	0.927688
INTERPRO	IPR004843:Calcineurin-like_PHP_ApaH	6	0.450113	0.0159771	ENSBTAG00000020956, ENSBTAG00000012447, ENSBTAG00000012997, ENSBTAG00000021587, ENSBTAG00000012928, ENSBTAG00000020133	1307	29	25046	3.96475	1	0.9302	0.927688
UP_SEQ_FEATURE	ACT_SITE:Charge relay system	13	0.975244	0.0162371	ENSBTAG00000037377, ENSBTAG00000007077, ENSBTAG00000007450, ENSBTAG00000011239, ENSBTAG00000005105, ENSBTAG00000001420, ENSBTAG00000046158, ENSBTAG00000048246, ENSBTAG00000001139, ENSBTAG00000016281, ENSBTAG00000002939, ENSBTAG00000032951, ENSBTAG00000019712	1247	115	24025	2.17792	1	0.929271	0.923677
SMART	SM00831:Cation_ATPase_N	5	0.375094	0.0163596	ENSBTAG00000010551, ENSBTAG00000016305, ENSBTAG00000001246, ENSBTAG00000001398, ENSBTAG00000014486	709	16	11052	4.8713	0.9989	0.844566	0.844566
INTERPRO	IPR001806:Small_GTPase	15	1.12528	0.0165036	ENSBTAG00000017803, ENSBTAG00000009079, ENSBTAG00000009871, ENSBTAG00000050904, ENSBTAG00000021751, ENSBTAG00000003474, ENSBTAG00000005244, ENSBTAG00000004551, ENSBTAG00000019164, ENSBTAG00000022044, ENSBTAG00000025425, ENSBTAG00000004413, ENSBTAG00000000347, ENSBTAG00000010193, ENSBTAG00000053386	1307	142	25046	2.02426	1	0.9302	0.927688
KEGG_PATHWAY	bta04933:AGE-RAGE signaling pathway in diabetic complications	14	1.05026	0.016561	ENSBTAG00000009496, ENSBTAG00000006052, ENSBTAG00000010125, ENSBTAG00000010303, ENSBTAG00000010007, ENSBTAG00000044105, ENSBTAG00000010989, ENSBTAG00000021523, ENSBTAG00000008719, ENSBTAG00000005359, ENSBTAG00000005339, ENSBTAG00000016156, ENSBTAG00000018254, ENSBTAG00000014465	647	102	9773	2.07325	0.996343	0.13572	0.114715
GOTERM_MF_DIRECT	GO:0035091~phosphatidylinositol binding	12	0.900225	0.0165873	ENSBTAG00000004901, ENSBTAG00000019581, ENSBTAG00000025358, ENSBTAG00000016128, ENSBTAG00000018408, ENSBTAG00000001822, ENSBTAG00000006824, ENSBTAG00000004269, ENSBTAG00000002982, ENSBTAG00000020321, ENSBTAG00000010351, ENSBTAG00000000939	1131	98	20922	2.26514	1	0.575026	0.57
GOTERM_BP_DIRECT	GO:0018105~peptidyl-serine phosphorylation	10	0.750188	0.0165985	ENSBTAG00000007591, ENSBTAG00000015713, ENSBTAG00000011126, ENSBTAG00000030977, ENSBTAG00000019986, ENSBTAG00000007599, ENSBTAG00000012509, ENSBTAG00000019933, ENSBTAG00000016532, ENSBTAG00000018049	1169	71	20990	2.52895	1	0.696968	0.693775
UP_SEQ_FEATURE	DOMAIN:C2 DOCK-type	4	0.300075	0.0167828	ENSBTAG00000015513, ENSBTAG00000019877, ENSBTAG00000009569, ENSBTAG00000010395	1247	11	24025	7.00591	1	0.929271	0.923677
INTERPRO	IPR005024:Snf7_fam	4	0.300075	0.0170295	ENSBTAG00000039415, ENSBTAG00000012383, ENSBTAG00000013882, ENSBTAG00000013387	1307	11	25046	6.96835	1	0.9302	0.927688
INTERPRO	IPR003096:SM22_calponin	4	0.300075	0.0170295	ENSBTAG00000039160, ENSBTAG00000020345, ENSBTAG00000020764, ENSBTAG00000031575	1307	11	25046	6.96835	1	0.9302	0.927688
INTERPRO	IPR027007:C2_DOCK-type_domain	4	0.300075	0.0170295	ENSBTAG00000015513, ENSBTAG00000019877, ENSBTAG00000009569, ENSBTAG00000010395	1307	11	25046	6.96835	1	0.9302	0.927688
GOTERM_BP_DIRECT	GO:0009051~pentose-phosphate shunt, oxidative branch	3	0.225056	0.0172171	ENSBTAG00000024539, ENSBTAG00000013527, ENSBTAG00000019512	1169	4	20990	13.4666	1	0.696968	0.693775
GOTERM_BP_DIRECT	GO:0030856~regulation of epithelial cell differentiation	3	0.225056	0.0172171	ENSBTAG00000009496, ENSBTAG00000010125, ENSBTAG00000025035	1169	4	20990	13.4666	1	0.696968	0.693775
GOTERM_BP_DIRECT	GO:0002934~desmosome organization	3	0.225056	0.0172171	ENSBTAG00000015106, ENSBTAG00000002651, ENSBTAG00000007485	1169	4	20990	13.4666	1	0.696968	0.693775
GOTERM_BP_DIRECT	GO:0033209~tumor necrosis factor-mediated signaling pathway	7	0.525131	0.0175517	ENSBTAG00000011234, ENSBTAG00000007591, ENSBTAG00000005958, ENSBTAG00000011215, ENSBTAG00000016683, ENSBTAG00000007599, ENSBTAG00000012020	1169	38	20990	3.3076	1	0.696968	0.693775
GOTERM_BP_DIRECT	GO:0009617~response to bacterium	9	0.675169	0.017561	ENSBTAG00000007450, ENSBTAG00000006202, ENSBTAG00000001839, ENSBTAG00000010193, ENSBTAG00000004643, ENSBTAG00000011494, ENSBTAG00000025035, ENSBTAG00000046158, ENSBTAG00000047502	1169	60	20990	2.69333	1	0.696968	0.693775
GOTERM_BP_DIRECT	GO:0007179~transforming growth factor beta receptor signaling pathway	9	0.675169	0.017561	ENSBTAG00000025942, ENSBTAG00000005359, ENSBTAG00000002835, ENSBTAG00000006824, ENSBTAG00000004761, ENSBTAG00000010428, ENSBTAG00000009080, ENSBTAG00000021523, ENSBTAG00000054678	1169	60	20990	2.69333	1	0.696968	0.693775
KEGG_PATHWAY	bta00330:Arginine and proline metabolism	9	0.675169	0.0177813	ENSBTAG00000016206, ENSBTAG00000039161, ENSBTAG00000021428, ENSBTAG00000018382, ENSBTAG00000006579, ENSBTAG00000017363, ENSBTAG00000009841, ENSBTAG00000047676, ENSBTAG00000001112	647	51	9773	2.66561	0.99759	0.139443	0.117862
KEGG_PATHWAY	bta04659:Th17 cell differentiation	15	1.12528	0.0178454	ENSBTAG00000009496, ENSBTAG00000007591, ENSBTAG00000012500, ENSBTAG00000010125, ENSBTAG00000005273, ENSBTAG00000010007, ENSBTAG00000006268, ENSBTAG00000006335, ENSBTAG00000007599, ENSBTAG00000021523, ENSBTAG00000020133, ENSBTAG00000001602, ENSBTAG00000016156, ENSBTAG00000016683, ENSBTAG00000018474	647	114	9773	1.98751	0.997643	0.139443	0.117862
GOTERM_CC_DIRECT	GO:0030054~cell junction	10	0.750188	0.0178589	ENSBTAG00000000742, ENSBTAG00000004732, ENSBTAG00000011215, ENSBTAG00000006995, ENSBTAG00000050904, ENSBTAG00000015991, ENSBTAG00000020689, ENSBTAG00000015509, ENSBTAG00000020332, ENSBTAG00000005929	1237	74	22895	2.50115	0.999968	0.192914	0.179158
GOTERM_BP_DIRECT	GO:0043491~phosphatidylinositol 3-kinase/protein kinase B signal transduction	8	0.60015	0.0180291	ENSBTAG00000004901, ENSBTAG00000006609, ENSBTAG00000010444, ENSBTAG00000024822, ENSBTAG00000004636, ENSBTAG00000017542, ENSBTAG00000010989, ENSBTAG00000021523	1169	49	20990	2.93151	1	0.70637	0.703134
INTERPRO	IPR000301:Tetraspanin_animals	6	0.450113	0.0183704	ENSBTAG00000031252, ENSBTAG00000003907, ENSBTAG00000019369, ENSBTAG00000019569, ENSBTAG00000012805, ENSBTAG00000009014	1307	30	25046	3.83259	1	0.987261	0.984595
UP_KW_CELLULAR_COMPONENT	KW-0576~Peroxisome	9	0.675169	0.0185324	ENSBTAG00000008372, ENSBTAG00000030174, ENSBTAG00000007900, ENSBTAG00000003746, ENSBTAG00000021535, ENSBTAG00000010867, ENSBTAG00000012519, ENSBTAG00000016791, ENSBTAG00000006200	863	61	15593	2.66582	0.600126	0.0825534	0.07076
GOTERM_CC_DIRECT	GO:0000220~vacuolar proton-transporting V-type ATPase, V0 domain	4	0.300075	0.0186853	ENSBTAG00000018889, ENSBTAG00000000292, ENSBTAG00000019218, ENSBTAG00000014553	1237	11	22895	6.73036	0.999981	0.192914	0.179158
GOTERM_CC_DIRECT	GO:0005885~Arp2/3 protein complex	4	0.300075	0.0186853	ENSBTAG00000009761, ENSBTAG00000005345, ENSBTAG00000015278, ENSBTAG00000046248	1237	11	22895	6.73036	0.999981	0.192914	0.179158
GOTERM_MF_DIRECT	GO:0015280~ligand-gated sodium channel activity	4	0.300075	0.0187052	ENSBTAG00000011102, ENSBTAG00000002631, ENSBTAG00000015183, ENSBTAG00000010163	1131	11	20922	6.72679	1	0.629376	0.623875
GOTERM_BP_DIRECT	GO:1900017~positive regulation of cytokine production involved in inflammatory response	5	0.375094	0.0189024	ENSBTAG00000020936, ENSBTAG00000006824, ENSBTAG00000033669, ENSBTAG00000021523, ENSBTAG00000011067	1169	19	20990	4.72514	1	0.731213	0.727863
GOTERM_CC_DIRECT	GO:0042995~cell projection	15	1.12528	0.0192746	ENSBTAG00000010551, ENSBTAG00000009761, ENSBTAG00000011215, ENSBTAG00000006995, ENSBTAG00000005345, ENSBTAG00000009786, ENSBTAG00000009655, ENSBTAG00000027766, ENSBTAG00000019164, ENSBTAG00000005958, ENSBTAG00000004732, ENSBTAG00000000347, ENSBTAG00000006824, ENSBTAG00000005929, ENSBTAG00000015278	1237	140	22895	1.98305	0.999986	0.192914	0.179158
GOTERM_CC_DIRECT	GO:0042383~sarcolemma	10	0.750188	0.0193547	ENSBTAG00000002688, ENSBTAG00000021275, ENSBTAG00000013468, ENSBTAG00000001246, ENSBTAG00000021746, ENSBTAG00000021879, ENSBTAG00000033190, ENSBTAG00000004905, ENSBTAG00000010242, ENSBTAG00000046017	1237	75	22895	2.4678	0.999987	0.192914	0.179158
GOTERM_CC_DIRECT	GO:0005771~multivesicular body	7	0.525131	0.0194592	ENSBTAG00000039415, ENSBTAG00000046421, ENSBTAG00000012383, ENSBTAG00000007111, ENSBTAG00000013882, ENSBTAG00000010242, ENSBTAG00000013387	1237	40	22895	3.23899	0.999988	0.192914	0.179158
GOTERM_BP_DIRECT	GO:0030007~intracellular potassium ion homeostasis	4	0.300075	0.0202542	ENSBTAG00000010551, ENSBTAG00000002688, ENSBTAG00000001246, ENSBTAG00000014486	1169	11	20990	6.52928	1	0.754839	0.751381
GOTERM_BP_DIRECT	GO:0032367~intracellular cholesterol transport	4	0.300075	0.0202542	ENSBTAG00000021272, ENSBTAG00000001659, ENSBTAG00000003746, ENSBTAG00000020332	1169	11	20990	6.52928	1	0.754839	0.751381
GOTERM_BP_DIRECT	GO:0051693~actin filament capping	4	0.300075	0.0202542	ENSBTAG00000004732, ENSBTAG00000006995, ENSBTAG00000009786, ENSBTAG00000005929	1169	11	20990	6.52928	1	0.754839	0.751381
KEGG_PATHWAY	bta04662:B cell receptor signaling pathway	13	0.975244	0.0205867	ENSBTAG00000013851, ENSBTAG00000007591, ENSBTAG00000011643, ENSBTAG00000006268, ENSBTAG00000010989, ENSBTAG00000007599, ENSBTAG00000024450, ENSBTAG00000021358, ENSBTAG00000020133, ENSBTAG00000039160, ENSBTAG00000016156, ENSBTAG00000016683, ENSBTAG00000031575	647	94	9773	2.089	0.999078	0.157207	0.132878
GOTERM_BP_DIRECT	GO:0071320~cellular response to cAMP	6	0.450113	0.0205982	ENSBTAG00000011479, ENSBTAG00000010347, ENSBTAG00000008419, ENSBTAG00000050904, ENSBTAG00000013452, ENSBTAG00000012450	1169	29	20990	3.71493	1	0.75841	0.754936
UP_KW_LIGAND	KW-0285~Flavoprotein	14	1.05026	0.0207133	ENSBTAG00000016206, ENSBTAG00000031010, ENSBTAG00000030174, ENSBTAG00000009770, ENSBTAG00000009725, ENSBTAG00000024240, ENSBTAG00000012519, ENSBTAG00000020698, ENSBTAG00000047676, ENSBTAG00000001112, ENSBTAG00000017082, ENSBTAG00000026748, ENSBTAG00000031358, ENSBTAG00000019345	424	95	5759	2.00164	0.57606	0.24851	0.230327
UP_KW_MOLECULAR_FUNCTION	KW-0343~GTPase activation	12	0.900225	0.0209652	ENSBTAG00000030209, ENSBTAG00000008010, ENSBTAG00000039922, ENSBTAG00000017812, ENSBTAG00000005493, ENSBTAG00000020382, ENSBTAG00000021815, ENSBTAG00000016739, ENSBTAG00000021922, ENSBTAG00000012450, ENSBTAG00000015541, ENSBTAG00000000571	591	103	11075	2.18323	0.848283	0.169628	0.15438
GOTERM_CC_DIRECT	GO:0070161~anchoring junction	6	0.450113	0.021021	ENSBTAG00000048246, ENSBTAG00000009470, ENSBTAG00000011215, ENSBTAG00000050904, ENSBTAG00000009786, ENSBTAG00000012450	1237	30	22895	3.7017	0.999995	0.204866	0.190258
KEGG_PATHWAY	bta04920:Adipocytokine signaling pathway	11	0.825206	0.0211747	ENSBTAG00000007591, ENSBTAG00000009050, ENSBTAG00000021999, ENSBTAG00000009727, ENSBTAG00000006824, ENSBTAG00000006268, ENSBTAG00000016683, ENSBTAG00000024492, ENSBTAG00000007599, ENSBTAG00000021523, ENSBTAG00000017258	647	73	9773	2.27611	0.999247	0.158104	0.133636
GOTERM_BP_DIRECT	GO:0030335~positive regulation of cell migration	16	1.2003	0.0212633	ENSBTAG00000043959, ENSBTAG00000011156, ENSBTAG00000012687, ENSBTAG00000011215, ENSBTAG00000003693, ENSBTAG00000025450, ENSBTAG00000021523, ENSBTAG00000000782, ENSBTAG00000006762, ENSBTAG00000004594, ENSBTAG00000000570, ENSBTAG00000020199, ENSBTAG00000005958, ENSBTAG00000021275, ENSBTAG00000021273, ENSBTAG00000019569	1169	151	20990	1.90257	1	0.773579	0.770035
UP_SEQ_FEATURE	ACT_SITE:4-aspartylphosphate intermediate	4	0.300075	0.0215277	ENSBTAG00000011156, ENSBTAG00000010551, ENSBTAG00000001246, ENSBTAG00000053223	1247	12	24025	6.42208	1	1	0.994645
INTERPRO	IPR013761:SAM/pointed_sf	13	0.975244	0.0215367	ENSBTAG00000010254, ENSBTAG00000039922, ENSBTAG00000009065, ENSBTAG00000021815, ENSBTAG00000013109, ENSBTAG00000007765, ENSBTAG00000011748, ENSBTAG00000022007, ENSBTAG00000009214, ENSBTAG00000022147, ENSBTAG00000017393, ENSBTAG00000017150, ENSBTAG00000015541	1307	119	25046	2.09343	1	1	0.997598
INTERPRO	IPR046769:DOCKER_Lobe_A	4	0.300075	0.0218395	ENSBTAG00000015513, ENSBTAG00000019877, ENSBTAG00000009569, ENSBTAG00000010395	1307	12	25046	6.38766	1	1	0.997598
KEGG_PATHWAY	bta01522:Endocrine resistance	13	0.975244	0.0222029	ENSBTAG00000008353, ENSBTAG00000011643, ENSBTAG00000010007, ENSBTAG00000019838, ENSBTAG00000010989, ENSBTAG00000004498, ENSBTAG00000024450, ENSBTAG00000005039, ENSBTAG00000005464, ENSBTAG00000022583, ENSBTAG00000007319, ENSBTAG00000016156, ENSBTAG00000018254	647	95	9773	2.06701	0.999471	0.160067	0.135295
GOTERM_BP_DIRECT	GO:0006367~transcription initiation at RNA polymerase II promoter	7	0.525131	0.0222253	ENSBTAG00000011046, ENSBTAG00000009483, ENSBTAG00000009709, ENSBTAG00000030966, ENSBTAG00000011339, ENSBTAG00000000694, ENSBTAG00000013652	1169	40	20990	3.14222	1	0.799064	0.795404
KEGG_PATHWAY	bta00410:beta-Alanine metabolism	7	0.525131	0.0223903	ENSBTAG00000007829, ENSBTAG00000030174, ENSBTAG00000039161, ENSBTAG00000021428, ENSBTAG00000031358, ENSBTAG00000009841, ENSBTAG00000001112	647	34	9773	3.10987	0.999504	0.160067	0.135295
GOTERM_MF_DIRECT	GO:0031267~small GTPase binding	19	1.42536	0.0225903	ENSBTAG00000009430, ENSBTAG00000007460, ENSBTAG00000011684, ENSBTAG00000020837, ENSBTAG00000017812, ENSBTAG00000015513, ENSBTAG00000016128, ENSBTAG00000020801, ENSBTAG00000050904, ENSBTAG00000009624, ENSBTAG00000002392, ENSBTAG00000021883, ENSBTAG00000003276, ENSBTAG00000027722, ENSBTAG00000020382, ENSBTAG00000004413, ENSBTAG00000015363, ENSBTAG00000019877, ENSBTAG00000053044	1131	199	20922	1.76621	1	0.72905	0.722678
GOTERM_BP_DIRECT	GO:1901223~negative regulation of non-canonical NF-kappaB signal transduction	5	0.375094	0.0226116	ENSBTAG00000000223, ENSBTAG00000009727, ENSBTAG00000032369, ENSBTAG00000005622, ENSBTAG00000026819	1169	20	20990	4.48888	1	0.8035	0.799819
GOTERM_CC_DIRECT	GO:0030018~Z disc	11	0.825206	0.0231427	ENSBTAG00000001081, ENSBTAG00000011215, ENSBTAG00000017509, ENSBTAG00000008868, ENSBTAG00000016024, ENSBTAG00000010390, ENSBTAG00000025450, ENSBTAG00000011969, ENSBTAG00000033190, ENSBTAG00000004905, ENSBTAG00000013641	1237	90	22895	2.26215	0.999999	0.221784	0.20597
INTERPRO	IPR029052:Metallo-depent_PP-like	6	0.450113	0.0238376	ENSBTAG00000020956, ENSBTAG00000012447, ENSBTAG00000012997, ENSBTAG00000021587, ENSBTAG00000012928, ENSBTAG00000020133	1307	32	25046	3.59306	1	1	0.997598
INTERPRO	IPR017892:Pkinase_C	6	0.450113	0.0238376	ENSBTAG00000008719, ENSBTAG00000014447, ENSBTAG00000011126, ENSBTAG00000009736, ENSBTAG00000004269, ENSBTAG00000003276	1307	32	25046	3.59306	1	1	0.997598
GOTERM_CC_DIRECT	GO:0030688~preribosome, small subunit precursor	4	0.300075	0.0239304	ENSBTAG00000017418, ENSBTAG00000010235, ENSBTAG00000010042, ENSBTAG00000003981	1237	12	22895	6.1695	0.999999	0.222408	0.20655
GOTERM_CC_DIRECT	GO:0000307~cyclin-dependent protein kinase holoenzyme complex	6	0.450113	0.0239814	ENSBTAG00000008353, ENSBTAG00000046343, ENSBTAG00000010106, ENSBTAG00000004873, ENSBTAG00000012619, ENSBTAG00000003851	1237	31	22895	3.58229	0.999999	0.222408	0.20655
SMART	SM00109:C1	10	0.750188	0.0241045	ENSBTAG00000006904, ENSBTAG00000008719, ENSBTAG00000039160, ENSBTAG00000020359, ENSBTAG00000009736, ENSBTAG00000005633, ENSBTAG00000005039, ENSBTAG00000009655, ENSBTAG00000031575, ENSBTAG00000003276	709	66	11052	2.36184	0.999958	1	1
UP_SEQ_FEATURE	DOMAIN:Peptidase M20 dimerisation	3	0.225056	0.0241998	ENSBTAG00000021428, ENSBTAG00000032304, ENSBTAG00000009841	1247	5	24025	11.5597	1	1	0.994645
UP_SEQ_FEATURE	DOMAIN:UBZ1-type	3	0.225056	0.0241998	ENSBTAG00000019020, ENSBTAG00000007935, ENSBTAG00000015016	1247	5	24025	11.5597	1	1	0.994645
GOTERM_MF_DIRECT	GO:0004860~protein kinase inhibitor activity	5	0.375094	0.0242615	ENSBTAG00000009156, ENSBTAG00000008353, ENSBTAG00000018427, ENSBTAG00000019836, ENSBTAG00000027173	1131	21	20922	4.40445	1	0.72905	0.722678
INTERPRO	IPR011650:Peptidase_M20_dimer	3	0.225056	0.0244497	ENSBTAG00000021428, ENSBTAG00000032304, ENSBTAG00000009841	1307	5	25046	11.4978	1	1	0.997598
INTERPRO	IPR002933:Peptidase_M20	3	0.225056	0.0244497	ENSBTAG00000021428, ENSBTAG00000032304, ENSBTAG00000009841	1307	5	25046	11.4978	1	1	0.997598
INTERPRO	IPR022742:Hydrolase_4	3	0.225056	0.0244497	ENSBTAG00000006816, ENSBTAG00000032951, ENSBTAG00000018248	1307	5	25046	11.4978	1	1	0.997598
INTERPRO	IPR031777:Sortilin_C	3	0.225056	0.0244497	ENSBTAG00000007948, ENSBTAG00000014611, ENSBTAG00000008849	1307	5	25046	11.4978	1	1	0.997598
INTERPRO	IPR050205:CDPK_Ser/Thr_kinases	3	0.225056	0.0244497	ENSBTAG00000019933, ENSBTAG00000016532, ENSBTAG00000018049	1307	5	25046	11.4978	1	1	0.997598
INTERPRO	IPR041641:CALCOCO1/2_Zn_UBZ1	3	0.225056	0.0244497	ENSBTAG00000019020, ENSBTAG00000007935, ENSBTAG00000015016	1307	5	25046	11.4978	1	1	0.997598
INTERPRO	IPR031778:Sortilin_N	3	0.225056	0.0244497	ENSBTAG00000007948, ENSBTAG00000014611, ENSBTAG00000008849	1307	5	25046	11.4978	1	1	0.997598
INTERPRO	IPR040622:I-EGF_1	3	0.225056	0.0244497	ENSBTAG00000018169, ENSBTAG00000009080, ENSBTAG00000009987	1307	5	25046	11.4978	1	1	0.997598
INTERPRO	IPR006581:VPS10	3	0.225056	0.0244497	ENSBTAG00000007948, ENSBTAG00000014611, ENSBTAG00000008849	1307	5	25046	11.4978	1	1	0.997598
INTERPRO	IPR050310:VPS10-sortilin	3	0.225056	0.0244497	ENSBTAG00000007948, ENSBTAG00000014611, ENSBTAG00000008849	1307	5	25046	11.4978	1	1	0.997598
KEGG_PATHWAY	bta00270:Cysteine and methionine metabolism	9	0.675169	0.0244544	ENSBTAG00000018382, ENSBTAG00000007842, ENSBTAG00000017442, ENSBTAG00000020873, ENSBTAG00000012350, ENSBTAG00000000505, ENSBTAG00000000160, ENSBTAG00000018893, ENSBTAG00000030650	647	54	9773	2.51752	0.999756	0.170012	0.143701
GOTERM_BP_DIRECT	GO:0007264~small GTPase-mediated signal transduction	12	0.900225	0.02472	ENSBTAG00000019164, ENSBTAG00000015513, ENSBTAG00000011643, ENSBTAG00000015381, ENSBTAG00000040507, ENSBTAG00000000347, ENSBTAG00000019877, ENSBTAG00000009569, ENSBTAG00000012450, ENSBTAG00000010395, ENSBTAG00000031575, ENSBTAG00000004551	1169	101	20990	2.13333	1	0.861996	0.858047
GOTERM_MF_DIRECT	GO:0003714~transcription corepressor activity	15	1.12528	0.0253022	ENSBTAG00000011224, ENSBTAG00000015109, ENSBTAG00000004552, ENSBTAG00000001152, ENSBTAG00000020356, ENSBTAG00000008136, ENSBTAG00000015580, ENSBTAG00000025329, ENSBTAG00000017112, ENSBTAG00000014451, ENSBTAG00000019767, ENSBTAG00000026819, ENSBTAG00000038620, ENSBTAG00000031363, ENSBTAG00000010286	1131	145	20922	1.91366	1	0.72905	0.722678
GOTERM_MF_DIRECT	GO:0019903~protein phosphatase binding	8	0.60015	0.0254301	ENSBTAG00000002326, ENSBTAG00000004293, ENSBTAG00000007952, ENSBTAG00000006335, ENSBTAG00000010989, ENSBTAG00000018254, ENSBTAG00000021523, ENSBTAG00000047600	1131	54	20922	2.74054	1	0.72905	0.722678
KEGG_PATHWAY	bta01240:Biosynthesis of cofactors	18	1.35034	0.0255134	ENSBTAG00000013885, ENSBTAG00000004171, ENSBTAG00000007842, ENSBTAG00000020873, ENSBTAG00000024493, ENSBTAG00000000111, ENSBTAG00000043960, ENSBTAG00000039161, ENSBTAG00000026748, ENSBTAG00000001626, ENSBTAG00000040151, ENSBTAG00000018186, ENSBTAG00000030674, ENSBTAG00000012350, ENSBTAG00000014642, ENSBTAG00000017017, ENSBTAG00000019345, ENSBTAG00000017147	647	154	9773	1.76553	0.999831	0.170012	0.143701
KEGG_PATHWAY	bta04658:Th1 and Th2 cell differentiation	13	0.975244	0.0257137	ENSBTAG00000009496, ENSBTAG00000007591, ENSBTAG00000010125, ENSBTAG00000010007, ENSBTAG00000006268, ENSBTAG00000006335, ENSBTAG00000007599, ENSBTAG00000020133, ENSBTAG00000044192, ENSBTAG00000007319, ENSBTAG00000001602, ENSBTAG00000016156, ENSBTAG00000016683	647	97	9773	2.02439	0.999842	0.170012	0.143701
INTERPRO	IPR006020:PTB/PI_dom	7	0.525131	0.0257541	ENSBTAG00000006904, ENSBTAG00000008395, ENSBTAG00000022583, ENSBTAG00000019838, ENSBTAG00000006824, ENSBTAG00000022147, ENSBTAG00000009655	1307	44	25046	3.04865	1	1	0.997598
KEGG_PATHWAY	bta04145:Phagosome	19	1.42536	0.0258054	ENSBTAG00000014238, ENSBTAG00000007572, ENSBTAG00000013513, ENSBTAG00000018889, ENSBTAG00000001192, ENSBTAG00000016309, ENSBTAG00000003450, ENSBTAG00000000292, ENSBTAG00000009987, ENSBTAG00000007399, ENSBTAG00000046421, ENSBTAG00000002703, ENSBTAG00000017135, ENSBTAG00000001927, ENSBTAG00000015100, ENSBTAG00000010193, ENSBTAG00000019218, ENSBTAG00000014553, ENSBTAG00000010242	647	166	9773	1.7289	0.999847	0.170012	0.143701
GOTERM_BP_DIRECT	GO:0045638~negative regulation of myeloid cell differentiation	4	0.300075	0.0259079	ENSBTAG00000011266, ENSBTAG00000005958, ENSBTAG00000020428, ENSBTAG00000016683	1169	12	20990	5.98517	1	0.861996	0.858047
GOTERM_BP_DIRECT	GO:0036376~sodium ion export across plasma membrane	4	0.300075	0.0259079	ENSBTAG00000010551, ENSBTAG00000002688, ENSBTAG00000001246, ENSBTAG00000014486	1169	12	20990	5.98517	1	0.861996	0.858047
GOTERM_BP_DIRECT	GO:0043434~response to peptide hormone	4	0.300075	0.0259079	ENSBTAG00000009496, ENSBTAG00000010125, ENSBTAG00000006335, ENSBTAG00000021523	1169	12	20990	5.98517	1	0.861996	0.858047
UP_KW_MOLECULAR_FUNCTION	KW-0112~Calmodulin-binding	10	0.750188	0.025945	ENSBTAG00000024950, ENSBTAG00000014655, ENSBTAG00000021845, ENSBTAG00000017662, ENSBTAG00000030302, ENSBTAG00000020345, ENSBTAG00000020764, ENSBTAG00000011076, ENSBTAG00000016751, ENSBTAG00000020133	591	80	11075	2.34243	0.903633	0.192425	0.175129
UP_SEQ_FEATURE	LIPID:N-myristoyl glycine	10	0.750188	0.0259738	ENSBTAG00000019065, ENSBTAG00000021275, ENSBTAG00000012113, ENSBTAG00000000223, ENSBTAG00000008294, ENSBTAG00000027173, ENSBTAG00000020801, ENSBTAG00000034689, ENSBTAG00000010073, ENSBTAG00000005105	1247	82	24025	2.34954	1	1	0.994645
GOTERM_MF_DIRECT	GO:0030151~molybdenum ion binding	3	0.225056	0.0261286	ENSBTAG00000006160, ENSBTAG00000012519, ENSBTAG00000012252	1131	5	20922	11.0992	1	0.72905	0.722678
GOTERM_MF_DIRECT	GO:0050786~RAGE receptor binding	3	0.225056	0.0261286	ENSBTAG00000004777, ENSBTAG00000012638, ENSBTAG00000021378	1131	5	20922	11.0992	1	0.72905	0.722678
GOTERM_MF_DIRECT	GO:0106411~XMP 5'-nucleosidase activity	3	0.225056	0.0261286	ENSBTAG00000011456, ENSBTAG00000012858, ENSBTAG00000016709	1131	5	20922	11.0992	1	0.72905	0.722678
GOTERM_BP_DIRECT	GO:0098609~cell-cell adhesion	16	1.2003	0.0261906	ENSBTAG00000016648, ENSBTAG00000008373, ENSBTAG00000012897, ENSBTAG00000015106, ENSBTAG00000015304, ENSBTAG00000009151, ENSBTAG00000010303, ENSBTAG00000019627, ENSBTAG00000019838, ENSBTAG00000008421, ENSBTAG00000002651, ENSBTAG00000018169, ENSBTAG00000009080, ENSBTAG00000018342, ENSBTAG00000015398, ENSBTAG00000033510	1169	155	20990	1.85347	1	0.861996	0.858047
GOTERM_BP_DIRECT	GO:2000045~regulation of G1/S transition of mitotic cell cycle	5	0.375094	0.0267331	ENSBTAG00000011046, ENSBTAG00000019918, ENSBTAG00000008353, ENSBTAG00000006824, ENSBTAG00000018254	1169	21	20990	4.27512	1	0.861996	0.858047
UP_SEQ_FEATURE	DOMAIN:PDZ	15	1.12528	0.0267816	ENSBTAG00000008395, ENSBTAG00000010662, ENSBTAG00000015614, ENSBTAG00000013468, ENSBTAG00000021975, ENSBTAG00000008421, ENSBTAG00000021321, ENSBTAG00000001654, ENSBTAG00000000833, ENSBTAG00000005810, ENSBTAG00000017354, ENSBTAG00000018342, ENSBTAG00000012450, ENSBTAG00000015398, ENSBTAG00000013046	1247	152	24025	1.90127	1	1	0.994645
GOTERM_BP_DIRECT	GO:0009611~response to wounding	6	0.450113	0.0269081	ENSBTAG00000008573, ENSBTAG00000005359, ENSBTAG00000018169, ENSBTAG00000004532, ENSBTAG00000003553, ENSBTAG00000020199	1169	31	20990	3.47526	1	0.861996	0.858047
UP_SEQ_FEATURE	DOMAIN:DOCKER	4	0.300075	0.0269269	ENSBTAG00000015513, ENSBTAG00000019877, ENSBTAG00000009569, ENSBTAG00000010395	1247	13	24025	5.92807	1	1	0.994645
GOTERM_BP_DIRECT	GO:0043123~positive regulation of canonical NF-kappaB signal transduction	15	1.12528	0.0269637	ENSBTAG00000013851, ENSBTAG00000010431, ENSBTAG00000020936, ENSBTAG00000008173, ENSBTAG00000006268, ENSBTAG00000012638, ENSBTAG00000005622, ENSBTAG00000021378, ENSBTAG00000008310, ENSBTAG00000020199, ENSBTAG00000000223, ENSBTAG00000004777, ENSBTAG00000012020, ENSBTAG00000010073, ENSBTAG00000015312	1169	142	20990	1.89671	1	0.861996	0.858047
GOTERM_MF_DIRECT	GO:0016538~cyclin-dependent protein serine/threonine kinase regulator activity	6	0.450113	0.0272351	ENSBTAG00000046343, ENSBTAG00000010106, ENSBTAG00000004873, ENSBTAG00000012619, ENSBTAG00000003851, ENSBTAG00000014158	1131	32	20922	3.4685	1	0.730542	0.724157
INTERPRO	IPR043161:DOCK_C_lobe_A	4	0.300075	0.0273111	ENSBTAG00000015513, ENSBTAG00000019877, ENSBTAG00000009569, ENSBTAG00000010395	1307	13	25046	5.8963	1	1	0.997598
INTERPRO	IPR046773:DOCKER_Lobe_C	4	0.300075	0.0273111	ENSBTAG00000015513, ENSBTAG00000019877, ENSBTAG00000009569, ENSBTAG00000010395	1307	13	25046	5.8963	1	1	0.997598
INTERPRO	IPR026791:DOCK	4	0.300075	0.0273111	ENSBTAG00000015513, ENSBTAG00000019877, ENSBTAG00000009569, ENSBTAG00000010395	1307	13	25046	5.8963	1	1	0.997598
INTERPRO	IPR046770:DOCKER_Lobe_B	4	0.300075	0.0273111	ENSBTAG00000015513, ENSBTAG00000019877, ENSBTAG00000009569, ENSBTAG00000010395	1307	13	25046	5.8963	1	1	0.997598
INTERPRO	IPR004826:bZIP_Maf	4	0.300075	0.0273111	ENSBTAG00000013653, ENSBTAG00000044192, ENSBTAG00000004136, ENSBTAG00000021435	1307	13	25046	5.8963	1	1	0.997598
INTERPRO	IPR043162:DOCK_C_lobe_C	4	0.300075	0.0273111	ENSBTAG00000015513, ENSBTAG00000019877, ENSBTAG00000009569, ENSBTAG00000010395	1307	13	25046	5.8963	1	1	0.997598
INTERPRO	IPR027357:DOCKER_dom	4	0.300075	0.0273111	ENSBTAG00000015513, ENSBTAG00000019877, ENSBTAG00000009569, ENSBTAG00000010395	1307	13	25046	5.8963	1	1	0.997598
GOTERM_MF_DIRECT	GO:0005096~GTPase activator activity	20	1.50038	0.0274592	ENSBTAG00000008010, ENSBTAG00000039922, ENSBTAG00000017812, ENSBTAG00000015513, ENSBTAG00000005493, ENSBTAG00000021815, ENSBTAG00000016739, ENSBTAG00000019627, ENSBTAG00000021922, ENSBTAG00000009624, ENSBTAG00000020067, ENSBTAG00000000571, ENSBTAG00000030209, ENSBTAG00000020382, ENSBTAG00000015381, ENSBTAG00000000897, ENSBTAG00000018086, ENSBTAG00000012022, ENSBTAG00000012450, ENSBTAG00000015541	1131	218	20922	1.69713	1	0.730542	0.724157
GOTERM_BP_DIRECT	GO:0035360~positive regulation of peroxisome proliferator activated receptor signaling pathway	3	0.225056	0.0276425	ENSBTAG00000017537, ENSBTAG00000011224, ENSBTAG00000008779	1169	5	20990	10.7733	1	0.861996	0.858047
GOTERM_BP_DIRECT	GO:0033211~adiponectin-activated signaling pathway	3	0.225056	0.0276425	ENSBTAG00000009050, ENSBTAG00000009727, ENSBTAG00000006824	1169	5	20990	10.7733	1	0.861996	0.858047
GOTERM_BP_DIRECT	GO:0015677~copper ion import	3	0.225056	0.0276425	ENSBTAG00000002340, ENSBTAG00000005115, ENSBTAG00000007111	1169	5	20990	10.7733	1	0.861996	0.858047
GOTERM_BP_DIRECT	GO:0051650~establishment of vesicle localization	3	0.225056	0.0276425	ENSBTAG00000010662, ENSBTAG00000010193, ENSBTAG00000000292	1169	5	20990	10.7733	1	0.861996	0.858047
UP_KW_LIGAND	KW-0460~Magnesium	44	3.30083	0.0282666	ENSBTAG00000010254, ENSBTAG00000010551, ENSBTAG00000013885, ENSBTAG00000004171, ENSBTAG00000009065, ENSBTAG00000011126, ENSBTAG00000010359, ENSBTAG00000045931, ENSBTAG00000009845, ENSBTAG00000012858, ENSBTAG00000020873, ENSBTAG00000009987, ENSBTAG00000033190, ENSBTAG00000000111, ENSBTAG00000011709, ENSBTAG00000009103, ENSBTAG00000005464, ENSBTAG00000001246, ENSBTAG00000008419, ENSBTAG00000016156,…	424	439	5759	1.36135	0.691374	0.24851	0.230327
GOTERM_MF_DIRECT	GO:0004843~cysteine-type deubiquitinase activity	11	0.825206	0.0283796	ENSBTAG00000007817, ENSBTAG00000010387, ENSBTAG00000001356, ENSBTAG00000015329, ENSBTAG00000011899, ENSBTAG00000009749, ENSBTAG00000017179, ENSBTAG00000010428, ENSBTAG00000003443, ENSBTAG00000010350, ENSBTAG00000000672	1131	93	20922	2.18802	1	0.737869	0.731419
UP_KW_MOLECULAR_FUNCTION	KW-0117~Actin capping	4	0.300075	0.028828	ENSBTAG00000004072, ENSBTAG00000012963, ENSBTAG00000019915, ENSBTAG00000009786	591	13	11075	5.76598	0.925979	0.197361	0.179621
UP_SEQ_FEATURE	ACT_SITE:Nucleophile	19	1.42536	0.028953	ENSBTAG00000010387, ENSBTAG00000043989, ENSBTAG00000011899, ENSBTAG00000015329, ENSBTAG00000010428, ENSBTAG00000012858, ENSBTAG00000001292, ENSBTAG00000005105, ENSBTAG00000001420, ENSBTAG00000005144, ENSBTAG00000001124, ENSBTAG00000005975, ENSBTAG00000012090, ENSBTAG00000001626, ENSBTAG00000009749, ENSBTAG00000017179, ENSBTAG00000016021, ENSBTAG00000017017, ENSBTAG00000016357	1247	213	24025	1.71858	1	1	0.994645
KEGG_PATHWAY	bta04137:Mitophagy - animal	14	1.05026	0.0291045	ENSBTAG00000010485, ENSBTAG00000011234, ENSBTAG00000011224, ENSBTAG00000011765, ENSBTAG00000019914, ENSBTAG00000021307, ENSBTAG00000010428, ENSBTAG00000004551, ENSBTAG00000019020, ENSBTAG00000006526, ENSBTAG00000007900, ENSBTAG00000007935, ENSBTAG00000010193, ENSBTAG00000017246	647	110	9773	1.92247	0.999951	0.181243	0.153193
GOTERM_BP_DIRECT	GO:0032922~circadian regulation of gene expression	8	0.60015	0.0293092	ENSBTAG00000013029, ENSBTAG00000012447, ENSBTAG00000009749, ENSBTAG00000003889, ENSBTAG00000019986, ENSBTAG00000015509, ENSBTAG00000021487, ENSBTAG00000016169	1169	54	20990	2.66008	1	0.904735	0.900591
INTERPRO	IPR002017:Spectrin_repeat	5	0.375094	0.0294841	ENSBTAG00000004732, ENSBTAG00000011215, ENSBTAG00000006995, ENSBTAG00000025450, ENSBTAG00000005929	1307	23	25046	4.16586	1	1	0.997598
KEGG_PATHWAY	bta05215:Prostate cancer	13	0.975244	0.0296139	ENSBTAG00000043959, ENSBTAG00000007591, ENSBTAG00000008353, ENSBTAG00000011643, ENSBTAG00000006268, ENSBTAG00000044105, ENSBTAG00000010989, ENSBTAG00000007599, ENSBTAG00000024450, ENSBTAG00000005039, ENSBTAG00000016156, ENSBTAG00000016683, ENSBTAG00000018254	647	99	9773	1.9835	0.999959	0.181243	0.153193
UP_SEQ_FEATURE	CROSSLNK:Glycyl lysine isopeptide (Lys-Gly) (interchain with G-Cter in SUMO1); alternate	8	0.60015	0.0297634	ENSBTAG00000030209, ENSBTAG00000006806, ENSBTAG00000000622, ENSBTAG00000021746, ENSBTAG00000009615, ENSBTAG00000003570, ENSBTAG00000026995, ENSBTAG00000012046	1247	58	24025	2.65741	1	1	0.994645
KEGG_PATHWAY	bta05205:Proteoglycans in cancer	22	1.65041	0.0298174	ENSBTAG00000015127, ENSBTAG00000015996, ENSBTAG00000008353, ENSBTAG00000011643, ENSBTAG00000010444, ENSBTAG00000010347, ENSBTAG00000012447, ENSBTAG00000010007, ENSBTAG00000010989, ENSBTAG00000024492, ENSBTAG00000024450, ENSBTAG00000005039, ENSBTAG00000002392, ENSBTAG00000009987, ENSBTAG00000021523, ENSBTAG00000000782, ENSBTAG00000039160, ENSBTAG00000005359, ENSBTAG00000005339, ENSBTAG00000018423,…	647	205	9773	1.62104	0.999962	0.181243	0.153193
KEGG_PATHWAY	bta05203:Viral carcinogenesis	25	1.87547	0.0298962	ENSBTAG00000008353, ENSBTAG00000035370, ENSBTAG00000006633, ENSBTAG00000021523, ENSBTAG00000009786, ENSBTAG00000008136, ENSBTAG00000016156, ENSBTAG00000016254, ENSBTAG00000018254, ENSBTAG00000014553, ENSBTAG00000009496, ENSBTAG00000010125, ENSBTAG00000011215, ENSBTAG00000010106, ENSBTAG00000019915, ENSBTAG00000006268, ENSBTAG00000010989, ENSBTAG00000008421, ENSBTAG00000035907, ENSBTAG00000000746,…	647	242	9773	1.56044	0.999963	0.181243	0.153193
GOTERM_MF_DIRECT	GO:0004861~cyclin-dependent protein serine/threonine kinase inhibitor activity	4	0.300075	0.0299166	ENSBTAG00000031184, ENSBTAG00000008353, ENSBTAG00000000746, ENSBTAG00000018254	1131	13	20922	5.6919	1	0.760545	0.753897
KEGG_PATHWAY	bta04148:Efferocytosis	19	1.42536	0.0302071	ENSBTAG00000017803, ENSBTAG00000016648, ENSBTAG00000011156, ENSBTAG00000005481, ENSBTAG00000003490, ENSBTAG00000010007, ENSBTAG00000021999, ENSBTAG00000024492, ENSBTAG00000024450, ENSBTAG00000004269, ENSBTAG00000009987, ENSBTAG00000001398, ENSBTAG00000020661, ENSBTAG00000008507, ENSBTAG00000017542, ENSBTAG00000016156, ENSBTAG00000019964, ENSBTAG00000010193, ENSBTAG00000014972	647	169	9773	1.69821	0.999967	0.181243	0.153193
UP_KW_LIGAND	KW-0274~FAD	14	1.05026	0.0303061	ENSBTAG00000016206, ENSBTAG00000031010, ENSBTAG00000030174, ENSBTAG00000009770, ENSBTAG00000009725, ENSBTAG00000024240, ENSBTAG00000012519, ENSBTAG00000020698, ENSBTAG00000047676, ENSBTAG00000001112, ENSBTAG00000017082, ENSBTAG00000026748, ENSBTAG00000014191, ENSBTAG00000031358	424	100	5759	1.90156	0.716847	0.24851	0.230327
INTERPRO	IPR001478:PDZ	15	1.12528	0.030727	ENSBTAG00000008395, ENSBTAG00000010662, ENSBTAG00000015614, ENSBTAG00000013468, ENSBTAG00000021975, ENSBTAG00000008421, ENSBTAG00000021321, ENSBTAG00000001654, ENSBTAG00000000833, ENSBTAG00000005810, ENSBTAG00000017354, ENSBTAG00000018342, ENSBTAG00000012450, ENSBTAG00000015398, ENSBTAG00000013046	1307	154	25046	1.86652	1	1	0.997598
GOTERM_CC_DIRECT	GO:0012505~endomembrane system	14	1.05026	0.0308871	ENSBTAG00000017803, ENSBTAG00000009871, ENSBTAG00000005162, ENSBTAG00000012820, ENSBTAG00000001192, ENSBTAG00000015538, ENSBTAG00000027173, ENSBTAG00000025099, ENSBTAG00000008079, ENSBTAG00000003496, ENSBTAG00000054158, ENSBTAG00000053044, ENSBTAG00000019349, ENSBTAG00000014375	1237	135	22895	1.9194	1	0.281906	0.261805
UP_KW_BIOLOGICAL_PROCESS	KW-0346~Stress response	8	0.60015	0.0308947	ENSBTAG00000012589, ENSBTAG00000010007, ENSBTAG00000006202, ENSBTAG00000010989, ENSBTAG00000011969, ENSBTAG00000021435, ENSBTAG00000004269, ENSBTAG00000005066	444	49	7106	2.61298	0.981991	0.716204	0.716204
GOTERM_MF_DIRECT	GO:0005525~GTP binding	33	2.47562	0.0311012	ENSBTAG00000017803, ENSBTAG00000013885, ENSBTAG00000018438, ENSBTAG00000010359, ENSBTAG00000050904, ENSBTAG00000005244, ENSBTAG00000004551, ENSBTAG00000019164, ENSBTAG00000050712, ENSBTAG00000004413, ENSBTAG00000010193, ENSBTAG00000053386, ENSBTAG00000017147, ENSBTAG00000010485, ENSBTAG00000016208, ENSBTAG00000009079, ENSBTAG00000009871, ENSBTAG00000012687, ENSBTAG00000001290, ENSBTAG00000047904,…	1131	419	20922	1.45694	1	0.773474	0.766713
GOTERM_CC_DIRECT	GO:0005730~nucleolus	44	3.30083	0.0318778	ENSBTAG00000037377, ENSBTAG00000010235, ENSBTAG00000007362, ENSBTAG00000006995, ENSBTAG00000009923, ENSBTAG00000020359, ENSBTAG00000046668, ENSBTAG00000003581, ENSBTAG00000046846, ENSBTAG00000008118, ENSBTAG00000020332, ENSBTAG00000000671, ENSBTAG00000007089, ENSBTAG00000009047, ENSBTAG00000021321, ENSBTAG00000005244, ENSBTAG00000001840, ENSBTAG00000017263, ENSBTAG00000017783, ENSBTAG00000018710,…	1237	595	22895	1.36869	1	0.286402	0.265981
GOTERM_BP_DIRECT	GO:0007160~cell-matrix adhesion	9	0.675169	0.0319487	ENSBTAG00000001511, ENSBTAG00000008373, ENSBTAG00000012897, ENSBTAG00000012558, ENSBTAG00000018169, ENSBTAG00000014132, ENSBTAG00000009080, ENSBTAG00000009987, ENSBTAG00000000177	1169	67	20990	2.41194	1	0.945248	0.940917
GOTERM_MF_DIRECT	GO:0005085~guanyl-nucleotide exchange factor activity	20	1.50038	0.0322675	ENSBTAG00000020837, ENSBTAG00000017812, ENSBTAG00000015513, ENSBTAG00000005174, ENSBTAG00000011643, ENSBTAG00000040507, ENSBTAG00000003490, ENSBTAG00000050904, ENSBTAG00000005633, ENSBTAG00000009569, ENSBTAG00000022147, ENSBTAG00000006663, ENSBTAG00000039160, ENSBTAG00000020382, ENSBTAG00000007648, ENSBTAG00000015232, ENSBTAG00000019877, ENSBTAG00000012450, ENSBTAG00000010395, ENSBTAG00000031575	1131	222	20922	1.66655	1	0.785405	0.778539
SMART	SM00150:SPEC	7	0.525131	0.0322967	ENSBTAG00000015106, ENSBTAG00000004732, ENSBTAG00000011215, ENSBTAG00000006995, ENSBTAG00000025450, ENSBTAG00000002178, ENSBTAG00000005929	709	38	11052	2.8715	0.999999	1	1
GOTERM_BP_DIRECT	GO:0050684~regulation of mRNA processing	4	0.300075	0.0323155	ENSBTAG00000016838, ENSBTAG00000007875, ENSBTAG00000001790, ENSBTAG00000026819	1169	13	20990	5.52477	1	0.945248	0.940917
GOTERM_BP_DIRECT	GO:0098656~monoatomic anion transmembrane transport	4	0.300075	0.0323155	ENSBTAG00000000873, ENSBTAG00000020958, ENSBTAG00000004300, ENSBTAG00000004680	1169	13	20990	5.52477	1	0.945248	0.940917
GOTERM_BP_DIRECT	GO:0030239~myofibril assembly	4	0.300075	0.0323155	ENSBTAG00000008868, ENSBTAG00000016024, ENSBTAG00000033190, ENSBTAG00000048622	1169	13	20990	5.52477	1	0.945248	0.940917
GOTERM_BP_DIRECT	GO:0061028~establishment of endothelial barrier	4	0.300075	0.0323155	ENSBTAG00000010347, ENSBTAG00000008419, ENSBTAG00000050904, ENSBTAG00000012450	1169	13	20990	5.52477	1	0.945248	0.940917
GOTERM_BP_DIRECT	GO:0001525~angiogenesis	14	1.05026	0.0324774	ENSBTAG00000016648, ENSBTAG00000013631, ENSBTAG00000019627, ENSBTAG00000019838, ENSBTAG00000046668, ENSBTAG00000020244, ENSBTAG00000000782, ENSBTAG00000021275, ENSBTAG00000000742, ENSBTAG00000005339, ENSBTAG00000024715, ENSBTAG00000019612, ENSBTAG00000017363, ENSBTAG00000018652	1169	132	20990	1.90437	1	0.945248	0.940917
GOTERM_CC_DIRECT	GO:0005902~microvillus	7	0.525131	0.0329446	ENSBTAG00000014238, ENSBTAG00000014655, ENSBTAG00000010347, ENSBTAG00000002703, ENSBTAG00000038195, ENSBTAG00000000484, ENSBTAG00000016751	1237	45	22895	2.8791	1	0.291433	0.270653
GOTERM_MF_DIRECT	GO:1901981~phosphatidylinositol phosphate binding	5	0.375094	0.0329737	ENSBTAG00000031194, ENSBTAG00000001822, ENSBTAG00000013813, ENSBTAG00000013371, ENSBTAG00000020321	1131	23	20922	4.02145	1	0.785874	0.779004
UP_SEQ_FEATURE	SITE:Role in the control of polyamine-mediated channel gating and in the blocking by intracellular magnesium	4	0.300075	0.0329774	ENSBTAG00000016170, ENSBTAG00000000973, ENSBTAG00000008294, ENSBTAG00000024903	1247	14	24025	5.50464	1	1	0.994645
KEGG_PATHWAY	bta04210:Apoptosis	17	1.27532	0.0332198	ENSBTAG00000007591, ENSBTAG00000009065, ENSBTAG00000006268, ENSBTAG00000010989, ENSBTAG00000007599, ENSBTAG00000024450, ENSBTAG00000000671, ENSBTAG00000006838, ENSBTAG00000024105, ENSBTAG00000006526, ENSBTAG00000016156, ENSBTAG00000017135, ENSBTAG00000015154, ENSBTAG00000016683, ENSBTAG00000012442, ENSBTAG00000018784, ENSBTAG00000013860	647	147	9773	1.74685	0.999988	0.192936	0.163077
PIR_SUPERFAMILY	PIRSF002297:Spectrin_beta_subunit	3	0.225056	0.0332488	ENSBTAG00000004732, ENSBTAG00000006995, ENSBTAG00000005929	151	4	1905	9.46192	0.987671	1	1
KEGG_PATHWAY	bta05161:Hepatitis B	20	1.50038	0.0333044	ENSBTAG00000009496, ENSBTAG00000007591, ENSBTAG00000008353, ENSBTAG00000010125, ENSBTAG00000011643, ENSBTAG00000010007, ENSBTAG00000006268, ENSBTAG00000010989, ENSBTAG00000006335, ENSBTAG00000007599, ENSBTAG00000024450, ENSBTAG00000005039, ENSBTAG00000006633, ENSBTAG00000021523, ENSBTAG00000005958, ENSBTAG00000035907, ENSBTAG00000005359, ENSBTAG00000016156, ENSBTAG00000016683, ENSBTAG00000013790	647	183	9773	1.65083	0.999989	0.192936	0.163077
UP_KW_BIOLOGICAL_PROCESS	KW-0653~Protein transport	35	2.62566	0.0333143	ENSBTAG00000039415, ENSBTAG00000017803, ENSBTAG00000007460, ENSBTAG00000011684, ENSBTAG00000010832, ENSBTAG00000019805, ENSBTAG00000027173, ENSBTAG00000021725, ENSBTAG00000021883, ENSBTAG00000025358, ENSBTAG00000003764, ENSBTAG00000050712, ENSBTAG00000021160, ENSBTAG00000001822, ENSBTAG00000010193, ENSBTAG00000010492, ENSBTAG00000013563, ENSBTAG00000016751, ENSBTAG00000010584, ENSBTAG00000009079,…	444	395	7106	1.41812	0.986923	0.716204	0.716204
INTERPRO	IPR000648:Oxysterol-bd	4	0.300075	0.0334409	ENSBTAG00000006471, ENSBTAG00000013523, ENSBTAG00000009194, ENSBTAG00000020332	1307	14	25046	5.47513	1	1	0.997598
INTERPRO	IPR037239:OSBP_sf	4	0.300075	0.0334409	ENSBTAG00000006471, ENSBTAG00000013523, ENSBTAG00000009194, ENSBTAG00000020332	1307	14	25046	5.47513	1	1	0.997598
INTERPRO	IPR018494:Oxysterol-bd_CS	4	0.300075	0.0334409	ENSBTAG00000006471, ENSBTAG00000013523, ENSBTAG00000009194, ENSBTAG00000020332	1307	14	25046	5.47513	1	1	0.997598
SMART	SM00176:RAN	11	0.825206	0.0334913	ENSBTAG00000017803, ENSBTAG00000022044, ENSBTAG00000009079, ENSBTAG00000009871, ENSBTAG00000025425, ENSBTAG00000000347, ENSBTAG00000050904, ENSBTAG00000010193, ENSBTAG00000053386, ENSBTAG00000021751, ENSBTAG00000003474	709	81	11052	2.11691	0.999999	1	1
GOTERM_BP_DIRECT	GO:0043547~positive regulation of GTPase activity	11	0.825206	0.0338428	ENSBTAG00000008010, ENSBTAG00000016208, ENSBTAG00000039922, ENSBTAG00000011643, ENSBTAG00000019627, ENSBTAG00000050904, ENSBTAG00000015232, ENSBTAG00000019877, ENSBTAG00000009569, ENSBTAG00000012450, ENSBTAG00000010395	1169	93	20990	2.12377	1	0.961323	0.956919
INTERPRO	IPR001683:PX_dom	7	0.525131	0.0343818	ENSBTAG00000004901, ENSBTAG00000025358, ENSBTAG00000018408, ENSBTAG00000001822, ENSBTAG00000020321, ENSBTAG00000010351, ENSBTAG00000000939	1307	47	25046	2.85406	1	1	0.997598
KEGG_PATHWAY	bta04211:Longevity regulating pathway	12	0.900225	0.0344568	ENSBTAG00000011234, ENSBTAG00000012687, ENSBTAG00000009050, ENSBTAG00000009727, ENSBTAG00000006824, ENSBTAG00000044105, ENSBTAG00000010989, ENSBTAG00000006523, ENSBTAG00000003015, ENSBTAG00000017325, ENSBTAG00000005464, ENSBTAG00000027654	647	90	9773	2.01401	0.999992	0.196229	0.16586
GOTERM_MF_DIRECT	GO:0004869~cysteine-type endopeptidase inhibitor activity	6	0.450113	0.0344661	ENSBTAG00000000522, ENSBTAG00000000524, ENSBTAG00000035182, ENSBTAG00000013928, ENSBTAG00000018189, ENSBTAG00000001292	1131	34	20922	3.26447	1	0.804678	0.797644
GOTERM_BP_DIRECT	GO:0010508~positive regulation of autophagy	8	0.60015	0.0349155	ENSBTAG00000008010, ENSBTAG00000004901, ENSBTAG00000011234, ENSBTAG00000011102, ENSBTAG00000030977, ENSBTAG00000019914, ENSBTAG00000009526, ENSBTAG00000044105	1169	56	20990	2.56507	1	0.961323	0.956919
INTERPRO	IPR050357:Arrestin_domain-protein	3	0.225056	0.0354187	ENSBTAG00000020060, ENSBTAG00000007116, ENSBTAG00000039335	1307	6	25046	9.58148	1	1	0.997598
INTERPRO	IPR050510:Cation_transp_ATPase_P-type	3	0.225056	0.0354187	ENSBTAG00000010551, ENSBTAG00000001246, ENSBTAG00000014486	1307	6	25046	9.58148	1	1	0.997598
INTERPRO	IPR021816:DOCK_C/D_N	3	0.225056	0.0354187	ENSBTAG00000019877, ENSBTAG00000009569, ENSBTAG00000010395	1307	6	25046	9.58148	1	1	0.997598
INTERPRO	IPR005775:P-type_ATPase_IIC	3	0.225056	0.0354187	ENSBTAG00000010551, ENSBTAG00000001246, ENSBTAG00000014486	1307	6	25046	9.58148	1	1	0.997598
GOTERM_MF_DIRECT	GO:0005509~calcium ion binding	50	3.75094	0.0359236	ENSBTAG00000015943, ENSBTAG00000037651, ENSBTAG00000015304, ENSBTAG00000021746, ENSBTAG00000011823, ENSBTAG00000027173, ENSBTAG00000012638, ENSBTAG00000008779, ENSBTAG00000020731, ENSBTAG00000009786, ENSBTAG00000000570, ENSBTAG00000020573, ENSBTAG00000019264, ENSBTAG00000050712, ENSBTAG00000004777, ENSBTAG00000014132, ENSBTAG00000015147, ENSBTAG00000053103, ENSBTAG00000015145, ENSBTAG00000016208,…	1131	697	20922	1.32702	1	0.821932	0.814747
SMART	SM00602:VPS10	3	0.225056	0.035993	ENSBTAG00000007948, ENSBTAG00000014611, ENSBTAG00000008849	709	5	11052	9.35289	1	1	1
UP_KW_MOLECULAR_FUNCTION	KW-0021~Allosteric enzyme	6	0.450113	0.0364764	ENSBTAG00000040151, ENSBTAG00000019759, ENSBTAG00000012858, ENSBTAG00000022007, ENSBTAG00000020698, ENSBTAG00000011494	591	35	11075	3.21247	0.963377	0.231885	0.211042
GOTERM_CC_DIRECT	GO:0030479~actin cortical patch	4	0.300075	0.0365438	ENSBTAG00000008032, ENSBTAG00000004072, ENSBTAG00000009761, ENSBTAG00000005470	1237	14	22895	5.28814	1	0.310285	0.28816
UP_SEQ_FEATURE	DOMAIN:PX	7	0.525131	0.036784	ENSBTAG00000004901, ENSBTAG00000025358, ENSBTAG00000018408, ENSBTAG00000001822, ENSBTAG00000020321, ENSBTAG00000010351, ENSBTAG00000000939	1247	48	24025	2.80966	1	1	0.994645
INTERPRO	IPR036034:PDZ_sf	15	1.12528	0.0370279	ENSBTAG00000008395, ENSBTAG00000010662, ENSBTAG00000015614, ENSBTAG00000013468, ENSBTAG00000021975, ENSBTAG00000008421, ENSBTAG00000021321, ENSBTAG00000001654, ENSBTAG00000000833, ENSBTAG00000005810, ENSBTAG00000017354, ENSBTAG00000018342, ENSBTAG00000012450, ENSBTAG00000015398, ENSBTAG00000013046	1307	158	25046	1.81927	1	1	0.997598
GOTERM_CC_DIRECT	GO:0000932~P-body	10	0.750188	0.0370995	ENSBTAG00000005913, ENSBTAG00000009683, ENSBTAG00000021341, ENSBTAG00000009483, ENSBTAG00000008573, ENSBTAG00000000630, ENSBTAG00000018979, ENSBTAG00000007666, ENSBTAG00000015220, ENSBTAG00000030435	1237	84	22895	2.20339	1	0.310285	0.28816
GOTERM_BP_DIRECT	GO:0032757~positive regulation of interleukin-8 production	7	0.525131	0.0373772	ENSBTAG00000013851, ENSBTAG00000020936, ENSBTAG00000004895, ENSBTAG00000021523, ENSBTAG00000016864, ENSBTAG00000000484, ENSBTAG00000020199	1169	45	20990	2.79308	1	0.961323	0.956919
GOTERM_BP_DIRECT	GO:0120162~positive regulation of cold-induced thermogenesis	7	0.525131	0.0373772	ENSBTAG00000010485, ENSBTAG00000014649, ENSBTAG00000001139, ENSBTAG00000009727, ENSBTAG00000006335, ENSBTAG00000019772, ENSBTAG00000025035	1169	45	20990	2.79308	1	0.961323	0.956919
GOTERM_BP_DIRECT	GO:0051603~proteolysis involved in protein catabolic process	7	0.525131	0.0373772	ENSBTAG00000009683, ENSBTAG00000008386, ENSBTAG00000012558, ENSBTAG00000019759, ENSBTAG00000017135, ENSBTAG00000012442, ENSBTAG00000018784	1169	45	20990	2.79308	1	0.961323	0.956919
GOTERM_BP_DIRECT	GO:0009410~response to xenobiotic stimulus	7	0.525131	0.0373772	ENSBTAG00000016170, ENSBTAG00000023929, ENSBTAG00000006609, ENSBTAG00000001246, ENSBTAG00000007842, ENSBTAG00000004594, ENSBTAG00000031575	1169	45	20990	2.79308	1	0.961323	0.956919
GOTERM_BP_DIRECT	GO:0009306~protein secretion	7	0.525131	0.0373772	ENSBTAG00000012421, ENSBTAG00000027766, ENSBTAG00000018824, ENSBTAG00000039684, ENSBTAG00000053386, ENSBTAG00000007111, ENSBTAG00000003474	1169	45	20990	2.79308	1	0.961323	0.956919
KEGG_PATHWAY	bta04064:NF-kappa B signaling pathway	14	1.05026	0.0374875	ENSBTAG00000013851, ENSBTAG00000007591, ENSBTAG00000005273, ENSBTAG00000010303, ENSBTAG00000006268, ENSBTAG00000007599, ENSBTAG00000020689, ENSBTAG00000021358, ENSBTAG00000006526, ENSBTAG00000016683, ENSBTAG00000012020, ENSBTAG00000015312, ENSBTAG00000016864, ENSBTAG00000013860	647	114	9773	1.85501	0.999997	0.20993	0.177441
INTERPRO	IPR008250:ATPase_P-typ_transduc_dom_A_sf	7	0.525131	0.0376254	ENSBTAG00000011156, ENSBTAG00000010551, ENSBTAG00000016305, ENSBTAG00000001246, ENSBTAG00000013204, ENSBTAG00000001398, ENSBTAG00000014486	1307	48	25046	2.7946	1	1	0.997598
INTERPRO	IPR003959:ATPase_AAA_core	7	0.525131	0.0376254	ENSBTAG00000008386, ENSBTAG00000021061, ENSBTAG00000001659, ENSBTAG00000010867, ENSBTAG00000010492, ENSBTAG00000009852, ENSBTAG00000008442	1307	48	25046	2.7946	1	1	0.997598
INTERPRO	IPR044492:P_typ_ATPase_HD_dom	7	0.525131	0.0376254	ENSBTAG00000011156, ENSBTAG00000010551, ENSBTAG00000016305, ENSBTAG00000001246, ENSBTAG00000013204, ENSBTAG00000001398, ENSBTAG00000014486	1307	48	25046	2.7946	1	1	0.997598
INTERPRO	IPR001757:P_typ_ATPase	7	0.525131	0.0376254	ENSBTAG00000011156, ENSBTAG00000010551, ENSBTAG00000016305, ENSBTAG00000001246, ENSBTAG00000013204, ENSBTAG00000001398, ENSBTAG00000014486	1307	48	25046	2.7946	1	1	0.997598
INTERPRO	IPR018303:ATPase_P-typ_P_site	7	0.525131	0.0376254	ENSBTAG00000011156, ENSBTAG00000010551, ENSBTAG00000016305, ENSBTAG00000001246, ENSBTAG00000013204, ENSBTAG00000001398, ENSBTAG00000014486	1307	48	25046	2.7946	1	1	0.997598
INTERPRO	IPR023299:ATPase_P-typ_cyto_dom_N	7	0.525131	0.0376254	ENSBTAG00000011156, ENSBTAG00000010551, ENSBTAG00000016305, ENSBTAG00000001246, ENSBTAG00000013204, ENSBTAG00000001398, ENSBTAG00000014486	1307	48	25046	2.7946	1	1	0.997598
INTERPRO	IPR018499:Tetraspanin/Peripherin	6	0.450113	0.0376619	ENSBTAG00000031252, ENSBTAG00000003907, ENSBTAG00000019369, ENSBTAG00000019569, ENSBTAG00000012805, ENSBTAG00000009014	1307	36	25046	3.19383	1	1	0.997598
GOTERM_CC_DIRECT	GO:0033180~proton-transporting V-type ATPase, V1 domain	3	0.225056	0.0377738	ENSBTAG00000007572, ENSBTAG00000002703, ENSBTAG00000001927	1237	6	22895	9.25424	1	0.310285	0.28816
GOTERM_CC_DIRECT	GO:0008385~IkappaB kinase complex	3	0.225056	0.0377738	ENSBTAG00000007591, ENSBTAG00000006268, ENSBTAG00000007599	1237	6	22895	9.25424	1	0.310285	0.28816
GOTERM_CC_DIRECT	GO:0008091~spectrin	3	0.225056	0.0377738	ENSBTAG00000004732, ENSBTAG00000006995, ENSBTAG00000005929	1237	6	22895	9.25424	1	0.310285	0.28816
GOTERM_MF_DIRECT	GO:0045159~myosin II binding	3	0.225056	0.0378037	ENSBTAG00000014676, ENSBTAG00000019915, ENSBTAG00000020067	1131	6	20922	9.24934	1	0.831681	0.824411
GOTERM_MF_DIRECT	GO:0043422~protein kinase B binding	3	0.225056	0.0378037	ENSBTAG00000013851, ENSBTAG00000012500, ENSBTAG00000006824	1131	6	20922	9.24934	1	0.831681	0.824411
GOTERM_BP_DIRECT	GO:0071222~cellular response to lipopolysaccharide	11	0.825206	0.0383787	ENSBTAG00000013851, ENSBTAG00000020936, ENSBTAG00000008573, ENSBTAG00000012500, ENSBTAG00000020428, ENSBTAG00000011986, ENSBTAG00000018059, ENSBTAG00000005622, ENSBTAG00000016864, ENSBTAG00000012671, ENSBTAG00000000829	1169	95	20990	2.07906	1	0.961323	0.956919
GOTERM_BP_DIRECT	GO:0043161~proteasome-mediated ubiquitin-dependent protein catabolic process	17	1.27532	0.0383957	ENSBTAG00000009683, ENSBTAG00000012575, ENSBTAG00000006371, ENSBTAG00000012657, ENSBTAG00000025099, ENSBTAG00000019164, ENSBTAG00000020161, ENSBTAG00000004413, ENSBTAG00000021061, ENSBTAG00000021392, ENSBTAG00000001514, ENSBTAG00000024539, ENSBTAG00000018425, ENSBTAG00000034689, ENSBTAG00000014433, ENSBTAG00000050696, ENSBTAG00000031641	1169	177	20990	1.72454	1	0.961323	0.956919
GOTERM_BP_DIRECT	GO:0009615~response to virus	6	0.450113	0.0384684	ENSBTAG00000032369, ENSBTAG00000011969, ENSBTAG00000009080, ENSBTAG00000000484, ENSBTAG00000000483, ENSBTAG00000011067	1169	34	20990	3.16862	1	0.961323	0.956919
INTERPRO	IPR035892:C2_domain_sf	16	1.2003	0.0389649	ENSBTAG00000007460, ENSBTAG00000011684, ENSBTAG00000006052, ENSBTAG00000015513, ENSBTAG00000016739, ENSBTAG00000008237, ENSBTAG00000009569, ENSBTAG00000047528, ENSBTAG00000009655, ENSBTAG00000006784, ENSBTAG00000003276, ENSBTAG00000008719, ENSBTAG00000006904, ENSBTAG00000004901, ENSBTAG00000019877, ENSBTAG00000010395	1307	174	25046	1.76211	1	1	0.997598
GOTERM_BP_DIRECT	GO:0044344~cellular response to fibroblast growth factor stimulus	4	0.300075	0.0394676	ENSBTAG00000008573, ENSBTAG00000000484, ENSBTAG00000003553, ENSBTAG00000000483	1169	14	20990	5.13015	1	0.961323	0.956919
GOTERM_BP_DIRECT	GO:0046718~symbiont entry into host cell	4	0.300075	0.0394676	ENSBTAG00000012687, ENSBTAG00000019964, ENSBTAG00000013240, ENSBTAG00000000484	1169	14	20990	5.13015	1	0.961323	0.956919
UP_SEQ_FEATURE	MOTIF:Microbody targeting signal	4	0.300075	0.0396709	ENSBTAG00000030174, ENSBTAG00000003746, ENSBTAG00000021535, ENSBTAG00000010867	1247	15	24025	5.13766	1	1	0.994645
UP_KW_CELLULAR_COMPONENT	KW-0796~Tight junction	8	0.60015	0.0398987	ENSBTAG00000013148, ENSBTAG00000021975, ENSBTAG00000017354, ENSBTAG00000019448, ENSBTAG00000018342, ENSBTAG00000006474, ENSBTAG00000015398, ENSBTAG00000040432	863	58	15593	2.49219	0.864001	0.16292	0.139645
GOTERM_BP_DIRECT	GO:0009437~carnitine metabolic process	3	0.225056	0.0399503	ENSBTAG00000014649, ENSBTAG00000021999, ENSBTAG00000021535	1169	6	20990	8.97776	1	0.961323	0.956919
GOTERM_BP_DIRECT	GO:2001214~positive regulation of vasculogenesis	3	0.225056	0.0399503	ENSBTAG00000020382, ENSBTAG00000050904, ENSBTAG00000012450	1169	6	20990	8.97776	1	0.961323	0.956919
GOTERM_BP_DIRECT	GO:0097011~cellular response to granulocyte macrophage colony-stimulating factor stimulus	3	0.225056	0.0399503	ENSBTAG00000008573, ENSBTAG00000008419, ENSBTAG00000003553	1169	6	20990	8.97776	1	0.961323	0.956919
GOTERM_BP_DIRECT	GO:0039702~viral budding via host ESCRT complex	3	0.225056	0.0399503	ENSBTAG00000001659, ENSBTAG00000013882, ENSBTAG00000013387	1169	6	20990	8.97776	1	0.961323	0.956919
GOTERM_BP_DIRECT	GO:0090383~phagosome acidification	3	0.225056	0.0399503	ENSBTAG00000010193, ENSBTAG00000000292, ENSBTAG00000018227	1169	6	20990	8.97776	1	0.961323	0.956919
GOTERM_BP_DIRECT	GO:0015871~choline transport	3	0.225056	0.0399503	ENSBTAG00000013677, ENSBTAG00000005675, ENSBTAG00000002628	1169	6	20990	8.97776	1	0.961323	0.956919
GOTERM_BP_DIRECT	GO:0046761~viral budding from plasma membrane	3	0.225056	0.0399503	ENSBTAG00000001659, ENSBTAG00000013882, ENSBTAG00000013387	1169	6	20990	8.97776	1	0.961323	0.956919
GOTERM_BP_DIRECT	GO:0010815~bradykinin catabolic process	3	0.225056	0.0399503	ENSBTAG00000024950, ENSBTAG00000019759, ENSBTAG00000004438	1169	6	20990	8.97776	1	0.961323	0.956919
GOTERM_BP_DIRECT	GO:0099558~maintenance of synapse structure	3	0.225056	0.0399503	ENSBTAG00000010665, ENSBTAG00000008849, ENSBTAG00000006824	1169	6	20990	8.97776	1	0.961323	0.956919
GOTERM_BP_DIRECT	GO:0031953~negative regulation of protein autophosphorylation	3	0.225056	0.0399503	ENSBTAG00000006609, ENSBTAG00000027173, ENSBTAG00000007952	1169	6	20990	8.97776	1	0.961323	0.956919
INTERPRO	IPR006068:ATPase_P-typ_cation-transptr_C	4	0.300075	0.0402201	ENSBTAG00000010551, ENSBTAG00000001246, ENSBTAG00000001398, ENSBTAG00000014486	1307	15	25046	5.11012	1	1	0.997598
GOTERM_BP_DIRECT	GO:0043066~negative regulation of apoptotic process	25	1.87547	0.0407658	ENSBTAG00000047739, ENSBTAG00000021725, ENSBTAG00000044105, ENSBTAG00000011969, ENSBTAG00000025035, ENSBTAG00000019020, ENSBTAG00000000434, ENSBTAG00000024822, ENSBTAG00000015220, ENSBTAG00000009496, ENSBTAG00000010125, ENSBTAG00000010444, ENSBTAG00000019914, ENSBTAG00000045904, ENSBTAG00000019838, ENSBTAG00000010989, ENSBTAG00000001292, ENSBTAG00000005039, ENSBTAG00000006762, ENSBTAG00000001511,…	1169	295	20990	1.52165	1	0.963932	0.959516
KEGG_PATHWAY	bta04915:Estrogen signaling pathway	16	1.2003	0.0409437	ENSBTAG00000015402, ENSBTAG00000012500, ENSBTAG00000011643, ENSBTAG00000017239, ENSBTAG00000019838, ENSBTAG00000010989, ENSBTAG00000004498, ENSBTAG00000040460, ENSBTAG00000024450, ENSBTAG00000047502, ENSBTAG00000005464, ENSBTAG00000008719, ENSBTAG00000022583, ENSBTAG00000006806, ENSBTAG00000016156, ENSBTAG00000004905	647	139	9773	1.73872	0.999999	0.225227	0.190371
GOTERM_BP_DIRECT	GO:0042632~cholesterol homeostasis	8	0.60015	0.0411895	ENSBTAG00000001410, ENSBTAG00000006609, ENSBTAG00000021272, ENSBTAG00000004403, ENSBTAG00000018043, ENSBTAG00000053374, ENSBTAG00000015241, ENSBTAG00000004115	1169	58	20990	2.47662	1	0.963932	0.959516
GOTERM_BP_DIRECT	GO:0042789~mRNA transcription by RNA polymerase II	5	0.375094	0.0416358	ENSBTAG00000012500, ENSBTAG00000009709, ENSBTAG00000030966, ENSBTAG00000021523, ENSBTAG00000000694	1169	24	20990	3.74073	1	0.963932	0.959516
GOTERM_BP_DIRECT	GO:0010634~positive regulation of epithelial cell migration	5	0.375094	0.0416358	ENSBTAG00000015513, ENSBTAG00000005359, ENSBTAG00000005980, ENSBTAG00000006420, ENSBTAG00000000483	1169	24	20990	3.74073	1	0.963932	0.959516
GOTERM_BP_DIRECT	GO:0060261~positive regulation of transcription initiation by RNA polymerase II	5	0.375094	0.0416358	ENSBTAG00000009709, ENSBTAG00000030966, ENSBTAG00000019502, ENSBTAG00000016683, ENSBTAG00000000694	1169	24	20990	3.74073	1	0.963932	0.959516
UP_KW_BIOLOGICAL_PROCESS	KW-0805~Transcription regulation	72	5.40135	0.0418223	ENSBTAG00000016757, ENSBTAG00000011224, ENSBTAG00000047739, ENSBTAG00000044105, ENSBTAG00000004498, ENSBTAG00000004136, ENSBTAG00000005622, ENSBTAG00000006633, ENSBTAG00000000694, ENSBTAG00000008136, ENSBTAG00000003764, ENSBTAG00000009709, ENSBTAG00000002835, ENSBTAG00000021062, ENSBTAG00000004976, ENSBTAG00000019502, ENSBTAG00000030302, ENSBTAG00000013653, ENSBTAG00000020428, ENSBTAG00000010106,…	444	937	7106	1.2298	0.995782	0.716204	0.716204
GOTERM_MF_DIRECT	GO:0017124~SH3 domain binding	8	0.60015	0.0421161	ENSBTAG00000005481, ENSBTAG00000010663, ENSBTAG00000003490, ENSBTAG00000017509, ENSBTAG00000002746, ENSBTAG00000015066, ENSBTAG00000004895, ENSBTAG00000012299	1131	60	20922	2.46649	1	0.881848	0.87414
UP_KW_MOLECULAR_FUNCTION	KW-0012~Acyltransferase	13	0.975244	0.0421585	ENSBTAG00000006051, ENSBTAG00000016208, ENSBTAG00000037377, ENSBTAG00000013127, ENSBTAG00000014649, ENSBTAG00000021535, ENSBTAG00000006177, ENSBTAG00000002743, ENSBTAG00000000746, ENSBTAG00000018043, ENSBTAG00000003746, ENSBTAG00000054158, ENSBTAG00000017363	591	129	11075	1.88847	0.978366	0.25014	0.227656
KEGG_PATHWAY	bta04520:Adherens junction	12	0.900225	0.0423386	ENSBTAG00000019044, ENSBTAG00000012687, ENSBTAG00000011215, ENSBTAG00000024715, ENSBTAG00000021879, ENSBTAG00000016156, ENSBTAG00000016024, ENSBTAG00000050904, ENSBTAG00000015991, ENSBTAG00000004643, ENSBTAG00000000253, ENSBTAG00000015398	647	93	9773	1.94905	1	0.225227	0.190371
GOTERM_BP_DIRECT	GO:0051897~positive regulation of phosphatidylinositol 3-kinase/protein kinase B signal transduction	12	0.900225	0.0425007	ENSBTAG00000043959, ENSBTAG00000005958, ENSBTAG00000012687, ENSBTAG00000005359, ENSBTAG00000024715, ENSBTAG00000017542, ENSBTAG00000006862, ENSBTAG00000019964, ENSBTAG00000008844, ENSBTAG00000000570, ENSBTAG00000031575, ENSBTAG00000020199	1169	110	20990	1.95878	1	0.97399	0.969528
UP_SEQ_FEATURE	COMPBIAS:Basic residues	47	3.52588	0.042658	ENSBTAG00000010533, ENSBTAG00000047739, ENSBTAG00000010737, ENSBTAG00000008339, ENSBTAG00000007304, ENSBTAG00000001123, ENSBTAG00000005980, ENSBTAG00000005408, ENSBTAG00000001840, ENSBTAG00000003889, ENSBTAG00000017542, ENSBTAG00000018710, ENSBTAG00000011482, ENSBTAG00000014158, ENSBTAG00000038620, ENSBTAG00000013264, ENSBTAG00000050696, ENSBTAG00000016873, ENSBTAG00000037457, ENSBTAG00000016109,…	1247	683	24025	1.32579	1	1	0.994645
KEGG_PATHWAY	bta05213:Endometrial cancer	9	0.675169	0.0426821	ENSBTAG00000011234, ENSBTAG00000008353, ENSBTAG00000011643, ENSBTAG00000016156, ENSBTAG00000010989, ENSBTAG00000015991, ENSBTAG00000024450, ENSBTAG00000005039, ENSBTAG00000013860	647	60	9773	2.26577	1	0.225227	0.190371
KEGG_PATHWAY	bta04660:T cell receptor signaling pathway	15	1.12528	0.0429004	ENSBTAG00000013851, ENSBTAG00000007591, ENSBTAG00000011643, ENSBTAG00000018427, ENSBTAG00000010007, ENSBTAG00000006268, ENSBTAG00000010989, ENSBTAG00000024492, ENSBTAG00000007599, ENSBTAG00000024450, ENSBTAG00000020133, ENSBTAG00000039160, ENSBTAG00000016156, ENSBTAG00000016683, ENSBTAG00000031575	647	128	9773	1.77013	1	0.225227	0.190371
GOTERM_BP_DIRECT	GO:0007229~integrin-mediated signaling pathway	9	0.675169	0.0430264	ENSBTAG00000008373, ENSBTAG00000005958, ENSBTAG00000010663, ENSBTAG00000012897, ENSBTAG00000019627, ENSBTAG00000018169, ENSBTAG00000009080, ENSBTAG00000009987, ENSBTAG00000031575	1169	71	20990	2.27605	1	0.97399	0.969528
GOTERM_BP_DIRECT	GO:0046330~positive regulation of JNK cascade	9	0.675169	0.0430264	ENSBTAG00000005958, ENSBTAG00000020936, ENSBTAG00000003336, ENSBTAG00000011742, ENSBTAG00000012020, ENSBTAG00000012550, ENSBTAG00000054678, ENSBTAG00000015312, ENSBTAG00000006762	1169	71	20990	2.27605	1	0.97399	0.969528
GOTERM_CC_DIRECT	GO:0014704~intercalated disc	5	0.375094	0.0432357	ENSBTAG00000002688, ENSBTAG00000015106, ENSBTAG00000032427, ENSBTAG00000033190, ENSBTAG00000002651	1237	25	22895	3.7017	1	0.341063	0.316744
GOTERM_CC_DIRECT	GO:0001533~cornified envelope	5	0.375094	0.0432357	ENSBTAG00000006806, ENSBTAG00000015106, ENSBTAG00000038384, ENSBTAG00000035182, ENSBTAG00000011969	1237	25	22895	3.7017	1	0.341063	0.316744
UP_KW_BIOLOGICAL_PROCESS	KW-0276~Fatty acid metabolism	11	0.825206	0.0432886	ENSBTAG00000017537, ENSBTAG00000025942, ENSBTAG00000031010, ENSBTAG00000030174, ENSBTAG00000014649, ENSBTAG00000039161, ENSBTAG00000001417, ENSBTAG00000021999, ENSBTAG00000021535, ENSBTAG00000024240, ENSBTAG00000017258	444	87	7106	2.02356	0.996533	0.716204	0.716204
GOTERM_MF_DIRECT	GO:0004713~protein tyrosine kinase activity	7	0.525131	0.0434427	ENSBTAG00000005958, ENSBTAG00000005408, ENSBTAG00000000377, ENSBTAG00000010444, ENSBTAG00000019414, ENSBTAG00000007304, ENSBTAG00000000570	1131	48	20922	2.69772	1	0.881848	0.87414
GOTERM_BP_DIRECT	GO:0006470~protein dephosphorylation	13	0.975244	0.0435428	ENSBTAG00000013863, ENSBTAG00000012447, ENSBTAG00000012848, ENSBTAG00000024492, ENSBTAG00000005754, ENSBTAG00000000253, ENSBTAG00000009103, ENSBTAG00000002962, ENSBTAG00000000223, ENSBTAG00000018052, ENSBTAG00000024715, ENSBTAG00000001729, ENSBTAG00000054678	1169	124	20990	1.88243	1	0.978432	0.97395
GOTERM_CC_DIRECT	GO:0044291~cell-cell contact zone	4	0.300075	0.0438933	ENSBTAG00000013468, ENSBTAG00000021879, ENSBTAG00000010073, ENSBTAG00000008421	1237	15	22895	4.9356	1	0.341063	0.316744
GOTERM_CC_DIRECT	GO:0005782~peroxisomal matrix	4	0.300075	0.0438933	ENSBTAG00000019759, ENSBTAG00000003746, ENSBTAG00000010867, ENSBTAG00000016791	1237	15	22895	4.9356	1	0.341063	0.316744
GOTERM_MF_DIRECT	GO:0004622~lysophospholipase activity	4	0.300075	0.0439382	ENSBTAG00000018669, ENSBTAG00000016155, ENSBTAG00000002101, ENSBTAG00000001420	1131	15	20922	4.93298	1	0.881848	0.87414
GOTERM_MF_DIRECT	GO:0005158~insulin receptor binding	4	0.300075	0.0439382	ENSBTAG00000025358, ENSBTAG00000017086, ENSBTAG00000019838, ENSBTAG00000010989	1131	15	20922	4.93298	1	0.881848	0.87414
GOTERM_MF_DIRECT	GO:0030506~ankyrin binding	4	0.300075	0.0439382	ENSBTAG00000016170, ENSBTAG00000004732, ENSBTAG00000006995, ENSBTAG00000015991	1131	15	20922	4.93298	1	0.881848	0.87414
GOTERM_BP_DIRECT	GO:0007155~cell adhesion	25	1.87547	0.0445927	ENSBTAG00000013148, ENSBTAG00000008373, ENSBTAG00000012897, ENSBTAG00000019627, ENSBTAG00000004552, ENSBTAG00000009987, ENSBTAG00000000253, ENSBTAG00000048246, ENSBTAG00000004518, ENSBTAG00000007708, ENSBTAG00000004777, ENSBTAG00000019448, ENSBTAG00000010073, ENSBTAG00000010303, ENSBTAG00000021879, ENSBTAG00000006367, ENSBTAG00000006287, ENSBTAG00000001233, ENSBTAG00000026236, ENSBTAG00000040432,…	1169	298	20990	1.50634	1	0.99471	0.990153
INTERPRO	IPR023298:ATPase_P-typ_TM_dom_sf	7	0.525131	0.0446817	ENSBTAG00000011156, ENSBTAG00000010551, ENSBTAG00000016305, ENSBTAG00000001246, ENSBTAG00000013204, ENSBTAG00000001398, ENSBTAG00000014486	1307	50	25046	2.68282	1	1	0.997598
UP_KW_BIOLOGICAL_PROCESS	KW-0804~Transcription	75	5.62641	0.0447628	ENSBTAG00000016757, ENSBTAG00000011224, ENSBTAG00000047739, ENSBTAG00000044105, ENSBTAG00000004498, ENSBTAG00000004136, ENSBTAG00000005622, ENSBTAG00000006633, ENSBTAG00000000694, ENSBTAG00000008136, ENSBTAG00000003764, ENSBTAG00000009709, ENSBTAG00000002835, ENSBTAG00000021062, ENSBTAG00000004976, ENSBTAG00000019502, ENSBTAG00000030302, ENSBTAG00000013653, ENSBTAG00000020428, ENSBTAG00000010106,…	444	984	7106	1.21986	0.997154	0.716204	0.716204
GOTERM_CC_DIRECT	GO:0030672~synaptic vesicle membrane	10	0.750188	0.0449015	ENSBTAG00000014238, ENSBTAG00000008609, ENSBTAG00000007572, ENSBTAG00000013513, ENSBTAG00000054934, ENSBTAG00000006526, ENSBTAG00000001192, ENSBTAG00000027074, ENSBTAG00000034689, ENSBTAG00000019218	1237	87	22895	2.12741	1	0.344245	0.319699
GOTERM_MF_DIRECT	GO:0000287~magnesium ion binding	18	1.35034	0.0451818	ENSBTAG00000013885, ENSBTAG00000011156, ENSBTAG00000014447, ENSBTAG00000015339, ENSBTAG00000030172, ENSBTAG00000011456, ENSBTAG00000020527, ENSBTAG00000010359, ENSBTAG00000009845, ENSBTAG00000009736, ENSBTAG00000016709, ENSBTAG00000008844, ENSBTAG00000033190, ENSBTAG00000011709, ENSBTAG00000021275, ENSBTAG00000000223, ENSBTAG00000008419, ENSBTAG00000015241	1131	201	20922	1.6566	1	0.891173	0.883383
KEGG_PATHWAY	bta04146:Peroxisome	11	0.825206	0.0462481	ENSBTAG00000008372, ENSBTAG00000030174, ENSBTAG00000020527, ENSBTAG00000003746, ENSBTAG00000021535, ENSBTAG00000015241, ENSBTAG00000012519, ENSBTAG00000006523, ENSBTAG00000016791, ENSBTAG00000006200, ENSBTAG00000017258	647	83	9773	2.00188	1	0.239067	0.202069
GOTERM_CC_DIRECT	GO:0031090~organelle membrane	6	0.450113	0.0472875	ENSBTAG00000011156, ENSBTAG00000002557, ENSBTAG00000002688, ENSBTAG00000001246, ENSBTAG00000001648, ENSBTAG00000003109	1237	37	22895	3.00138	1	0.357767	0.332257
GOTERM_BP_DIRECT	GO:0060173~limb development	4	0.300075	0.0473482	ENSBTAG00000012500, ENSBTAG00000002849, ENSBTAG00000000694, ENSBTAG00000006420	1169	15	20990	4.78814	1	1	0.995745
GOTERM_BP_DIRECT	GO:0007595~lactation	4	0.300075	0.0473482	ENSBTAG00000009496, ENSBTAG00000010125, ENSBTAG00000017035, ENSBTAG00000025035	1169	15	20990	4.78814	1	1	0.995745
GOTERM_BP_DIRECT	GO:0051403~stress-activated MAPK cascade	4	0.300075	0.0473482	ENSBTAG00000020936, ENSBTAG00000010007, ENSBTAG00000016156, ENSBTAG00000017103	1169	15	20990	4.78814	1	1	0.995745
UP_SEQ_FEATURE	DOMAIN:S100/CaBP-9k-type calcium binding subdomain	3	0.225056	0.0474245	ENSBTAG00000004777, ENSBTAG00000015147, ENSBTAG00000021378	1247	7	24025	8.25696	1	1	0.994645
UP_SEQ_FEATURE	DOMAIN:Choline/carnitine acyltransferase	3	0.225056	0.0474245	ENSBTAG00000014649, ENSBTAG00000021999, ENSBTAG00000021535	1247	7	24025	8.25696	1	1	0.994645
GOTERM_BP_DIRECT	GO:0006730~one-carbon metabolic process	6	0.450113	0.0476256	ENSBTAG00000017529, ENSBTAG00000020873, ENSBTAG00000012350, ENSBTAG00000018893, ENSBTAG00000043960, ENSBTAG00000001000	1169	36	20990	2.99259	1	1	0.995745
INTERPRO	IPR041647:IRK_C	4	0.300075	0.0476351	ENSBTAG00000016170, ENSBTAG00000000973, ENSBTAG00000008294, ENSBTAG00000024903	1307	16	25046	4.79074	1	1	0.997598
INTERPRO	IPR016449:K_chnl_inward-rec_Kir	4	0.300075	0.0476351	ENSBTAG00000016170, ENSBTAG00000000973, ENSBTAG00000008294, ENSBTAG00000024903	1307	16	25046	4.79074	1	1	0.997598
INTERPRO	IPR013518:K_chnl_inward-rec_Kir_cyto	4	0.300075	0.0476351	ENSBTAG00000016170, ENSBTAG00000000973, ENSBTAG00000008294, ENSBTAG00000024903	1307	16	25046	4.79074	1	1	0.997598
INTERPRO	IPR040445:Kir_TM	4	0.300075	0.0476351	ENSBTAG00000016170, ENSBTAG00000000973, ENSBTAG00000008294, ENSBTAG00000024903	1307	16	25046	4.79074	1	1	0.997598
INTERPRO	IPR016167:FAD-bd_PCMH_sub1	3	0.225056	0.0478961	ENSBTAG00000026748, ENSBTAG00000009725, ENSBTAG00000012519	1307	7	25046	8.2127	1	1	0.997598
INTERPRO	IPR000542:Carn_acyl_trans	3	0.225056	0.0478961	ENSBTAG00000014649, ENSBTAG00000021999, ENSBTAG00000021535	1307	7	25046	8.2127	1	1	0.997598
INTERPRO	IPR039551:Cho/carn_acyl_trans	3	0.225056	0.0478961	ENSBTAG00000014649, ENSBTAG00000021999, ENSBTAG00000021535	1307	7	25046	8.2127	1	1	0.997598
INTERPRO	IPR013625:PTB	3	0.225056	0.0478961	ENSBTAG00000006904, ENSBTAG00000022147, ENSBTAG00000009655	1307	7	25046	8.2127	1	1	0.997598
INTERPRO	IPR012896:Integrin_bsu_tail	3	0.225056	0.0478961	ENSBTAG00000018169, ENSBTAG00000009080, ENSBTAG00000009987	1307	7	25046	8.2127	1	1	0.997598
INTERPRO	IPR009146:Groucho_enhance	3	0.225056	0.0478961	ENSBTAG00000015580, ENSBTAG00000001152, ENSBTAG00000031363	1307	7	25046	8.2127	1	1	0.997598
INTERPRO	IPR036349:Integrin_bsu_tail_dom_sf	3	0.225056	0.0478961	ENSBTAG00000018169, ENSBTAG00000009080, ENSBTAG00000009987	1307	7	25046	8.2127	1	1	0.997598
INTERPRO	IPR018155:Hyaluronidase	3	0.225056	0.0478961	ENSBTAG00000000484, ENSBTAG00000052388, ENSBTAG00000000483	1307	7	25046	8.2127	1	1	0.997598
INTERPRO	IPR042231:Cho/carn_acyl_trans_2	3	0.225056	0.0478961	ENSBTAG00000014649, ENSBTAG00000021999, ENSBTAG00000021535	1307	7	25046	8.2127	1	1	0.997598
KEGG_PATHWAY	bta04062:Chemokine signaling pathway	20	1.50038	0.0481408	ENSBTAG00000011234, ENSBTAG00000007591, ENSBTAG00000010125, ENSBTAG00000011643, ENSBTAG00000003490, ENSBTAG00000019838, ENSBTAG00000050904, ENSBTAG00000006268, ENSBTAG00000010989, ENSBTAG00000007599, ENSBTAG00000021523, ENSBTAG00000005464, ENSBTAG00000008719, ENSBTAG00000022583, ENSBTAG00000005958, ENSBTAG00000039160, ENSBTAG00000000820, ENSBTAG00000016156, ENSBTAG00000016683, ENSBTAG00000031575	647	191	9773	1.58169	1	0.241863	0.204432
KEGG_PATHWAY	bta04015:Rap1 signaling pathway	22	1.65041	0.0482286	ENSBTAG00000007581, ENSBTAG00000043959, ENSBTAG00000016515, ENSBTAG00000012687, ENSBTAG00000010007, ENSBTAG00000050904, ENSBTAG00000010989, ENSBTAG00000003791, ENSBTAG00000024450, ENSBTAG00000009987, ENSBTAG00000020244, ENSBTAG00000000782, ENSBTAG00000020199, ENSBTAG00000005464, ENSBTAG00000039160, ENSBTAG00000005339, ENSBTAG00000016156, ENSBTAG00000015991, ENSBTAG00000011150, ENSBTAG00000012450,…	647	216	9773	1.53848	1	0.241863	0.204432
SMART	SM00174:RHO	14	1.05026	0.0483839	ENSBTAG00000017803, ENSBTAG00000009079, ENSBTAG00000009871, ENSBTAG00000050904, ENSBTAG00000021751, ENSBTAG00000003474, ENSBTAG00000005244, ENSBTAG00000004551, ENSBTAG00000019164, ENSBTAG00000022044, ENSBTAG00000025425, ENSBTAG00000000347, ENSBTAG00000010193, ENSBTAG00000053386	709	122	11052	1.7888	1	1	1
GOTERM_MF_DIRECT	GO:0005198~structural molecule activity	17	1.27532	0.0485423	ENSBTAG00000013148, ENSBTAG00000015106, ENSBTAG00000021879, ENSBTAG00000040460, ENSBTAG00000002178, ENSBTAG00000009014, ENSBTAG00000024663, ENSBTAG00000040432, ENSBTAG00000019251, ENSBTAG00000001654, ENSBTAG00000006806, ENSBTAG00000000987, ENSBTAG00000038384, ENSBTAG00000019448, ENSBTAG00000016165, ENSBTAG00000004905, ENSBTAG00000039820	1131	188	20922	1.67275	1	0.904797	0.896888
UP_KW_LIGAND	KW-0479~Metal-binding	241	18.0795	0.0487645	ENSBTAG00000016637, ENSBTAG00000016757, ENSBTAG00000008573, ENSBTAG00000019908, ENSBTAG00000040507, ENSBTAG00000021428, ENSBTAG00000005622, ENSBTAG00000009786, ENSBTAG00000007122, ENSBTAG00000005980, ENSBTAG00000002594, ENSBTAG00000019581, ENSBTAG00000004777, ENSBTAG00000031358, ENSBTAG00000019349, ENSBTAG00000011184, ENSBTAG00000014334, ENSBTAG00000008340, ENSBTAG00000010662, ENSBTAG00000013136,…	424	3038	5759	1.07748	0.871232	0.333224	0.308842
GOTERM_MF_DIRECT	GO:0004672~protein kinase activity	18	1.35034	0.0487958	ENSBTAG00000011046, ENSBTAG00000007591, ENSBTAG00000009065, ENSBTAG00000011742, ENSBTAG00000016838, ENSBTAG00000012106, ENSBTAG00000004135, ENSBTAG00000007599, ENSBTAG00000024450, ENSBTAG00000005039, ENSBTAG00000007304, ENSBTAG00000008079, ENSBTAG00000019986, ENSBTAG00000013790, ENSBTAG00000012550, ENSBTAG00000032234, ENSBTAG00000017103, ENSBTAG00000018049	1131	203	20922	1.64028	1	0.904797	0.896888
GOTERM_MF_DIRECT	GO:0019904~protein domain specific binding	11	0.825206	0.0488165	ENSBTAG00000022583, ENSBTAG00000012500, ENSBTAG00000018427, ENSBTAG00000032427, ENSBTAG00000021191, ENSBTAG00000004761, ENSBTAG00000020332, ENSBTAG00000017258, ENSBTAG00000013882, ENSBTAG00000007399, ENSBTAG00000010242	1131	102	20922	1.99496	1	0.904797	0.896888
UP_SEQ_FEATURE	REGION:Basic motif	5	0.375094	0.0488282	ENSBTAG00000013653, ENSBTAG00000044192, ENSBTAG00000021435, ENSBTAG00000046307, ENSBTAG00000012046	1247	27	24025	3.56782	1	1	0.994645
UP_SEQ_FEATURE	DOMAIN:bZIP	5	0.375094	0.0488282	ENSBTAG00000013653, ENSBTAG00000044192, ENSBTAG00000021435, ENSBTAG00000046307, ENSBTAG00000012046	1247	27	24025	3.56782	1	1	0.994645
GOTERM_CC_DIRECT	GO:0002102~podosome	5	0.375094	0.0489902	ENSBTAG00000000742, ENSBTAG00000015513, ENSBTAG00000021879, ENSBTAG00000019915, ENSBTAG00000009786	1237	26	22895	3.55932	1	0.365836	0.33975
KEGG_PATHWAY	bta04510:Focal adhesion	21	1.57539	0.0492889	ENSBTAG00000043959, ENSBTAG00000008373, ENSBTAG00000012897, ENSBTAG00000011643, ENSBTAG00000011215, ENSBTAG00000012447, ENSBTAG00000010106, ENSBTAG00000021879, ENSBTAG00000019838, ENSBTAG00000050904, ENSBTAG00000010989, ENSBTAG00000009987, ENSBTAG00000000782, ENSBTAG00000022583, ENSBTAG00000039160, ENSBTAG00000005339, ENSBTAG00000018169, ENSBTAG00000016156, ENSBTAG00000016024, ENSBTAG00000009080,…	647	204	9773	1.55494	1	0.243545	0.205853
KEGG_PATHWAY	bta04978:Mineral absorption	9	0.675169	0.050341	ENSBTAG00000008340, ENSBTAG00000012851, ENSBTAG00000010551, ENSBTAG00000002688, ENSBTAG00000001246, ENSBTAG00000017020, ENSBTAG00000023659, ENSBTAG00000011184, ENSBTAG00000001595	647	62	9773	2.19268	1	0.244063	0.206291
INTERPRO	IPR003961:FN3_dom	18	1.35034	0.0504171	ENSBTAG00000011465, ENSBTAG00000014611, ENSBTAG00000012687, ENSBTAG00000009151, ENSBTAG00000020933, ENSBTAG00000012848, ENSBTAG00000000253, ENSBTAG00000047600, ENSBTAG00000025035, ENSBTAG00000018381, ENSBTAG00000018052, ENSBTAG00000024715, ENSBTAG00000001602, ENSBTAG00000018169, ENSBTAG00000014132, ENSBTAG00000019338, ENSBTAG00000033107, ENSBTAG00000018474	1307	211	25046	1.63476	1	1	0.997598
INTERPRO	IPR029044:Nucleotide-diphossugar_trans	10	0.750188	0.05045	ENSBTAG00000012090, ENSBTAG00000001390, ENSBTAG00000001546, ENSBTAG00000012626, ENSBTAG00000013957, ENSBTAG00000000925, ENSBTAG00000008844, ENSBTAG00000008553, ENSBTAG00000000111, ENSBTAG00000009037	1307	92	25046	2.08293	1	1	0.997598
GOTERM_CC_DIRECT	GO:0055037~recycling endosome	10	0.750188	0.05067	ENSBTAG00000017803, ENSBTAG00000009079, ENSBTAG00000000742, ENSBTAG00000005493, ENSBTAG00000009194, ENSBTAG00000004135, ENSBTAG00000016220, ENSBTAG00000005115, ENSBTAG00000001292, ENSBTAG00000019577	1237	89	22895	2.07961	1	0.373529	0.346895
KEGG_PATHWAY	bta00670:One carbon pool by folate	7	0.525131	0.0508465	ENSBTAG00000025903, ENSBTAG00000020873, ENSBTAG00000012350, ENSBTAG00000000160, ENSBTAG00000020698, ENSBTAG00000018893, ENSBTAG00000043960	647	41	9773	2.57892	1	0.244063	0.206291
GOTERM_MF_DIRECT	GO:0070573~metallodipeptidase activity	3	0.225056	0.0510583	ENSBTAG00000024950, ENSBTAG00000021428, ENSBTAG00000009841	1131	7	20922	7.928	1	0.904797	0.896888
GOTERM_MF_DIRECT	GO:0004722~protein serine/threonine phosphatase activity	7	0.525131	0.0514394	ENSBTAG00000002962, ENSBTAG00000000223, ENSBTAG00000012447, ENSBTAG00000018332, ENSBTAG00000005754, ENSBTAG00000012928, ENSBTAG00000009103	1131	50	20922	2.58981	1	0.904797	0.896888
UP_KW_DISEASE	KW-0043~Tumor suppressor	8	0.60015	0.0514478	ENSBTAG00000008010, ENSBTAG00000011343, ENSBTAG00000025942, ENSBTAG00000044192, ENSBTAG00000003209, ENSBTAG00000050904, ENSBTAG00000020244, ENSBTAG00000015541	12	34	93	1.82353	0.190448	0.205791	0.205791
GOTERM_MF_DIRECT	GO:0005515~protein binding	142	10.6527	0.051877	ENSBTAG00000016637, ENSBTAG00000011465, ENSBTAG00000014611, ENSBTAG00000003160, ENSBTAG00000011748, ENSBTAG00000001387, ENSBTAG00000000571, ENSBTAG00000050712, ENSBTAG00000009709, ENSBTAG00000015541, ENSBTAG00000010662, ENSBTAG00000005470, ENSBTAG00000010665, ENSBTAG00000018824, ENSBTAG00000013813, ENSBTAG00000015319, ENSBTAG00000012848, ENSBTAG00000004300, ENSBTAG00000006049, ENSBTAG00000001152,…	1131	2290	20922	1.14708	1	0.904797	0.896888
GOTERM_MF_DIRECT	GO:0030371~translation repressor activity	4	0.300075	0.0519692	ENSBTAG00000053726, ENSBTAG00000000480, ENSBTAG00000008224, ENSBTAG00000027654	1131	16	20922	4.62467	1	0.904797	0.896888
INTERPRO	IPR001245:Ser-Thr/Tyr_kinase_cat_dom	13	0.975244	0.0521814	ENSBTAG00000010662, ENSBTAG00000012687, ENSBTAG00000010444, ENSBTAG00000002081, ENSBTAG00000004135, ENSBTAG00000005039, ENSBTAG00000047600, ENSBTAG00000000782, ENSBTAG00000008079, ENSBTAG00000000570, ENSBTAG00000005958, ENSBTAG00000000377, ENSBTAG00000017103	1307	136	25046	1.83175	1	1	0.997598
GOTERM_MF_DIRECT	GO:0005484~SNAP receptor activity	6	0.450113	0.0521998	ENSBTAG00000005162, ENSBTAG00000012820, ENSBTAG00000054934, ENSBTAG00000001192, ENSBTAG00000023997, ENSBTAG00000020760	1131	38	20922	2.92084	1	0.904797	0.896888
INTERPRO	IPR036871:PX_dom_sf	7	0.525131	0.0525105	ENSBTAG00000004901, ENSBTAG00000025358, ENSBTAG00000018408, ENSBTAG00000001822, ENSBTAG00000020321, ENSBTAG00000010351, ENSBTAG00000000939	1307	52	25046	2.57963	1	1	0.997598
INTERPRO	IPR029021:Prot-tyrosine_phosphatase-like	11	0.825206	0.0526652	ENSBTAG00000006904, ENSBTAG00000013863, ENSBTAG00000018052, ENSBTAG00000024715, ENSBTAG00000012848, ENSBTAG00000024492, ENSBTAG00000001729, ENSBTAG00000054678, ENSBTAG00000000253, ENSBTAG00000014422, ENSBTAG00000009655	1307	107	25046	1.97002	1	1	0.997598
GOTERM_BP_DIRECT	GO:0043484~regulation of RNA splicing	7	0.525131	0.0533458	ENSBTAG00000001996, ENSBTAG00000005408, ENSBTAG00000013468, ENSBTAG00000019414, ENSBTAG00000004873, ENSBTAG00000007304, ENSBTAG00000048800, ENSBTAG00000003851	1169	49	20990	2.56507	1	1	0.995745
GOTERM_BP_DIRECT	GO:0034394~protein localization to cell surface	5	0.375094	0.0537083	ENSBTAG00000016128, ENSBTAG00000011899, ENSBTAG00000021879, ENSBTAG00000012848, ENSBTAG00000009014	1169	26	20990	3.45298	1	1	0.995745
GOTERM_BP_DIRECT	GO:0048870~cell motility	5	0.375094	0.0537083	ENSBTAG00000001511, ENSBTAG00000004948, ENSBTAG00000003490, ENSBTAG00000018169, ENSBTAG00000016354	1169	26	20990	3.45298	1	1	0.995745
GOTERM_BP_DIRECT	GO:0016050~vesicle organization	3	0.225056	0.0538989	ENSBTAG00000008849, ENSBTAG00000001822, ENSBTAG00000020321	1169	7	20990	7.69522	1	1	0.995745
GOTERM_BP_DIRECT	GO:0098792~xenophagy	3	0.225056	0.0538989	ENSBTAG00000020936, ENSBTAG00000007935, ENSBTAG00000016156	1169	7	20990	7.69522	1	1	0.995745
GOTERM_BP_DIRECT	GO:0070828~heterochromatin organization	3	0.225056	0.0538989	ENSBTAG00000021725, ENSBTAG00000003581, ENSBTAG00000020698	1169	7	20990	7.69522	1	1	0.995745
GOTERM_BP_DIRECT	GO:1901800~positive regulation of proteasomal protein catabolic process	3	0.225056	0.0538989	ENSBTAG00000013753, ENSBTAG00000013523, ENSBTAG00000018016	1169	7	20990	7.69522	1	1	0.995745
GOTERM_BP_DIRECT	GO:0030033~microvillus assembly	3	0.225056	0.0538989	ENSBTAG00000011742, ENSBTAG00000014655, ENSBTAG00000010347	1169	7	20990	7.69522	1	1	0.995745
GOTERM_BP_DIRECT	GO:0001553~luteinization	3	0.225056	0.0538989	ENSBTAG00000009496, ENSBTAG00000010125, ENSBTAG00000004636	1169	7	20990	7.69522	1	1	0.995745
KEGG_PATHWAY	bta01230:Biosynthesis of amino acids	10	0.750188	0.0541083	ENSBTAG00000000555, ENSBTAG00000013631, ENSBTAG00000019782, ENSBTAG00000020527, ENSBTAG00000010336, ENSBTAG00000020873, ENSBTAG00000012350, ENSBTAG00000012927, ENSBTAG00000032304, ENSBTAG00000000160	647	74	9773	2.04123	1	0.256062	0.216433
SMART	SM00312:PX	7	0.525131	0.0546233	ENSBTAG00000004901, ENSBTAG00000025358, ENSBTAG00000018408, ENSBTAG00000001822, ENSBTAG00000020321, ENSBTAG00000010351, ENSBTAG00000000939	709	43	11052	2.53761	1	1	1
SMART	SM00462:PTB	7	0.525131	0.0546233	ENSBTAG00000006904, ENSBTAG00000008395, ENSBTAG00000022583, ENSBTAG00000019838, ENSBTAG00000006824, ENSBTAG00000022147, ENSBTAG00000009655	709	43	11052	2.53761	1	1	1
SMART	SM00326:SH3	20	1.50038	0.0547322	ENSBTAG00000020837, ENSBTAG00000015513, ENSBTAG00000018427, ENSBTAG00000038617, ENSBTAG00000018824, ENSBTAG00000010989, ENSBTAG00000010626, ENSBTAG00000020689, ENSBTAG00000009624, ENSBTAG00000047424, ENSBTAG00000022147, ENSBTAG00000006287, ENSBTAG00000006762, ENSBTAG00000009576, ENSBTAG00000019044, ENSBTAG00000039160, ENSBTAG00000002746, ENSBTAG00000017354, ENSBTAG00000031575, ENSBTAG00000013046	709	200	11052	1.55882	1	1	1
UP_SEQ_FEATURE	DOMAIN:MPN	4	0.300075	0.0549307	ENSBTAG00000007817, ENSBTAG00000025778, ENSBTAG00000018425, ENSBTAG00000023840	1247	17	24025	4.53323	1	1	0.994645
UP_SEQ_FEATURE	DOMAIN:Cyclin C-terminal	4	0.300075	0.0549307	ENSBTAG00000046343, ENSBTAG00000010106, ENSBTAG00000004873, ENSBTAG00000003851	1247	17	24025	4.53323	1	1	0.994645
GOTERM_MF_DIRECT	GO:0045499~chemorepellent activity	5	0.375094	0.0552104	ENSBTAG00000048246, ENSBTAG00000016515, ENSBTAG00000004150, ENSBTAG00000021273, ENSBTAG00000020489	1131	27	20922	3.42568	1	0.942698	0.934457
INTERPRO	IPR050302:Rab_GAP_TBC_domain	4	0.300075	0.0556682	ENSBTAG00000005493, ENSBTAG00000018086, ENSBTAG00000009624, ENSBTAG00000012022	1307	17	25046	4.50893	1	1	0.997598
INTERPRO	IPR037518:MPN	4	0.300075	0.0556682	ENSBTAG00000007817, ENSBTAG00000025778, ENSBTAG00000018425, ENSBTAG00000023840	1307	17	25046	4.50893	1	1	0.997598
GOTERM_BP_DIRECT	GO:0048009~insulin-like growth factor receptor signaling pathway	4	0.300075	0.0559363	ENSBTAG00000015738, ENSBTAG00000019838, ENSBTAG00000016156, ENSBTAG00000010989	1169	16	20990	4.48888	1	1	0.995745
GOTERM_BP_DIRECT	GO:0090050~positive regulation of cell migration involved in sprouting angiogenesis	4	0.300075	0.0559363	ENSBTAG00000004901, ENSBTAG00000021275, ENSBTAG00000005339, ENSBTAG00000026819	1169	16	20990	4.48888	1	1	0.995745
GOTERM_BP_DIRECT	GO:0090314~positive regulation of protein targeting to membrane	4	0.300075	0.0559363	ENSBTAG00000021275, ENSBTAG00000005810, ENSBTAG00000027173, ENSBTAG00000005475	1169	16	20990	4.48888	1	1	0.995745
GOTERM_MF_DIRECT	GO:0004197~cysteine-type endopeptidase activity	8	0.60015	0.0564551	ENSBTAG00000001356, ENSBTAG00000021370, ENSBTAG00000017135, ENSBTAG00000017179, ENSBTAG00000010428, ENSBTAG00000003443, ENSBTAG00000012442, ENSBTAG00000018784	1131	64	20922	2.31233	1	0.949774	0.941472
GOTERM_BP_DIRECT	GO:0030154~cell differentiation	34	2.55064	0.057223	ENSBTAG00000016515, ENSBTAG00000013444, ENSBTAG00000004150, ENSBTAG00000011224, ENSBTAG00000020815, ENSBTAG00000015986, ENSBTAG00000001081, ENSBTAG00000015406, ENSBTAG00000044105, ENSBTAG00000046668, ENSBTAG00000004432, ENSBTAG00000009206, ENSBTAG00000027317, ENSBTAG00000002835, ENSBTAG00000010290, ENSBTAG00000017542, ENSBTAG00000015187, ENSBTAG00000030302, ENSBTAG00000012450, ENSBTAG00000018652,…	1169	445	20990	1.37188	1	1	0.995745
UP_SEQ_FEATURE	CROSSLNK:Glycyl lysine isopeptide (Lys-Gly) (interchain with G-Cter in ubiquitin)	13	0.975244	0.0577426	ENSBTAG00000019914, ENSBTAG00000011415, ENSBTAG00000020801, ENSBTAG00000006268, ENSBTAG00000007599, ENSBTAG00000005144, ENSBTAG00000027654, ENSBTAG00000000742, ENSBTAG00000032369, ENSBTAG00000018425, ENSBTAG00000010193, ENSBTAG00000018320, ENSBTAG00000017246	1247	139	24025	1.80188	1	1	0.994645
GOTERM_BP_DIRECT	GO:0050731~positive regulation of peptidyl-tyrosine phosphorylation	7	0.525131	0.0578945	ENSBTAG00000005958, ENSBTAG00000016515, ENSBTAG00000020936, ENSBTAG00000005339, ENSBTAG00000012219, ENSBTAG00000024715, ENSBTAG00000018059	1169	50	20990	2.51377	1	1	0.995745
GOTERM_BP_DIRECT	GO:0030216~keratinocyte differentiation	6	0.450113	0.0579644	ENSBTAG00000004518, ENSBTAG00000015106, ENSBTAG00000020060, ENSBTAG00000002849, ENSBTAG00000019712, ENSBTAG00000032821	1169	38	20990	2.83508	1	1	0.995745
UP_KW_LIGAND	KW-0186~Copper	10	0.750188	0.0592094	ENSBTAG00000008340, ENSBTAG00000012994, ENSBTAG00000015996, ENSBTAG00000002340, ENSBTAG00000012638, ENSBTAG00000020895, ENSBTAG00000005115, ENSBTAG00000001595, ENSBTAG00000021378, ENSBTAG00000007111	424	68	5759	1.99743	0.918113	0.346798	0.321422
UP_KW_MOLECULAR_FUNCTION	KW-0328~Glycosyltransferase	14	1.05026	0.0593705	ENSBTAG00000010357, ENSBTAG00000013957, ENSBTAG00000016506, ENSBTAG00000012317, ENSBTAG00000007646, ENSBTAG00000021445, ENSBTAG00000015509, ENSBTAG00000009037, ENSBTAG00000012090, ENSBTAG00000000639, ENSBTAG00000000925, ENSBTAG00000018046, ENSBTAG00000014642, ENSBTAG00000011494	591	151	11075	1.73743	0.995692	0.330248	0.300563
GOTERM_BP_DIRECT	GO:0097192~extrinsic apoptotic signaling pathway in absence of ligand	5	0.375094	0.0603808	ENSBTAG00000011234, ENSBTAG00000010444, ENSBTAG00000006526, ENSBTAG00000015154, ENSBTAG00000013641	1169	27	20990	3.3251	1	1	0.995745
GOTERM_BP_DIRECT	GO:0030163~protein catabolic process	5	0.375094	0.0603808	ENSBTAG00000008386, ENSBTAG00000016128, ENSBTAG00000008868, ENSBTAG00000019759, ENSBTAG00000010867	1169	27	20990	3.3251	1	1	0.995745
GOTERM_MF_DIRECT	GO:0050660~flavin adenine dinucleotide binding	8	0.60015	0.060459	ENSBTAG00000017082, ENSBTAG00000016206, ENSBTAG00000031010, ENSBTAG00000030174, ENSBTAG00000026748, ENSBTAG00000009725, ENSBTAG00000024240, ENSBTAG00000012519	1131	65	20922	2.27676	1	0.988777	0.980134
GOTERM_MF_DIRECT	GO:0140311~protein sequestering activity	4	0.300075	0.0606526	ENSBTAG00000018084, ENSBTAG00000013677, ENSBTAG00000001356, ENSBTAG00000016683	1131	17	20922	4.35263	1	0.988777	0.980134
UP_SEQ_FEATURE	DOMAIN:AB hydrolase-1	5	0.375094	0.0609685	ENSBTAG00000037377, ENSBTAG00000007077, ENSBTAG00000006379, ENSBTAG00000015241, ENSBTAG00000001420	1247	29	24025	3.32177	1	1	0.994645
UP_SEQ_FEATURE	DOMAIN:Grh/CP2 DB	3	0.225056	0.0610988	ENSBTAG00000004518, ENSBTAG00000007765, ENSBTAG00000007485	1247	8	24025	7.22484	1	1	0.994645
UP_SEQ_FEATURE	ZN_FING:FYVE-type	3	0.225056	0.0610988	ENSBTAG00000016951, ENSBTAG00000014334, ENSBTAG00000018564	1247	8	24025	7.22484	1	1	0.994645
UP_SEQ_FEATURE	DOMAIN:2Fe-2S ferredoxin-type	3	0.225056	0.0610988	ENSBTAG00000009725, ENSBTAG00000012519, ENSBTAG00000011793	1247	8	24025	7.22484	1	1	0.994645
INTERPRO	IPR001394:Peptidase_C19_UCH	7	0.525131	0.0611225	ENSBTAG00000001356, ENSBTAG00000011899, ENSBTAG00000009749, ENSBTAG00000017179, ENSBTAG00000010428, ENSBTAG00000003443, ENSBTAG00000010350	1307	54	25046	2.48409	1	1	0.997598
INTERPRO	IPR007122:Villin/Gelsolin	3	0.225056	0.0616948	ENSBTAG00000012963, ENSBTAG00000019915, ENSBTAG00000009786	1307	8	25046	7.18611	1	1	0.997598
INTERPRO	IPR036010:2Fe-2S_ferredoxin-like_sf	3	0.225056	0.0616948	ENSBTAG00000009725, ENSBTAG00000012519, ENSBTAG00000011793	1307	8	25046	7.18611	1	1	0.997598
INTERPRO	IPR043198:Cyclin/Ssn8	3	0.225056	0.0616948	ENSBTAG00000004873, ENSBTAG00000003851, ENSBTAG00000014158	1307	8	25046	7.18611	1	1	0.997598
INTERPRO	IPR001041:2Fe-2S_ferredoxin-type	3	0.225056	0.0616948	ENSBTAG00000009725, ENSBTAG00000012519, ENSBTAG00000011793	1307	8	25046	7.18611	1	1	0.997598
INTERPRO	IPR001605:PH_dom-spectrin-type	3	0.225056	0.0616948	ENSBTAG00000004732, ENSBTAG00000006995, ENSBTAG00000005929	1307	8	25046	7.18611	1	1	0.997598
INTERPRO	IPR040167:TF_CP2-like	3	0.225056	0.0616948	ENSBTAG00000004518, ENSBTAG00000007765, ENSBTAG00000007485	1307	8	25046	7.18611	1	1	0.997598
INTERPRO	IPR007604:CP2	3	0.225056	0.0616948	ENSBTAG00000004518, ENSBTAG00000007765, ENSBTAG00000007485	1307	8	25046	7.18611	1	1	0.997598
INTERPRO	IPR033760:Integrin_beta_N	3	0.225056	0.0616948	ENSBTAG00000018169, ENSBTAG00000009080, ENSBTAG00000009987	1307	8	25046	7.18611	1	1	0.997598
INTERPRO	IPR002369:Integrin_bsu_VWA	3	0.225056	0.0616948	ENSBTAG00000018169, ENSBTAG00000009080, ENSBTAG00000009987	1307	8	25046	7.18611	1	1	0.997598
INTERPRO	IPR000306:Znf_FYVE	5	0.375094	0.061962	ENSBTAG00000019581, ENSBTAG00000011041, ENSBTAG00000016951, ENSBTAG00000014334, ENSBTAG00000018564	1307	29	25046	3.30396	1	1	0.997598
INTERPRO	IPR013780:Glyco_hydro_b	5	0.375094	0.061962	ENSBTAG00000018905, ENSBTAG00000001124, ENSBTAG00000030434, ENSBTAG00000013240, ENSBTAG00000016021	1307	29	25046	3.30396	1	1	0.997598
INTERPRO	IPR036116:FN3_sf	18	1.35034	0.0622665	ENSBTAG00000011465, ENSBTAG00000014611, ENSBTAG00000012687, ENSBTAG00000009151, ENSBTAG00000020933, ENSBTAG00000012848, ENSBTAG00000000253, ENSBTAG00000047600, ENSBTAG00000025035, ENSBTAG00000018381, ENSBTAG00000018052, ENSBTAG00000024715, ENSBTAG00000001602, ENSBTAG00000018169, ENSBTAG00000014132, ENSBTAG00000019338, ENSBTAG00000033107, ENSBTAG00000018474	1307	217	25046	1.58956	1	1	0.997598
UP_SEQ_FEATURE	DOMAIN:Helicase ATP-binding	11	0.825206	0.0625534	ENSBTAG00000035907, ENSBTAG00000021096, ENSBTAG00000022185, ENSBTAG00000015187, ENSBTAG00000018423, ENSBTAG00000016023, ENSBTAG00000003570, ENSBTAG00000008339, ENSBTAG00000013265, ENSBTAG00000003399, ENSBTAG00000002287	1247	111	24025	1.90927	1	1	0.994645
GOTERM_MF_DIRECT	GO:0016746~acyltransferase activity	6	0.450113	0.0627326	ENSBTAG00000002743, ENSBTAG00000013127, ENSBTAG00000014649, ENSBTAG00000021999, ENSBTAG00000021535, ENSBTAG00000054158	1131	40	20922	2.7748	1	0.988777	0.980134
UP_SEQ_FEATURE	DOMAIN:Sushi 1	4	0.300075	0.0634595	ENSBTAG00000007450, ENSBTAG00000046158, ENSBTAG00000006354, ENSBTAG00000005397	1247	18	24025	4.28139	1	1	0.994645
GOTERM_BP_DIRECT	GO:0043087~regulation of GTPase activity	6	0.450113	0.0635775	ENSBTAG00000001511, ENSBTAG00000039160, ENSBTAG00000016739, ENSBTAG00000000897, ENSBTAG00000031575, ENSBTAG00000000571	1169	39	20990	2.76239	1	1	0.995745
GOTERM_BP_DIRECT	GO:0030307~positive regulation of cell growth	6	0.450113	0.0635775	ENSBTAG00000021275, ENSBTAG00000006806, ENSBTAG00000005359, ENSBTAG00000010877, ENSBTAG00000005675, ENSBTAG00000000483	1169	39	20990	2.76239	1	1	0.995745
SMART	SM00667:LisH	5	0.375094	0.0638428	ENSBTAG00000012575, ENSBTAG00000006371, ENSBTAG00000013856, ENSBTAG00000010717, ENSBTAG00000010286	709	24	11052	3.24753	1	1	1
KEGG_PATHWAY	bta01232:Nucleotide metabolism	11	0.825206	0.0642436	ENSBTAG00000013885, ENSBTAG00000011456, ENSBTAG00000001626, ENSBTAG00000012317, ENSBTAG00000030674, ENSBTAG00000000639, ENSBTAG00000012858, ENSBTAG00000016709, ENSBTAG00000012519, ENSBTAG00000017017, ENSBTAG00000017147	647	88	9773	1.88814	1	0.299803	0.253405
UP_KW_PTM	KW-0702~S-nitrosylation	7	0.525131	0.0642466	ENSBTAG00000016208, ENSBTAG00000046421, ENSBTAG00000010347, ENSBTAG00000021746, ENSBTAG00000008294, ENSBTAG00000013208, ENSBTAG00000007599	563	46	9019	2.43776	0.880556	0.476217	0.476217
GOTERM_MF_DIRECT	GO:0051087~protein-folding chaperone binding	8	0.60015	0.0646326	ENSBTAG00000012586, ENSBTAG00000012589, ENSBTAG00000001246, ENSBTAG00000018254, ENSBTAG00000021752, ENSBTAG00000006200, ENSBTAG00000013641, ENSBTAG00000017137	1131	66	20922	2.24226	1	0.988777	0.980134
GOTERM_MF_DIRECT	GO:0005200~structural constituent of cytoskeleton	7	0.525131	0.0650133	ENSBTAG00000009761, ENSBTAG00000001290, ENSBTAG00000004732, ENSBTAG00000006995, ENSBTAG00000021128, ENSBTAG00000005345, ENSBTAG00000005929	1131	53	20922	2.44322	1	0.988777	0.980134
SMART	SM00032:CCP	8	0.60015	0.0652027	ENSBTAG00000007450, ENSBTAG00000017239, ENSBTAG00000003857, ENSBTAG00000006984, ENSBTAG00000014132, ENSBTAG00000046158, ENSBTAG00000006078, ENSBTAG00000005397	709	56	11052	2.22688	1	1	1
GOTERM_BP_DIRECT	GO:0051281~positive regulation of release of sequestered calcium ion into cytosol	4	0.300075	0.065206	ENSBTAG00000019627, ENSBTAG00000008868, ENSBTAG00000010390, ENSBTAG00000020199	1169	17	20990	4.22483	1	1	0.995745
GOTERM_BP_DIRECT	GO:0045930~negative regulation of mitotic cell cycle	4	0.300075	0.065206	ENSBTAG00000031184, ENSBTAG00000018254, ENSBTAG00000008421, ENSBTAG00000020330	1169	17	20990	4.22483	1	1	0.995745
SMART	SM00060:FN3	16	1.2003	0.0655463	ENSBTAG00000011465, ENSBTAG00000014611, ENSBTAG00000012687, ENSBTAG00000009151, ENSBTAG00000020933, ENSBTAG00000012848, ENSBTAG00000000253, ENSBTAG00000047600, ENSBTAG00000025035, ENSBTAG00000018052, ENSBTAG00000024715, ENSBTAG00000001602, ENSBTAG00000018169, ENSBTAG00000014132, ENSBTAG00000033107, ENSBTAG00000018474	709	153	11052	1.63013	1	1	1
GOTERM_CC_DIRECT	GO:0044754~autolysosome	3	0.225056	0.0656375	ENSBTAG00000020359, ENSBTAG00000007399, ENSBTAG00000010242	1237	8	22895	6.94068	1	0.477742	0.443677
GOTERM_MF_DIRECT	GO:0009931~calcium-dependent protein serine/threonine kinase activity	3	0.225056	0.065688	ENSBTAG00000019933, ENSBTAG00000016532, ENSBTAG00000018049	1131	8	20922	6.937	1	0.988777	0.980134
GOTERM_MF_DIRECT	GO:0005161~platelet-derived growth factor receptor binding	3	0.225056	0.065688	ENSBTAG00000043959, ENSBTAG00000005339, ENSBTAG00000024715	1131	8	20922	6.937	1	0.988777	0.980134
GOTERM_MF_DIRECT	GO:0032934~sterol binding	3	0.225056	0.065688	ENSBTAG00000001410, ENSBTAG00000006471, ENSBTAG00000020332	1131	8	20922	6.937	1	0.988777	0.980134
INTERPRO	IPR046347:bZIP_sf	7	0.525131	0.0657238	ENSBTAG00000023929, ENSBTAG00000044192, ENSBTAG00000004136, ENSBTAG00000021435, ENSBTAG00000046307, ENSBTAG00000012046, ENSBTAG00000017994	1307	55	25046	2.43892	1	1	0.997598
UP_SEQ_FEATURE	DOMAIN:Fibronectin type-III	17	1.27532	0.0657726	ENSBTAG00000011465, ENSBTAG00000014611, ENSBTAG00000012687, ENSBTAG00000009151, ENSBTAG00000020933, ENSBTAG00000012848, ENSBTAG00000000253, ENSBTAG00000047600, ENSBTAG00000025035, ENSBTAG00000018381, ENSBTAG00000018052, ENSBTAG00000024715, ENSBTAG00000001602, ENSBTAG00000018169, ENSBTAG00000014132, ENSBTAG00000033107, ENSBTAG00000018474	1247	204	24025	1.60552	1	1	0.994645
GOTERM_BP_DIRECT	GO:0001654~eye development	5	0.375094	0.0674705	ENSBTAG00000009871, ENSBTAG00000005359, ENSBTAG00000004432, ENSBTAG00000006862, ENSBTAG00000002595	1169	28	20990	3.20634	1	1	0.995745
GOTERM_BP_DIRECT	GO:0042098~T cell proliferation	5	0.375094	0.0674705	ENSBTAG00000001626, ENSBTAG00000010106, ENSBTAG00000019569, ENSBTAG00000044048, ENSBTAG00000002374	1169	28	20990	3.20634	1	1	0.995745
GOTERM_BP_DIRECT	GO:0016310~phosphorylation	5	0.375094	0.0674705	ENSBTAG00000004777, ENSBTAG00000016156, ENSBTAG00000008237, ENSBTAG00000021523, ENSBTAG00000000829	1169	28	20990	3.20634	1	1	0.995745
UP_SEQ_FEATURE	DOMAIN:PAS	5	0.375094	0.0675817	ENSBTAG00000018948, ENSBTAG00000003711, ENSBTAG00000013029, ENSBTAG00000003889, ENSBTAG00000020205	1247	30	24025	3.21104	1	1	0.994645
GOTERM_BP_DIRECT	GO:0071456~cellular response to hypoxia	7	0.525131	0.0676669	ENSBTAG00000018948, ENSBTAG00000003711, ENSBTAG00000017537, ENSBTAG00000019847, ENSBTAG00000005339, ENSBTAG00000030674, ENSBTAG00000017542	1169	52	20990	2.41709	1	1	0.995745
GOTERM_BP_DIRECT	GO:0035264~multicellular organism growth	7	0.525131	0.0676669	ENSBTAG00000023929, ENSBTAG00000004518, ENSBTAG00000012500, ENSBTAG00000004636, ENSBTAG00000021128, ENSBTAG00000020689, ENSBTAG00000000694	1169	52	20990	2.41709	1	1	0.995745
KEGG_PATHWAY	bta05163:Human cytomegalovirus infection	24	1.80045	0.0690641	ENSBTAG00000007591, ENSBTAG00000008353, ENSBTAG00000011643, ENSBTAG00000005273, ENSBTAG00000010007, ENSBTAG00000006268, ENSBTAG00000010989, ENSBTAG00000007599, ENSBTAG00000024450, ENSBTAG00000006633, ENSBTAG00000009987, ENSBTAG00000021523, ENSBTAG00000027654, ENSBTAG00000005464, ENSBTAG00000020133, ENSBTAG00000005958, ENSBTAG00000005339, ENSBTAG00000000820, ENSBTAG00000016156, ENSBTAG00000016683,…	647	251	9773	1.44431	1	0.317884	0.268688
UP_SEQ_FEATURE	DOMAIN:USP	7	0.525131	0.0690701	ENSBTAG00000001356, ENSBTAG00000011899, ENSBTAG00000009749, ENSBTAG00000017179, ENSBTAG00000010428, ENSBTAG00000003443, ENSBTAG00000010350	1247	56	24025	2.40828	1	1	0.994645
GOTERM_BP_DIRECT	GO:0033120~positive regulation of RNA splicing	3	0.225056	0.0692679	ENSBTAG00000024822, ENSBTAG00000010989, ENSBTAG00000012509	1169	8	20990	6.73332	1	1	0.995745
GOTERM_BP_DIRECT	GO:0043069~negative regulation of programmed cell death	3	0.225056	0.0692679	ENSBTAG00000004438, ENSBTAG00000014807, ENSBTAG00000009568	1169	8	20990	6.73332	1	1	0.995745
GOTERM_BP_DIRECT	GO:0090557~establishment of endothelial intestinal barrier	3	0.225056	0.0692679	ENSBTAG00000018052, ENSBTAG00000018342, ENSBTAG00000015398	1169	8	20990	6.73332	1	1	0.995745
GOTERM_BP_DIRECT	GO:0046039~GTP metabolic process	3	0.225056	0.0692679	ENSBTAG00000010485, ENSBTAG00000030674, ENSBTAG00000017147	1169	8	20990	6.73332	1	1	0.995745
GOTERM_BP_DIRECT	GO:1902732~positive regulation of chondrocyte proliferation	3	0.225056	0.0692679	ENSBTAG00000004552, ENSBTAG00000001292, ENSBTAG00000020573	1169	8	20990	6.73332	1	1	0.995745
GOTERM_BP_DIRECT	GO:2000060~positive regulation of ubiquitin-dependent protein catabolic process	3	0.225056	0.0692679	ENSBTAG00000005958, ENSBTAG00000017393, ENSBTAG00000005574	1169	8	20990	6.73332	1	1	0.995745
SMART	SM01242:Integrin_B_tail	3	0.225056	0.0694033	ENSBTAG00000018169, ENSBTAG00000009080, ENSBTAG00000009987	709	7	11052	6.68064	1	1	1
GOTERM_MF_DIRECT	GO:0051018~protein kinase A binding	4	0.300075	0.0699632	ENSBTAG00000009430, ENSBTAG00000047147, ENSBTAG00000012500, ENSBTAG00000019836	1131	18	20922	4.11082	1	1	0.992126
GOTERM_MF_DIRECT	GO:0000166~nucleotide binding	11	0.825206	0.0702541	ENSBTAG00000010760, ENSBTAG00000054768, ENSBTAG00000005174, ENSBTAG00000011456, ENSBTAG00000001417, ENSBTAG00000031358, ENSBTAG00000016709, ENSBTAG00000021135, ENSBTAG00000018694, ENSBTAG00000011494, ENSBTAG00000017258	1131	109	20922	1.86684	1	1	0.992126
GOTERM_BP_DIRECT	GO:0001701~in utero embryonic development	13	0.975244	0.0702927	ENSBTAG00000006051, ENSBTAG00000008395, ENSBTAG00000008010, ENSBTAG00000005481, ENSBTAG00000011479, ENSBTAG00000014649, ENSBTAG00000021128, ENSBTAG00000021435, ENSBTAG00000009663, ENSBTAG00000002374, ENSBTAG00000007319, ENSBTAG00000038620, ENSBTAG00000010286	1169	134	20990	1.74195	1	1	0.995745
INTERPRO	IPR028889:USP_dom	7	0.525131	0.070522	ENSBTAG00000001356, ENSBTAG00000011899, ENSBTAG00000009749, ENSBTAG00000017179, ENSBTAG00000010428, ENSBTAG00000003443, ENSBTAG00000010350	1307	56	25046	2.39537	1	1	0.997598
INTERPRO	IPR004827:bZIP	7	0.525131	0.070522	ENSBTAG00000013653, ENSBTAG00000023929, ENSBTAG00000044192, ENSBTAG00000004136, ENSBTAG00000021435, ENSBTAG00000046307, ENSBTAG00000012046	1307	56	25046	2.39537	1	1	0.997598
GOTERM_MF_DIRECT	GO:0008289~lipid binding	14	1.05026	0.0709579	ENSBTAG00000039415, ENSBTAG00000013653, ENSBTAG00000005470, ENSBTAG00000006471, ENSBTAG00000021815, ENSBTAG00000009194, ENSBTAG00000021358, ENSBTAG00000011729, ENSBTAG00000047424, ENSBTAG00000025035, ENSBTAG00000021378, ENSBTAG00000000667, ENSBTAG00000003746, ENSBTAG00000015541	1131	153	20922	1.69269	1	1	0.992126
INTERPRO	IPR036915:Cyclin-like_sf	6	0.450113	0.0716676	ENSBTAG00000046343, ENSBTAG00000010106, ENSBTAG00000009109, ENSBTAG00000004873, ENSBTAG00000003851, ENSBTAG00000014158	1307	43	25046	2.6739	1	1	0.997598
UP_KW_PTM	KW-1017~Isopeptide bond	53	3.97599	0.0721541	ENSBTAG00000021746, ENSBTAG00000005345, ENSBTAG00000006633, ENSBTAG00000005144, ENSBTAG00000027654, ENSBTAG00000008136, ENSBTAG00000019782, ENSBTAG00000021062, ENSBTAG00000030503, ENSBTAG00000032369, ENSBTAG00000015147, ENSBTAG00000017246, ENSBTAG00000016208, ENSBTAG00000020428, ENSBTAG00000019914, ENSBTAG00000003570, ENSBTAG00000022007, ENSBTAG00000026995, ENSBTAG00000000742, ENSBTAG00000001996,…	563	682	9019	1.24492	0.908961	0.476217	0.476217
UP_SEQ_FEATURE	DOMAIN:PPM-type phosphatase	4	0.300075	0.0725577	ENSBTAG00000002962, ENSBTAG00000000223, ENSBTAG00000018332, ENSBTAG00000005754	1247	19	24025	4.05605	1	1	0.994645
UP_SEQ_FEATURE	DOMAIN:Sushi 2	4	0.300075	0.0725577	ENSBTAG00000007450, ENSBTAG00000046158, ENSBTAG00000006354, ENSBTAG00000005397	1247	19	24025	4.05605	1	1	0.994645
INTERPRO	IPR050227:Rab	4	0.300075	0.073502	ENSBTAG00000022044, ENSBTAG00000009871, ENSBTAG00000053386, ENSBTAG00000021751	1307	19	25046	4.03431	1	1	0.997598
INTERPRO	IPR004367:Cyclin_C-dom	4	0.300075	0.073502	ENSBTAG00000046343, ENSBTAG00000010106, ENSBTAG00000004873, ENSBTAG00000003851	1307	19	25046	4.03431	1	1	0.997598
KEGG_PATHWAY	bta05017:Spinocerebellar ataxia	16	1.2003	0.0738362	ENSBTAG00000009683, ENSBTAG00000009065, ENSBTAG00000032087, ENSBTAG00000019914, ENSBTAG00000018979, ENSBTAG00000035370, ENSBTAG00000013208, ENSBTAG00000010989, ENSBTAG00000001398, ENSBTAG00000007058, ENSBTAG00000021061, ENSBTAG00000030977, ENSBTAG00000018425, ENSBTAG00000017325, ENSBTAG00000005929, ENSBTAG00000031641	647	151	9773	1.60054	1	0.327185	0.27655
KEGG_PATHWAY	bta03022:Basal transcription factors	7	0.525131	0.0740062	ENSBTAG00000011046, ENSBTAG00000009709, ENSBTAG00000030966, ENSBTAG00000035370, ENSBTAG00000011339, ENSBTAG00000000694, ENSBTAG00000013652	647	45	9773	2.34968	1	0.327185	0.27655
KEGG_PATHWAY	bta00071:Fatty acid degradation	7	0.525131	0.0740062	ENSBTAG00000030174, ENSBTAG00000014649, ENSBTAG00000039161, ENSBTAG00000021999, ENSBTAG00000024240, ENSBTAG00000009965, ENSBTAG00000017258	647	45	9773	2.34968	1	0.327185	0.27655
GOTERM_BP_DIRECT	GO:0070374~positive regulation of ERK1 and ERK2 cascade	12	0.900225	0.0742153	ENSBTAG00000043959, ENSBTAG00000005958, ENSBTAG00000021275, ENSBTAG00000020936, ENSBTAG00000019838, ENSBTAG00000016156, ENSBTAG00000050904, ENSBTAG00000019964, ENSBTAG00000020205, ENSBTAG00000012450, ENSBTAG00000018652, ENSBTAG00000020199	1169	121	20990	1.78071	1	1	0.995745
UP_KW_MOLECULAR_FUNCTION	KW-0217~Developmental protein	27	2.02551	0.0746444	ENSBTAG00000043959, ENSBTAG00000016515, ENSBTAG00000008573, ENSBTAG00000011224, ENSBTAG00000046668, ENSBTAG00000004432, ENSBTAG00000027317, ENSBTAG00000003027, ENSBTAG00000003764, ENSBTAG00000000630, ENSBTAG00000053003, ENSBTAG00000030302, ENSBTAG00000012450, ENSBTAG00000018652, ENSBTAG00000009199, ENSBTAG00000009871, ENSBTAG00000043989, ENSBTAG00000006082, ENSBTAG00000011339, ENSBTAG00000007976,…	591	363	11075	1.39384	0.998997	0.340745	0.310116
UP_KW_MOLECULAR_FUNCTION	KW-9996~Developmental protein	27	2.02551	0.0746444	ENSBTAG00000043959, ENSBTAG00000016515, ENSBTAG00000008573, ENSBTAG00000011224, ENSBTAG00000046668, ENSBTAG00000004432, ENSBTAG00000027317, ENSBTAG00000003027, ENSBTAG00000003764, ENSBTAG00000000630, ENSBTAG00000053003, ENSBTAG00000030302, ENSBTAG00000012450, ENSBTAG00000018652, ENSBTAG00000009199, ENSBTAG00000009871, ENSBTAG00000043989, ENSBTAG00000006082, ENSBTAG00000011339, ENSBTAG00000007976,…	591	363	11075	1.39384	0.998997	0.340745	0.310116
PIR_SUPERFAMILY	PIRSF002472:Serum_amyloid_A	3	0.225056	0.0748593	ENSBTAG00000049589, ENSBTAG00000022395, ENSBTAG00000022394	151	6	1905	6.30795	0.99996	1	1
GOTERM_BP_DIRECT	GO:0007259~cell surface receptor signaling pathway via JAK-STAT	5	0.375094	0.0749701	ENSBTAG00000009496, ENSBTAG00000010125, ENSBTAG00000006335, ENSBTAG00000021523, ENSBTAG00000025035	1169	29	20990	3.09578	1	1	0.995745
GOTERM_BP_DIRECT	GO:0070301~cellular response to hydrogen peroxide	5	0.375094	0.0749701	ENSBTAG00000008719, ENSBTAG00000024822, ENSBTAG00000010007, ENSBTAG00000004636, ENSBTAG00000016873	1169	29	20990	3.09578	1	1	0.995745
GOTERM_CC_DIRECT	GO:0032580~Golgi cisterna membrane	7	0.525131	0.0750139	ENSBTAG00000010357, ENSBTAG00000012090, ENSBTAG00000001390, ENSBTAG00000012626, ENSBTAG00000019116, ENSBTAG00000008553, ENSBTAG00000008863	1237	55	22895	2.35563	1	0.539162	0.500717
GOTERM_BP_DIRECT	GO:0050769~positive regulation of neurogenesis	4	0.300075	0.0751281	ENSBTAG00000016208, ENSBTAG00000052414, ENSBTAG00000021687, ENSBTAG00000008136	1169	18	20990	3.99012	1	1	0.995745
GOTERM_BP_DIRECT	GO:0035024~negative regulation of Rho protein signal transduction	4	0.300075	0.0751281	ENSBTAG00000008010, ENSBTAG00000001511, ENSBTAG00000010976, ENSBTAG00000015541	1169	18	20990	3.99012	1	1	0.995745
UP_SEQ_FEATURE	DOMAIN:FAD-binding PCMH-type	3	0.225056	0.0759172	ENSBTAG00000026748, ENSBTAG00000009725, ENSBTAG00000012519	1247	9	24025	6.42208	1	1	0.994645
UP_SEQ_FEATURE	DOMAIN:Peptidase S9 prolyl oligopeptidase catalytic	3	0.225056	0.0759172	ENSBTAG00000048246, ENSBTAG00000016281, ENSBTAG00000014807	1247	9	24025	6.42208	1	1	0.994645
INTERPRO	IPR013083:Znf_RING/FYVE/PHD	33	2.47562	0.0759352	ENSBTAG00000008131, ENSBTAG00000011343, ENSBTAG00000015767, ENSBTAG00000020815, ENSBTAG00000019908, ENSBTAG00000008173, ENSBTAG00000006797, ENSBTAG00000008755, ENSBTAG00000005564, ENSBTAG00000005124, ENSBTAG00000008633, ENSBTAG00000021687, ENSBTAG00000025099, ENSBTAG00000004115, ENSBTAG00000003741, ENSBTAG00000019581, ENSBTAG00000027317, ENSBTAG00000004856, ENSBTAG00000034689, ENSBTAG00000011041,…	1307	470	25046	1.34549	1	1	0.997598
UP_KW_MOLECULAR_FUNCTION	KW-0829~Tyrosine-protein kinase	7	0.525131	0.076204	ENSBTAG00000005958, ENSBTAG00000012687, ENSBTAG00000010444, ENSBTAG00000007304, ENSBTAG00000047600, ENSBTAG00000000782, ENSBTAG00000000570	591	56	11075	2.34243	0.999136	0.340745	0.310116
PIR_SUPERFAMILY	PIRSF005465:GIRK_kir	4	0.300075	0.0762445	ENSBTAG00000016170, ENSBTAG00000000973, ENSBTAG00000008294, ENSBTAG00000024903	151	13	1905	3.88181	0.999967	1	1
GOTERM_BP_DIRECT	GO:0008283~cell population proliferation	9	0.675169	0.0764158	ENSBTAG00000011266, ENSBTAG00000004238, ENSBTAG00000019805, ENSBTAG00000010976, ENSBTAG00000015187, ENSBTAG00000007952, ENSBTAG00000021523, ENSBTAG00000008421, ENSBTAG00000021321	1169	80	20990	2.02	1	1	0.995745
INTERPRO	IPR001375:Peptidase_S9	3	0.225056	0.0766435	ENSBTAG00000048246, ENSBTAG00000016281, ENSBTAG00000014807	1307	9	25046	6.38766	1	1	0.997598
INTERPRO	IPR015812:Integrin_bsu	3	0.225056	0.0766435	ENSBTAG00000018169, ENSBTAG00000009080, ENSBTAG00000009987	1307	9	25046	6.38766	1	1	0.997598
INTERPRO	IPR004154:Anticodon-bd	3	0.225056	0.0766435	ENSBTAG00000003799, ENSBTAG00000014261, ENSBTAG00000025212	1307	9	25046	6.38766	1	1	0.997598
INTERPRO	IPR041681:PH_9	3	0.225056	0.0766435	ENSBTAG00000004732, ENSBTAG00000006995, ENSBTAG00000005929	1307	9	25046	6.38766	1	1	0.997598
INTERPRO	IPR018064:Metalthion_vert_metal_BS	3	0.225056	0.0766435	ENSBTAG00000054808, ENSBTAG00000023659, ENSBTAG00000001595	1307	9	25046	6.38766	1	1	0.997598
INTERPRO	IPR016166:FAD-bd_PCMH	3	0.225056	0.0766435	ENSBTAG00000026748, ENSBTAG00000009725, ENSBTAG00000012519	1307	9	25046	6.38766	1	1	0.997598
INTERPRO	IPR036318:FAD-bd_PCMH-like_sf	3	0.225056	0.0766435	ENSBTAG00000026748, ENSBTAG00000009725, ENSBTAG00000012519	1307	9	25046	6.38766	1	1	0.997598
INTERPRO	IPR016169:FAD-bd_PCMH_sub2	3	0.225056	0.0766435	ENSBTAG00000026748, ENSBTAG00000009725, ENSBTAG00000012519	1307	9	25046	6.38766	1	1	0.997598
GOTERM_BP_DIRECT	GO:0008203~cholesterol metabolic process	7	0.525131	0.0783383	ENSBTAG00000013653, ENSBTAG00000006609, ENSBTAG00000021272, ENSBTAG00000002748, ENSBTAG00000018043, ENSBTAG00000006934, ENSBTAG00000011793	1169	54	20990	2.32757	1	1	0.995745
GOTERM_BP_DIRECT	GO:0010976~positive regulation of neuron projection development	7	0.525131	0.0783383	ENSBTAG00000032493, ENSBTAG00000005958, ENSBTAG00000018427, ENSBTAG00000024822, ENSBTAG00000050904, ENSBTAG00000012450, ENSBTAG00000000570	1169	54	20990	2.32757	1	1	0.995745
UP_KW_MOLECULAR_FUNCTION	KW-0652~Protein synthesis inhibitor	3	0.225056	0.0795388	ENSBTAG00000053726, ENSBTAG00000046668, ENSBTAG00000027654	591	9	11075	6.24647	0.999374	0.340745	0.310116
GOTERM_MF_DIRECT	GO:0008081~phosphoric diester hydrolase activity	4	0.300075	0.079873	ENSBTAG00000012997, ENSBTAG00000016155, ENSBTAG00000002101, ENSBTAG00000021587	1131	19	20922	3.89446	1	1	0.992126
UP_KW_MOLECULAR_FUNCTION	KW-0401~Integrin	5	0.375094	0.0804004	ENSBTAG00000008373, ENSBTAG00000012897, ENSBTAG00000018169, ENSBTAG00000009080, ENSBTAG00000009987	591	31	11075	3.02249	0.999424	0.340745	0.310116
GOTERM_MF_DIRECT	GO:0050839~cell adhesion molecule binding	6	0.450113	0.0806026	ENSBTAG00000016648, ENSBTAG00000010347, ENSBTAG00000017232, ENSBTAG00000018342, ENSBTAG00000000253, ENSBTAG00000015398	1131	43	20922	2.58121	1	1	0.992126
PIR_SUPERFAMILY	PIRSF002419:Tetraspanin	6	0.450113	0.0812517	ENSBTAG00000031252, ENSBTAG00000003907, ENSBTAG00000019369, ENSBTAG00000019569, ENSBTAG00000012805, ENSBTAG00000009014	151	30	1905	2.52318	0.999984	1	1
SMART	SM00091:PAS	5	0.375094	0.0813308	ENSBTAG00000018948, ENSBTAG00000003711, ENSBTAG00000013029, ENSBTAG00000003889, ENSBTAG00000020205	709	26	11052	2.99772	1	1	1
KEGG_PATHWAY	bta05210:Colorectal cancer	11	0.825206	0.0814969	ENSBTAG00000024105, ENSBTAG00000008353, ENSBTAG00000011643, ENSBTAG00000005359, ENSBTAG00000006824, ENSBTAG00000016156, ENSBTAG00000010989, ENSBTAG00000024450, ENSBTAG00000005039, ENSBTAG00000010273, ENSBTAG00000013860	647	92	9773	1.80604	1	0.355623	0.300586
GOTERM_MF_DIRECT	GO:0016805~dipeptidase activity	3	0.225056	0.0815058	ENSBTAG00000021428, ENSBTAG00000009841, ENSBTAG00000016223	1131	9	20922	6.16622	1	1	0.992126
GOTERM_MF_DIRECT	GO:0004415~hyalurononglucosaminidase activity	3	0.225056	0.0815058	ENSBTAG00000000484, ENSBTAG00000052388, ENSBTAG00000000483	1131	9	20922	6.16622	1	1	0.992126
UP_SEQ_FEATURE	DOMAIN:CRIB	4	0.300075	0.0821997	ENSBTAG00000015363, ENSBTAG00000009736, ENSBTAG00000053044, ENSBTAG00000004643	1247	20	24025	3.85325	1	1	0.994645
GOTERM_BP_DIRECT	GO:0045786~negative regulation of cell cycle	5	0.375094	0.0828705	ENSBTAG00000025942, ENSBTAG00000030966, ENSBTAG00000018402, ENSBTAG00000008779, ENSBTAG00000018016	1169	30	20990	2.99259	1	1	0.995745
INTERPRO	IPR001932:PPM-type_phosphatase-like_dom	4	0.300075	0.0832527	ENSBTAG00000002962, ENSBTAG00000000223, ENSBTAG00000018332, ENSBTAG00000005754	1307	20	25046	3.83259	1	1	0.997598
INTERPRO	IPR000095:CRIB_dom	4	0.300075	0.0832527	ENSBTAG00000015363, ENSBTAG00000009736, ENSBTAG00000053044, ENSBTAG00000004643	1307	20	25046	3.83259	1	1	0.997598
GOTERM_BP_DIRECT	GO:0007015~actin filament organization	13	0.975244	0.0834469	ENSBTAG00000014655, ENSBTAG00000018427, ENSBTAG00000038617, ENSBTAG00000003490, ENSBTAG00000004553, ENSBTAG00000020345, ENSBTAG00000020764, ENSBTAG00000004643, ENSBTAG00000008575, ENSBTAG00000048622, ENSBTAG00000019164, ENSBTAG00000000347, ENSBTAG00000016751	1169	138	20990	1.69146	1	1	0.995745
GOTERM_MF_DIRECT	GO:0097110~scaffold protein binding	5	0.375094	0.0837606	ENSBTAG00000007708, ENSBTAG00000015106, ENSBTAG00000038384, ENSBTAG00000024450, ENSBTAG00000021499	1131	31	20922	2.98366	1	1	0.992126
GOTERM_BP_DIRECT	GO:0030855~epithelial cell differentiation	7	0.525131	0.0840086	ENSBTAG00000002326, ENSBTAG00000006806, ENSBTAG00000005359, ENSBTAG00000021999, ENSBTAG00000038384, ENSBTAG00000040460, ENSBTAG00000004905	1169	55	20990	2.28525	1	1	0.995745
KEGG_PATHWAY	bta04072:Phospholipase D signaling pathway	16	1.2003	0.0841924	ENSBTAG00000043959, ENSBTAG00000012687, ENSBTAG00000011643, ENSBTAG00000019838, ENSBTAG00000010989, ENSBTAG00000003791, ENSBTAG00000024492, ENSBTAG00000024450, ENSBTAG00000006784, ENSBTAG00000006663, ENSBTAG00000020199, ENSBTAG00000005464, ENSBTAG00000022583, ENSBTAG00000005958, ENSBTAG00000008507, ENSBTAG00000016156	647	154	9773	1.56936	1	0.360511	0.304718
KEGG_PATHWAY	bta04630:JAK-STAT signaling pathway	21	1.57539	0.084763	ENSBTAG00000009496, ENSBTAG00000008353, ENSBTAG00000010125, ENSBTAG00000011643, ENSBTAG00000010106, ENSBTAG00000005564, ENSBTAG00000010989, ENSBTAG00000006335, ENSBTAG00000024492, ENSBTAG00000009725, ENSBTAG00000022622, ENSBTAG00000021523, ENSBTAG00000025035, ENSBTAG00000006078, ENSBTAG00000006526, ENSBTAG00000001602, ENSBTAG00000015154, ENSBTAG00000019338, ENSBTAG00000033107, ENSBTAG00000018474,…	647	218	9773	1.45508	1	0.360511	0.304718
UP_KW_MOLECULAR_FUNCTION	KW-0326~Glycosidase	10	0.750188	0.0848936	ENSBTAG00000018905, ENSBTAG00000019264, ENSBTAG00000001124, ENSBTAG00000003815, ENSBTAG00000030434, ENSBTAG00000016021, ENSBTAG00000016336, ENSBTAG00000000484, ENSBTAG00000052388, ENSBTAG00000000483	591	100	11075	1.87394	0.999628	0.343238	0.312385
UP_KW_BIOLOGICAL_PROCESS	KW-0011~Acute phase	4	0.300075	0.0853384	ENSBTAG00000049589, ENSBTAG00000022395, ENSBTAG00000022394, ENSBTAG00000006354	444	17	7106	3.76577	0.999989	1	1
GOTERM_BP_DIRECT	GO:0000724~double-strand break repair via homologous recombination	9	0.675169	0.0854865	ENSBTAG00000015019, ENSBTAG00000010760, ENSBTAG00000009966, ENSBTAG00000044106, ENSBTAG00000008633, ENSBTAG00000022007, ENSBTAG00000021135, ENSBTAG00000014334, ENSBTAG00000012928	1169	82	20990	1.97073	1	1	0.995745
GOTERM_BP_DIRECT	GO:0071364~cellular response to epidermal growth factor stimulus	4	0.300075	0.0856705	ENSBTAG00000008573, ENSBTAG00000010125, ENSBTAG00000011479, ENSBTAG00000003553	1169	19	20990	3.78011	1	1	0.995745
GOTERM_BP_DIRECT	GO:0043627~response to estrogen	4	0.300075	0.0856705	ENSBTAG00000001842, ENSBTAG00000011224, ENSBTAG00000004905, ENSBTAG00000015113	1169	19	20990	3.78011	1	1	0.995745
GOTERM_BP_DIRECT	GO:0061952~midbody abscission	3	0.225056	0.0858565	ENSBTAG00000001659, ENSBTAG00000013882, ENSBTAG00000013387	1169	9	20990	5.98517	1	1	0.995745
GOTERM_BP_DIRECT	GO:0010759~positive regulation of macrophage chemotaxis	3	0.225056	0.0858565	ENSBTAG00000024715, ENSBTAG00000016156, ENSBTAG00000018652	1169	9	20990	5.98517	1	1	0.995745
GOTERM_BP_DIRECT	GO:0070166~enamel mineralization	3	0.225056	0.0858565	ENSBTAG00000013109, ENSBTAG00000009080, ENSBTAG00000000292	1169	9	20990	5.98517	1	1	0.995745
GOTERM_BP_DIRECT	GO:0045647~negative regulation of erythrocyte differentiation	3	0.225056	0.0858565	ENSBTAG00000009496, ENSBTAG00000008573, ENSBTAG00000010125	1169	9	20990	5.98517	1	1	0.995745
GOTERM_BP_DIRECT	GO:0071285~cellular response to lithium ion	3	0.225056	0.0858565	ENSBTAG00000015991, ENSBTAG00000018254, ENSBTAG00000004680	1169	9	20990	5.98517	1	1	0.995745
GOTERM_BP_DIRECT	GO:0032486~Rap protein signal transduction	3	0.225056	0.0858565	ENSBTAG00000050904, ENSBTAG00000009624, ENSBTAG00000012450	1169	9	20990	5.98517	1	1	0.995745
GOTERM_BP_DIRECT	GO:0043407~negative regulation of MAP kinase activity	3	0.225056	0.0858565	ENSBTAG00000011126, ENSBTAG00000011479, ENSBTAG00000000484	1169	9	20990	5.98517	1	1	0.995745
GOTERM_BP_DIRECT	GO:0097401~synaptic vesicle lumen acidification	3	0.225056	0.0858565	ENSBTAG00000014238, ENSBTAG00000002703, ENSBTAG00000019218	1169	9	20990	5.98517	1	1	0.995745
GOTERM_BP_DIRECT	GO:0033630~positive regulation of cell adhesion mediated by integrin	3	0.225056	0.0858565	ENSBTAG00000021275, ENSBTAG00000005359, ENSBTAG00000000570	1169	9	20990	5.98517	1	1	0.995745
GOTERM_BP_DIRECT	GO:0045860~positive regulation of protein kinase activity	3	0.225056	0.0858565	ENSBTAG00000050904, ENSBTAG00000019964, ENSBTAG00000012450	1169	9	20990	5.98517	1	1	0.995745
GOTERM_BP_DIRECT	GO:0032688~negative regulation of interferon-beta production	3	0.225056	0.0858565	ENSBTAG00000000223, ENSBTAG00000018052, ENSBTAG00000032369	1169	9	20990	5.98517	1	1	0.995745
GOTERM_BP_DIRECT	GO:0015810~aspartate transmembrane transport	3	0.225056	0.0858565	ENSBTAG00000020958, ENSBTAG00000004300, ENSBTAG00000016762	1169	9	20990	5.98517	1	1	0.995745
GOTERM_CC_DIRECT	GO:0031201~SNARE complex	6	0.450113	0.0869897	ENSBTAG00000005162, ENSBTAG00000012820, ENSBTAG00000054934, ENSBTAG00000001192, ENSBTAG00000023997, ENSBTAG00000020760	1237	44	22895	2.52388	1	0.609086	0.565656
GOTERM_CC_DIRECT	GO:0016363~nuclear matrix	6	0.450113	0.0869897	ENSBTAG00000008719, ENSBTAG00000012575, ENSBTAG00000001179, ENSBTAG00000010439, ENSBTAG00000001807, ENSBTAG00000008136	1237	44	22895	2.52388	1	0.609086	0.565656
GOTERM_CC_DIRECT	GO:0016605~PML body	8	0.60015	0.0879203	ENSBTAG00000005913, ENSBTAG00000011266, ENSBTAG00000013029, ENSBTAG00000003160, ENSBTAG00000007935, ENSBTAG00000005564, ENSBTAG00000034998, ENSBTAG00000021158	1237	71	22895	2.08546	1	0.609086	0.565656
SMART	SM00187:INB	3	0.225056	0.0887063	ENSBTAG00000018169, ENSBTAG00000009080, ENSBTAG00000009987	709	8	11052	5.84556	1	1	1
SMART	SM00262:GEL	3	0.225056	0.0887063	ENSBTAG00000012963, ENSBTAG00000019915, ENSBTAG00000009786	709	8	11052	5.84556	1	1	1
GOTERM_BP_DIRECT	GO:0070830~bicellular tight junction assembly	6	0.450113	0.0889459	ENSBTAG00000013148, ENSBTAG00000011135, ENSBTAG00000004518, ENSBTAG00000019448, ENSBTAG00000039820, ENSBTAG00000040432	1169	43	20990	2.50542	1	1	0.995745
GOTERM_BP_DIRECT	GO:0001843~neural tube closure	6	0.450113	0.0889459	ENSBTAG00000013851, ENSBTAG00000015127, ENSBTAG00000012500, ENSBTAG00000000182, ENSBTAG00000020698, ENSBTAG00000008421	1169	43	20990	2.50542	1	1	0.995745
UP_SEQ_FEATURE	DOMAIN:Cyclin-like	5	0.375094	0.0895182	ENSBTAG00000046343, ENSBTAG00000010106, ENSBTAG00000004873, ENSBTAG00000003851, ENSBTAG00000014158	1247	33	24025	2.91913	1	1	0.994645
GOTERM_MF_DIRECT	GO:0019838~growth factor binding	4	0.300075	0.0903515	ENSBTAG00000010444, ENSBTAG00000019805, ENSBTAG00000033107, ENSBTAG00000000782	1131	20	20922	3.69973	1	1	0.992126
GOTERM_MF_DIRECT	GO:0046875~ephrin receptor binding	4	0.300075	0.0903515	ENSBTAG00000016515, ENSBTAG00000018427, ENSBTAG00000019838, ENSBTAG00000020244	1131	20	20922	3.69973	1	1	0.992126
INTERPRO	IPR027267:AH/BAR_dom_sf	8	0.60015	0.090587	ENSBTAG00000025358, ENSBTAG00000019044, ENSBTAG00000005470, ENSBTAG00000006824, ENSBTAG00000010626, ENSBTAG00000047424, ENSBTAG00000017545, ENSBTAG00000009576	1307	74	25046	2.07167	1	1	0.997598
INTERPRO	IPR006671:Cyclin_N	5	0.375094	0.0909003	ENSBTAG00000046343, ENSBTAG00000010106, ENSBTAG00000004873, ENSBTAG00000003851, ENSBTAG00000014158	1307	33	25046	2.90348	1	1	0.997598
GOTERM_BP_DIRECT	GO:0030097~hemopoiesis	5	0.375094	0.0911612	ENSBTAG00000008010, ENSBTAG00000011266, ENSBTAG00000004552, ENSBTAG00000031402, ENSBTAG00000012120	1169	31	20990	2.89605	1	1	0.995745
GOTERM_BP_DIRECT	GO:0031032~actomyosin structure organization	5	0.375094	0.0911612	ENSBTAG00000019251, ENSBTAG00000016024, ENSBTAG00000009736, ENSBTAG00000020345, ENSBTAG00000020764	1169	31	20990	2.89605	1	1	0.995745
GOTERM_BP_DIRECT	GO:0030833~regulation of actin filament polymerization	5	0.375094	0.0911612	ENSBTAG00000015381, ENSBTAG00000020801, ENSBTAG00000005345, ENSBTAG00000011150, ENSBTAG00000015278	1169	31	20990	2.89605	1	1	0.995745
UP_KW_MOLECULAR_FUNCTION	KW-0344~Guanine-nucleotide releasing factor	9	0.675169	0.0915163	ENSBTAG00000015513, ENSBTAG00000039160, ENSBTAG00000005174, ENSBTAG00000019877, ENSBTAG00000009569, ENSBTAG00000005633, ENSBTAG00000012450, ENSBTAG00000010395, ENSBTAG00000031575	591	87	11075	1.93856	0.999805	0.343238	0.312385
UP_SEQ_FEATURE	REPEAT:Annexin 3	3	0.225056	0.0917243	ENSBTAG00000015304, ENSBTAG00000021746, ENSBTAG00000009615	1247	10	24025	5.77987	1	1	0.994645
UP_SEQ_FEATURE	REPEAT:Annexin 2	3	0.225056	0.0917243	ENSBTAG00000015304, ENSBTAG00000021746, ENSBTAG00000009615	1247	10	24025	5.77987	1	1	0.994645
UP_SEQ_FEATURE	DOMAIN:IRF tryptophan pentad repeat	3	0.225056	0.0917243	ENSBTAG00000031214, ENSBTAG00000002849, ENSBTAG00000006633	1247	10	24025	5.77987	1	1	0.994645
UP_SEQ_FEATURE	REPEAT:Annexin 1	3	0.225056	0.0917243	ENSBTAG00000015304, ENSBTAG00000021746, ENSBTAG00000009615	1247	10	24025	5.77987	1	1	0.994645
UP_SEQ_FEATURE	REPEAT:Annexin 4	3	0.225056	0.0917243	ENSBTAG00000015304, ENSBTAG00000021746, ENSBTAG00000009615	1247	10	24025	5.77987	1	1	0.994645
UP_SEQ_FEATURE	DOMAIN:Arrestin C-terminal-like	3	0.225056	0.0917243	ENSBTAG00000020060, ENSBTAG00000007116, ENSBTAG00000039335	1247	10	24025	5.77987	1	1	0.994645
GOTERM_MF_DIRECT	GO:0046332~SMAD binding	5	0.375094	0.0918357	ENSBTAG00000027722, ENSBTAG00000002081, ENSBTAG00000004761, ENSBTAG00000010428, ENSBTAG00000008136	1131	32	20922	2.89042	1	1	0.992126
SMART	SM00228:PDZ	15	1.12528	0.0921104	ENSBTAG00000008395, ENSBTAG00000010662, ENSBTAG00000015614, ENSBTAG00000013468, ENSBTAG00000021975, ENSBTAG00000008421, ENSBTAG00000021321, ENSBTAG00000001654, ENSBTAG00000000833, ENSBTAG00000005810, ENSBTAG00000017354, ENSBTAG00000018342, ENSBTAG00000012450, ENSBTAG00000015398, ENSBTAG00000013046	709	148	11052	1.57988	1	1	1
INTERPRO	IPR011021:Arrestin-like_N	3	0.225056	0.0925849	ENSBTAG00000020060, ENSBTAG00000007116, ENSBTAG00000039335	1307	10	25046	5.74889	1	1	0.997598
INTERPRO	IPR000472:Activin_recp	3	0.225056	0.0925849	ENSBTAG00000002081, ENSBTAG00000000582, ENSBTAG00000006420	1307	10	25046	5.74889	1	1	0.997598
INTERPRO	IPR011022:Arrestin_C-like	3	0.225056	0.0925849	ENSBTAG00000020060, ENSBTAG00000007116, ENSBTAG00000039335	1307	10	25046	5.74889	1	1	0.997598
INTERPRO	IPR001346:Interferon_reg_fact_DNA-bd_dom	3	0.225056	0.0925849	ENSBTAG00000031214, ENSBTAG00000002849, ENSBTAG00000006633	1307	10	25046	5.74889	1	1	0.997598
INTERPRO	IPR009818:PAM2_motif	3	0.225056	0.0925849	ENSBTAG00000032087, ENSBTAG00000015109, ENSBTAG00000008224	1307	10	25046	5.74889	1	1	0.997598
INTERPRO	IPR000096:Serum_amyloid_A	3	0.225056	0.0925849	ENSBTAG00000049589, ENSBTAG00000022395, ENSBTAG00000022394	1307	10	25046	5.74889	1	1	0.997598
INTERPRO	IPR050713:RTP_Phos/Ushers	3	0.225056	0.0925849	ENSBTAG00000018052, ENSBTAG00000024715, ENSBTAG00000000253	1307	10	25046	5.74889	1	1	0.997598
GOTERM_MF_DIRECT	GO:0004725~protein tyrosine phosphatase activity	9	0.675169	0.092719	ENSBTAG00000006904, ENSBTAG00000013863, ENSBTAG00000043989, ENSBTAG00000018052, ENSBTAG00000024715, ENSBTAG00000012848, ENSBTAG00000024492, ENSBTAG00000054678, ENSBTAG00000000253	1131	86	20922	1.93591	1	1	0.992126
GOTERM_MF_DIRECT	GO:0005178~integrin binding	11	0.825206	0.0927348	ENSBTAG00000008373, ENSBTAG00000010663, ENSBTAG00000012897, ENSBTAG00000019627, ENSBTAG00000010303, ENSBTAG00000018169, ENSBTAG00000006367, ENSBTAG00000019569, ENSBTAG00000019349, ENSBTAG00000009080, ENSBTAG00000009987	1131	115	20922	1.76944	1	1	0.992126
KEGG_PATHWAY	bta05160:Hepatitis C	18	1.35034	0.093473	ENSBTAG00000013148, ENSBTAG00000007591, ENSBTAG00000019918, ENSBTAG00000008353, ENSBTAG00000011643, ENSBTAG00000005564, ENSBTAG00000006268, ENSBTAG00000010989, ENSBTAG00000007599, ENSBTAG00000024450, ENSBTAG00000005039, ENSBTAG00000006633, ENSBTAG00000021523, ENSBTAG00000040432, ENSBTAG00000016156, ENSBTAG00000016683, ENSBTAG00000019448, ENSBTAG00000039820	647	182	9773	1.49391	1	0.38823	0.328147
INTERPRO	IPR036457:PPM-type-like_dom_sf	4	0.300075	0.0935228	ENSBTAG00000002962, ENSBTAG00000000223, ENSBTAG00000018332, ENSBTAG00000005754	1307	21	25046	3.65009	1	1	0.997598
INTERPRO	IPR050379:Type-I_Cytokine_Rcpt	4	0.300075	0.0935228	ENSBTAG00000019338, ENSBTAG00000033107, ENSBTAG00000018474, ENSBTAG00000025035	1307	21	25046	3.65009	1	1	0.997598
INTERPRO	IPR000169:Pept_cys_AS	4	0.300075	0.0935228	ENSBTAG00000021370, ENSBTAG00000008868, ENSBTAG00000017135, ENSBTAG00000012442	1307	21	25046	3.65009	1	1	0.997598
KEGG_PATHWAY	bta04014:Ras signaling pathway	23	1.72543	0.0935912	ENSBTAG00000043959, ENSBTAG00000016515, ENSBTAG00000007591, ENSBTAG00000012687, ENSBTAG00000011643, ENSBTAG00000016739, ENSBTAG00000019838, ENSBTAG00000050904, ENSBTAG00000006268, ENSBTAG00000010989, ENSBTAG00000024492, ENSBTAG00000007599, ENSBTAG00000024450, ENSBTAG00000020244, ENSBTAG00000009214, ENSBTAG00000000782, ENSBTAG00000006784, ENSBTAG00000004879, ENSBTAG00000022583, ENSBTAG00000006526,…	647	247	9773	1.40655	1	0.38823	0.328147
GOTERM_BP_DIRECT	GO:0042147~retrograde transport, endosome to Golgi	8	0.60015	0.0937052	ENSBTAG00000025358, ENSBTAG00000004413, ENSBTAG00000018086, ENSBTAG00000009194, ENSBTAG00000016220, ENSBTAG00000010193, ENSBTAG00000002392, ENSBTAG00000008863	1169	70	20990	2.05206	1	1	0.995745
[truncated: 31 more rows]

## Sheet: DAVID downregulated mP4 vs Cont
Category	Term	Count	%	PValue	Genes	List Total	Pop Hits	Pop Total	Fold Enrichment	Bonferroni	Benjamini	FDR
[truncated: 1,220 more rows]
