# Supplementary material for: Hormonally responsive bovine oviductal organoids recapitulate native oviductal secretions and enhance sperm capacitation
Source: Cell Mol Life Sci. 2026 Apr 21;83(1):223. doi: 10.1007/s00018-026-06200-6 (PMC13190940; doi:10.1007/s00018-026-06200-6)
Supplement: Supplementary file 2 — Supplementary Material 2 (XLXS 9.21 KB) [file 18_2026_6200_MOESM2_ESM.xlsx]

## Sheet: Hoja1
Primer ID	Sequence (5'-3')
GAPDH_F	AAGGCCATCACCATCTTCCA
GAPDH_R	CCACCACATACTCAGCACCAGCAT
ACTIN_F	CAGCAGATGTGGATCAGCAAGC
ACTIN_R	AACGCAGCTAACAGTCCGCC
OVGP1_F	TGTCCACGTTTTCCAACCG
OVGP1_R	GGAGGGCGATCACTGAACTG
NTS_F	GTGTGGAAATGTGACAGAGCAC
NTS_R	GGTAGGCTAGACTTTGCGGT
OXTR_F	GTGCTGGACGCCATTCTTTTT
OXTR_R	GCATGGCGATGATGAAAGGT
ESR2_F	TCAGCCTGTACGACCAAGTG
ESR2_R	TGCCAGGAGCATGTCAAAGA
HP_F	TGGGTCGTGTGGGTTATGTG
HP_R	TACGGGGCTCTTAGCTGTCT
TGM2_F	AAGGGACTTACTGCTGTGGC
TGM2_R	ACGAAAGGGGCGTCGTATTT
