# Supplementary material for: Hormonally responsive bovine oviductal organoids recapitulate native oviductal secretions and enhance sperm capacitation
Source: Cell Mol Life Sci. 2026 Apr 21;83(1):223. doi: 10.1007/s00018-026-06200-6 (PMC13190940; doi:10.1007/s00018-026-06200-6)
Supplement: Supplementary file 3 — Supplementary Material 3 (XLXS 68.2 KB) [file 18_2026_6200_MOESM3_ESM.xlsx]

## Sheet: E2 vs Control up
Differential expressed genes E2 vs Control upregulated
ID	Log2FC	p value
U6	6.06571	2.97e-05
OVGP1	6.04129	1.61e-10
TTLL6	5.92746	0.000337343
GSTA5	5.73707	0.000159249
C1H21orf58	5.63017	0.000930718
ABCA10	5.49691	0.000470171
SNORD53	5.49019	0.000526061
GPR83	5.23718	0.00324824
DOCK10	5.1426	0.00206807
ENSBTAG00000054668	5.0606	0.00543076
SLC16A4	5.0538	0.00296589
bta-mir-2285bu-1	4.89586	0.016704
MYL4	4.87452	0.0181265
U6	4.84164	0.0288696
bta-mir-12061	4.78447	0.0220787
RNASE11	4.69416	0.0273787
ENSBTAG00000052990	4.64981	0.0314813
5S_rRNA	4.62209	0.0309773
ENSBTAG00000047904	4.59108	5.56e-06
MYBPC3	4.58157	0.0193386
ENSBTAG00000044604	4.54093	0.0377362
5S_rRNA	4.5298	0.0217585
ENSBTAG00000052934	4.52609	0.0379114
CD101	4.5186	0.0386294
ENSBTAG00000048974	4.42877	0.0462854
TMEM52B	4.42607	0.0271301
H2BC14	4.42607	0.0271301
CILP2	4.40811	0.0496774
5S_rRNA	4.3697	0.041636
SNORD8	4.33762	0.0340432
ENSBTAG00000047712	4.3052	0.00642701
CDC20B	4.22373	0.000105213
ENSBTAG00000051406	3.93761	0.0204549
SNAI3	3.80048	0.0278362
FRAT2	3.6861	0.0353944
LRRC36	3.67685	0.0445913
ENSBTAG00000049969	3.58951	0.0418549
MAP3K19	3.2319	0.00805368
FOLR3	3.13699	0.0371082
PRLR	3.1364	0.0479344
FOXRED2	2.97796	1.12e-07
ENSBTAG00000024849	2.97273	6.98e-31
GREB1	2.92484	1.77e-12
TMEM202	2.87775	0.0279316
SNORA71	2.47333	0.049884
GPSM3	2.23627	0.00117181
YIPF7	2.22507	0.0367632
LBH	2.09288	9.62e-09
FGF22	2.08904	0.0310039
EMB	2.0557	1.2e-12
SERPINA5	2.00713	0.030408
RARRES1	1.89729	1.66e-10
ENSBTAG00000039446	1.79263	0.003174
ENSBTAG00000046375	1.78619	0.000497394
CAPN13	1.73966	0.049364
ENSBTAG00000011704	1.59323	0.00284503
CAMTA1	1.58976	4.44e-09
ENSBTAG00000046864	1.58337	0.0249896
HP	1.44424	0.0253962
PIP	1.43436	0.00139131
SNORD52	1.39143	0.0145657
CA8	1.34026	2.3e-11
CNGA1	1.31577	0.0211008
RSPH4A	1.2861	0.0457718
ATP8A2	1.27899	0.00131984
DLG2	1.27193	7.04e-05
VNN2	1.21166	7.37e-36
TMEM114	1.17453	0.0365627
POPDC3	1.16958	0.0229717
ADGRF4	1.16927	0.0274805
C5AR2	1.16294	0.0433087
ANG2	1.12653	0.0118974
ENSBTAG00000051909	1.12508	0.0112275
GUCY1A1	1.11686	8.33e-17
TCN1	1.09135	0.00383022
FBN2	1.08425	0.00607091
S100G	1.05835	0.000529368
ENSBTAG00000054844	1.05406	0.0029936
PADI1	1.04823	0.000480518
OXTR	1.04487	8.78e-13
HSPA6	1.03416	0.00346929
MT1E	1.03076	0.00889362
RNASE12	1.01792	4.4e-07
NCCRP1	1.01759	0.0147817
ACTC1	1.01737	0.0310409
ENSBTAG00000050789	1.00464	0.0126513
EMID1	0.988671	0.000850751
SPON2	0.983661	0.0135772
ENSBTAG00000042504	0.967622	0.0377703
ENSBTAG00000010852	0.94596	0.0409089
ENSBTAG00000052981	0.943946	0.000478695
ACER2	0.942937	0.0388564
ENSBTAG00000050149	0.932693	0.0226949
PI3	0.929628	0.00373567
ADGB	0.925573	0.00404047
ENSBTAG00000007816	0.923146	0.000374735
VNN1	0.915863	0.000633956
HEATR4	0.865246	0.019861
MUC4	0.862282	1.17e-20
GCNT3	0.855127	5.54e-08
ZSWIM1	0.83695	0.0458711
GADD45A	0.836759	1.42e-10
ABCA13	0.833085	8.59e-05
HOXA2	0.832385	0.0356196
SLC44A4	0.832245	0.000246518
GRHL1	0.822213	0.0054903
MYOM3	0.817823	0.00041115
ENSBTAG00000048881	0.816159	0.0299417
PTGER2	0.815558	2.35e-05
A2M	0.814854	0.0200248
ATP6V1B1	0.813203	0.000617511
CSTB	0.809926	2.53e-22
ENSBTAG00000008274	0.796498	0.03935
ENSBTAG00000049220	0.78968	0.0477815
ENSBTAG00000053201	0.783279	0.0481437
JCHAIN	0.777144	0.0239103
SNORD6	0.775602	0.0394813
SLC34A2	0.763704	0.00122732
CSTB	0.761623	8.84e-16
SMPDL3A	0.760943	0.028872
SKAP1	0.75551	0.00123685
SERPINB7	0.746397	0.00857737
KCNN3	0.725402	0.000448025
ALPK3	0.723725	2.49e-05
CAPN14	0.719883	0.032717
N4BP3	0.716631	0.0373056
LOXL4	0.715544	3.37e-08
ENSBTAG00000052092	0.714428	0.0438632
RGS22	0.713763	0.00350769
ENSBTAG00000022715	0.712147	0.00909054
ENSBTAG00000050618	0.711638	0.049937
PDXK	0.700624	1.78e-12
ENSBTAG00000049467	0.697864	0.0319924
GALNT5	0.691617	4.75e-05
DHRS9	0.683292	0.00396166
ZFP2	0.668388	0.0152948
ENSBTAG00000032114	0.663093	0.00545432
MLPH	0.656773	0.00101968
ENSBTAG00000005146	0.655946	0.00745717
BCAS1	0.648154	0.0332537
FCGR2B	0.64032	0.0378268
LONRF3	0.639728	0.0259857
BOLA	0.637944	0.0036984
SSUH2	0.637205	0.0292498
SHPK	0.627455	0.0218635
TBC1D16	0.623542	0.0129551
PNP	0.621829	1.85e-10
ENSBTAG00000050877	0.616087	0.0286427
ENSBTAG00000051094	0.61604	0.0318659
ENSBTAG00000051891	0.612905	0.0152338
ETFBKMT	0.60814	0.000498978
SDCBP2	0.607968	0.0486846
EML5	0.607862	0.000370762
WDR87	0.604664	0.0131514
RESF1	0.60277	5.71e-15

## Sheet: E2 vs Control down
Differential expressed genes E2 vs Control downregulated
ID	Log2FC	p value
KLRG2	-3.69066	0.0407012
DPYSL5	-3.42784	0.0183617
NR4A3	-3.04392	0.0338136
MSI1	-2.69894	0.0473655
ENSBTAG00000049520	-2.44188	0.0416235
ENSBTAG00000009783	-2.36757	0.0184214
ENSBTAG00000053971	-2.31495	0.0388855
SYCP3	-2.17326	0.0270075
ENSBTAG00000043128	-2.06438	0.0130082
ENSBTAG00000054899	-1.93506	0.00218764
NOS1	-1.92655	0.0159354
ENSBTAG00000016502	-1.64054	0.00277282
SLC35F3	-1.54678	0.0294322
UPB1	-1.54397	0.0369721
ENSBTAG00000047699	-1.54191	0.0415886
ENSBTAG00000053794	-1.43858	0.0138946
MGP	-1.41949	0.0353422
SLC37A2	-1.28697	0.000752431
ENSBTAG00000043580	-1.17468	0.0387857
MSMP	-1.14465	6.37e-06
MOGAT2	-1.14421	0.00611311
DTX1	-1.14181	0.048471
SERPINE3	-1.08716	3.23e-08
ENSBTAG00000053806	-1.04737	0.0341804
CENPN	-1.04006	0.00855971
ITGA9	-1.02966	0.000669273
GRIA1	-1.00096	0.000147899
CCN4	-0.992699	0.00071959
SLCO2B1	-0.974949	6.99e-11
ENSBTAG00000051834	-0.966278	0.0375421
GDF11	-0.944256	0.0428492
TAC3	-0.918993	0.0138239
RGMA	-0.901726	0.0327592
PIK3CD	-0.886239	0.0293133
CATIP	-0.878385	0.00187233
FLRT3	-0.860251	0.00936414
CHI3L2	-0.831065	0.00985216
ENSBTAG00000052040	-0.824472	0.0088229
ENSBTAG00000043583	-0.821229	0.0179598
FMO2	-0.796953	0.0334617
LOXL1	-0.786224	0.00592469
NRGN	-0.78528	0.0074439
THY1	-0.785153	0.00287437
STEAP4	-0.782348	0.00191115
ARHGDIB	-0.776367	1.94e-12
VSIG1	-0.776315	1.15e-06
TACR2	-0.771055	0.0429616
NAALAD2	-0.755093	0.0245818
ENSBTAG00000049275	-0.752718	0.0367896
STOX1	-0.747024	0.0376617
HJURP	-0.740237	0.00252822
CLEC7A	-0.726576	0.00444798
LFNG	-0.712834	0.0403728
NEK5	-0.704786	0.0450193
SEM1	-0.689461	0.031221
RADX	-0.685405	0.0029846
DUSP23	-0.679309	0.0328519
TNFSF10	-0.668728	0.000549429
ADAMTS3	-0.662289	0.026413
DLL1	-0.640625	0.013024
ENSBTAG00000053749	-0.632498	0.0418805
UBE2C	-0.630405	0.0247596
GJA5	-0.627502	5.58e-08
NDUFAF5	-0.624579	0.0448575
DKK2	-0.623336	0.00568649
SDK2	-0.622868	0.0131568
TCF19	-0.611571	0.0299239
ENSBTAG00000043549	-0.608013	0.0404573
SMPDL3B	-0.607774	0.0423714
AMMECR1	-0.604434	0.0389784

## Sheet: mP4 vs Control up
Differential expressed genes mP4 vs Control upregulated
ID	Log2FC	p value
GSTA5	8.82621	6.22e-13
SAA2	7.53699	0.00164318
ENSBTAG00000054768	6.13002	2.58e-05
SV2B	5.75525	0.030154
CLEC12B	4.91551	0.0274752
ZBTB16	4.43688	2.23e-15
SCNN1G	4.31822	0.00072949
PRLR	4.23916	0.00155355
ENSBTAG00000022395	4.15949	7.68e-28
ABCB5	4.15833	1.77e-12
MT1E	4.14368	5.26e-11
MT3	4.07434	3.8e-06
MYPN	3.94104	0.000288511
MT2A	3.93498	2.16e-12
ARMC12	3.81523	2.11e-62
ENSBTAG00000047904	3.58847	0.00186447
MT1A	3.49705	2.15e-13
DOK7	3.49437	0.00286137
HP	3.44073	7.43e-13
TMIE	3.39197	1.56e-20
BSP3	3.37527	0.00140027
S100G	3.34978	6.08e-31
SLC16A12	3.34627	0.00970206
FKBP5	3.24045	3.63e-28
HIF3A	3.08994	3.7e-27
RASL11A	3.06429	8.56e-05
ENSBTAG00000050556	2.88693	0.000354323
SERPINB13	2.88344	1.61e-06
ENSBTAG00000031548	2.86678	7.67e-06
PTX3	2.8358	2.89e-18
ENSBTAG00000015493	2.79679	0.00241082
AQP9	2.74909	2.88e-22
ENSBTAG00000038461	2.74291	4.21e-12
RARRES1	2.72275	1.27e-17
VIPR2	2.59321	3.08e-05
ARC	2.55404	0.0148784
TFCP2L1	2.51701	2.01e-05
SERPINA1	2.48777	0.000281109
RUBCNL	2.39727	9.04e-11
RET	2.39578	0.00414703
PDXK	2.34217	1.44e-63
PHLDA2	2.27409	0.0375489
ENSBTAG00000052724	2.24529	0.0361264
TGM2	2.22222	4.04e-40
LBP	2.19669	0.000943802
C5AR2	2.18504	3.89e-06
KLF15	2.15522	9.34e-06
MYRIP	2.15314	0.048233
SLC13A5	2.10921	1.56e-10
ENSBTAG00000052625	2.10604	0.0115402
LOXL4	2.10513	1.12e-48
ESR2	2.09361	0.000398561
THY1	2.08379	3.59e-12
C1QTNF5	2.07991	0.00059134
CSTB	2.06579	2.29e-124
BNIP5	2.05793	0.0156922
PRODH	2.04621	1.36e-11
SFTPD	2.04359	1.26e-10
PDK4	2.04085	5.3e-06
TSC22D3	2.03806	5.32e-69
FHOD1	2.03659	2.78e-13
OVGP1	2.01962	0.00110897
KCNN2	1.99886	1.55e-07
SGK1	1.99312	5.81e-106
SCNN1A	1.98767	6.38e-63
B4GALNT3	1.97304	0.000167893
SLC13A3	1.97159	0.00271656
ACKR4	1.94447	0.000136634
KCNJ11	1.93591	0.0422416
GJB1	1.90304	7.75e-10
PDE2A	1.87506	1.55e-18
GREB1	1.86245	8.62e-05
CRISPLD2	1.83944	5.43e-06
SEC14L1	1.83879	3.33e-42
SNX10	1.80695	1.05e-16
CD80	1.8036	0.0411444
FIBIN	1.79217	1.69e-15
LMAN1L	1.76958	3.96e-09
KCNJ16	1.76954	0.0280818
CSTB	1.74576	6.21e-60
GULO	1.73103	0.00250067
PGM5	1.70842	0.0160072
NEURL1	1.7003	0.00823216
CYP11A1	1.69021	1.15e-09
SLCO2A1	1.69013	1.19e-06
A2M	1.67524	0.000270271
PFKFB3	1.66633	2.25e-28
SULT1A1	1.66387	1.86e-33
CXCL17	1.65918	0.0455034
SAA3	1.62307	0.031201
NUPR1	1.61417	6.44e-12
KLF9	1.61339	3.66e-12
ASB9	1.60882	0.000112254
SELENOP	1.60239	3.57e-72
CDO1	1.60052	1.98e-26
GLCE	1.59936	1.81e-37
P4HA3	1.58969	0.0249577
MAOA	1.58484	9.58e-28
PADI1	1.57835	6.53e-07
OR51E1	1.57344	1.43e-08
ATP6V1C2	1.56794	0.000675234
ENSBTAG00000007816	1.55943	6.15e-09
EMB	1.54043	1.93e-06
PDZK1IP1	1.52104	0.00177801
ENSBTAG00000049220	1.5109	0.00125797
CCDC152	1.49595	9.13e-09
TPCN1	1.49072	1.26e-49
SLC39A8	1.47869	2.64e-40
ENSBTAG00000050789	1.47808	0.000570561
ETV2	1.46558	0.0088127
PER1	1.46469	5.63e-18
C28H10orf99	1.46316	0.0273215
TMEM171	1.45709	1.43e-08
BMX	1.45179	0.00278882
KCNJ2	1.44739	6.41e-07
APOL3	1.43079	0.00446427
SEMA6A	1.42688	6.51e-09
PDZK1	1.41926	0.0418239
KRT5	1.41262	1.09e-12
STEAP4	1.3736	9.27e-13
USP2	1.37061	6.22e-09
bta-mir-12060	1.36493	0.0404958
AQP5	1.36136	5.37e-06
ANG2	1.36108	0.00250988
CHODL	1.35997	0.000437852
PITPNM3	1.35709	0.00153933
GLDC	1.33224	0.0182944
LRATD1	1.32235	0.00154397
IL15RA	1.31283	1.43e-10
CASTOR1	1.3112	3.6e-06
ROS1	1.29962	0.00257816
ACSM1	1.29268	4.28e-06
ADAMTSL4	1.28496	2.74e-07
ENSBTAG00000052477	1.28067	1.48e-12
GLRB	1.27021	0.000385118
PIR	1.26601	0.000149789
FAM107A	1.25737	6.91e-13
ENSBTAG00000042166	1.25252	0.0408284
ADAMTS12	1.24962	0.0220625
FOXS1	1.24322	3.85e-06
ACY1	1.24111	1.97e-17
BLNK	1.24019	6.49e-11
CCND3	1.23624	5.74e-09
RNASE12	1.23548	3.12e-07
TPD52L1	1.23077	3.58e-12
LPAR3	1.22656	0.00508749
SLC43A2	1.22485	2.43e-07
EPHX2	1.22437	4.13e-45
CLU	1.22353	2.11e-06
PNP	1.21941	1.44e-24
CCNJL	1.21923	0.0207407
TLE6	1.21631	0.000280125
KIF26B	1.20333	6.92e-06
POPDC3	1.20144	0.0197196
ENSBTAG00000031214	1.20095	0.000149103
HPGD	1.19605	0.000329757
TNFRSF6B	1.18503	5.34e-08
PRSS22	1.16376	0.00142141
ZFP36	1.16328	5.02e-12
DHRS3	1.159	5.96e-30
CLDN8	1.15354	0.00139554
CA13	1.15239	1.72e-07
RRAGD	1.15082	5.59e-13
ELMO1	1.14665	1.14e-19
XDH	1.14164	1.25e-26
ASB11	1.14099	1.39e-08
ACHE	1.12982	1.88e-07
PTPRU	1.12056	2.6e-09
ADIRF	1.11781	3.61e-05
MAGED4B	1.11768	0.000245433
CPT1A	1.11094	4.41e-25
CITED4	1.10358	1.14e-11
ZKSCAN1	1.09941	1.22e-16
S100A3	1.09811	6.21e-08
SNED1	1.08979	5.04e-08
SPTBN2	1.08874	1.76e-07
CAMTA1	1.08078	0.000289553
ANXA9	1.07283	0.00482094
ERRFI1	1.07061	1.8e-26
LTF	1.06698	0.0142195
ATP12A	1.06356	7.84e-08
MROH6	1.0628	0.0333652
CSPG4	1.05706	0.0207556
HYAL1	1.04425	7.71e-16
CRACD	1.04409	0.00270075
PRDX6	1.04233	0.000308568
SERPINE1	1.03784	2.11e-08
MKNK1	1.03684	1.12e-10
GRHL1	1.0356	0.000304715
AIG1	1.03392	0.000488945
GDPGP1	1.03383	2.64e-05
EMC9	1.02771	0.00765795
PAWR	1.02655	8.96e-13
CIART	1.02406	0.00362481
CDC42EP4	1.02262	2.92e-17
ZNF821	1.01981	2.34e-05
S100B	1.01969	1.35e-07
CNDP1	1.0151	0.00148051
ABHD17C	1.01362	5.34e-23
ITM2B	1.01338	5.58e-20
SETD7	1.01187	1.19e-05
SDCBP2	1.00167	0.000759662
PIGA	1.0003	5.43e-07
KLHDC7A	0.99772	6.42e-07
PFN2	0.994683	1.1e-12
SLC22A16	0.991745	0.041306
CAMK2N1	0.990978	9.18e-06
RNASE4	0.988798	3.59e-11
SLC6A4	0.983478	0.00500652
RASEF	0.982061	0.0463096
TTC39A	0.981524	3.56e-13
ARMC5	0.980827	0.014847
SMOX	0.977294	7.21e-06
GADD45A	0.975807	1.27e-15
ALOX15B	0.9757	2.62e-06
SLC31A2	0.971909	0.000418755
NOD2	0.97014	7.1e-07
C18H19orf33	0.969321	4.31e-07
PRXL2A	0.963368	1.04e-13
CEBPD	0.962399	1.55e-10
GGTA1	0.955528	1.16e-34
ENSBTAG00000048956	0.954888	0.0459559
LCAT	0.953922	7.07e-13
bta-mir-11997	0.953581	0.000135748
SGMS1	0.951671	4.08e-10
bta-mir-2469	0.95131	0.0272888
PLSCR4	0.949527	1.73e-09
SHPK	0.943057	0.00121806
SMIM13	0.940203	6.15e-15
EYA3	0.937704	4.06e-12
RUM1	0.93326	0.0463978
PCGF6	0.932221	1.73e-14
DBNDD2	0.930385	4.9e-11
VNN2	0.926202	2.47e-20
CHRDL1	0.920472	0.0101165
PIM3	0.918704	0.00090317
ENSBTAG00000051909	0.918342	0.0480438
CISH	0.917006	0.013822
SLC44A4	0.915457	5.13e-05
DUSP10	0.913448	0.000785699
ENSBTAG00000047073	0.912896	0.0117423
ENSBTAG00000008632	0.909867	5.92e-06
MAX	0.908658	1.09e-08
SGF29	0.904302	7.15e-05
SYBU	0.900245	0.0244437
AOX1	0.89986	0.00352206
FGF9	0.897638	0.0087749
MCL1	0.894865	3.06e-33
PACSIN3	0.893766	0.00137686
INTS6L	0.893471	0.00212538
MYO1A	0.89177	0.000218917
OXTR	0.891215	4.68e-06
ENSBTAG00000008248	0.889649	6.61e-09
ACE	0.887891	1.24e-05
PRSS42	0.884626	0.0432712
RASAL1	0.881994	8.67e-09
MGLL	0.880001	1.5e-05
SAP25	0.8793	0.005499
SHC4	0.878373	0.00184269
PNPLA2	0.875524	0.00017871
ATP1A1	0.8747	2.91e-19
PRPSAP1	0.872067	4.67e-15
CALCOCO2	0.869857	7.32e-13
CCDC9B	0.866131	3.01e-07
TANGO2	0.860306	0.0217883
FANCA	0.860222	0.00607233
METTL9	0.852746	6.23e-18
POR	0.848673	1.43e-13
OGFRL1	0.84837	0.00107979
KRT23	0.847386	0.0187859
OVOL1	0.846559	0.0422294
LOX	0.842927	9.74e-06
SPTB	0.836268	0.0289449
MAP3K6	0.835814	0.000210651
FOXO4	0.834218	0.000418737
GPHN	0.833437	2.57e-13
TMEM131L	0.833341	8.15e-09
STX19	0.832124	6.49e-05
RAPGEFL1	0.830469	9.95e-07
SESN1	0.829076	9.31e-06
IL6R	0.825863	0.000159826
ARRDC2	0.825458	2.6e-07
SLX1A	0.824571	0.000262105
ADCK1	0.822765	0.00219242
ARSJ	0.82222	5.26e-18
ZNF750	0.821579	0.000208179
CBLN3	0.820881	8.86e-11
ENSBTAG00000053240	0.819284	7.1e-05
ST8SIA4	0.818437	4.17e-10
JAG2	0.815912	0.000267964
MAF	0.813364	0.0141193
SAMHD1	0.811108	3.78e-12
RAB43	0.810369	0.00104072
SMPDL3A	0.807691	0.0156993
STRIP2	0.807635	0.00020708
ADIPOR2	0.807596	4.96e-11
PYGO1	0.80738	0.000259465
LLGL2	0.805555	7.52e-06
SNORD6	0.804827	0.0329576
ENSBTAG00000053201	0.802881	0.0477713
ENSBTAG00000002392	0.802148	0.0104155
CDR2	0.801317	2.61e-06
TXNIP	0.798154	5.05e-22
XRCC3	0.797535	0.00731132
TTLL10	0.796187	1.7e-06
ITGB3	0.792647	0.01829
PLCD3	0.790523	6.49e-16
EIF1B	0.790254	4.17e-10
TBPL1	0.789432	1.41e-06
JADE2	0.789006	6.12e-17
LANCL3	0.787871	0.0340941
TSC22D2	0.783497	1.61e-06
DOCK9	0.781166	4.14e-07
TMEM141	0.779913	0.0206318
SORCS1	0.773902	0.0469676
C2	0.7719	2.29e-11
DPP4	0.770172	0.000267651
REEP4	0.769838	0.00753831
C21H15orf39	0.768429	0.00397111
PTGIS	0.763766	5.97e-05
FAM3D	0.762861	3.04e-08
ARL4D	0.762035	0.000475765
STARD13	0.761928	0.00977333
HRCT1	0.760896	0.00164393
ABCB9	0.760407	0.00641089
SUN2	0.757037	2.96e-09
ENSBTAG00000037452	0.755506	0.0030021
DDIT4	0.75268	8.7e-08
CTPS1	0.75177	1.78e-06
RIMKLB	0.75171	9.74e-14
ARAF	0.748785	2.02e-05
ENSBTAG00000049802	0.748608	0.000353997
KIAA1549	0.748024	0.000167264
XG	0.747883	1.09e-06
PRR15L	0.74642	5.16e-07
ADCY6	0.74234	1.77e-07
PLB1	0.740277	0.0123727
DUSP1	0.739754	2.3e-18
SCUBE2	0.739345	0.00843004
CRYAB	0.73714	7.28e-08
CPEB2	0.7354	0.000354477
EFHD2	0.734328	1.94e-07
REPS1	0.733365	2.62e-11
EFNA5	0.732659	1.27e-05
FAM13A	0.732615	1.05e-10
GLUL	0.731812	4.5e-20
ATP6V0A1	0.729385	5.52e-13
CLDN3	0.729143	0.000890475
CRLF3	0.728785	5.67e-05
STK17B	0.727815	8.17e-06
LIMK2	0.726884	1.1e-07
CITED2	0.725636	9.91e-08
MEIS3	0.725243	0.00731808
LY6G6C	0.722394	8.5e-09
ENSBTAG00000050732	0.721193	0.0408316
PIGT	0.721002	4.59e-07
RETREG1	0.717717	0.00226449
ENSBTAG00000042868	0.716953	0.035174
USP53	0.714643	1.64e-11
KDR	0.712257	4.55e-05
ATP13A4	0.711948	2.08e-09
TRIP10	0.70943	3.45e-17
CYSTM1	0.708635	1.6e-05
SAT1	0.707595	5.74e-14
KRT17	0.70678	0.0368893
ALPK3	0.706289	4.7e-05
ENSBTAG00000051364	0.704592	0.0265529
EIPR1	0.701356	0.0110009
ACSL3	0.701248	5.06e-18
CDKN1A	0.700984	0.000814999
CLDN1	0.700224	7.34e-11
ST14	0.700126	3.08e-05
RNF125	0.699711	3.35e-06
MARS2	0.699415	0.000760313
BMPR1B	0.698146	8.54e-09
WIPF3	0.695414	0.0174786
SMPDL3B	0.694811	0.00995317
ENSBTAG00000053703	0.694685	3.14e-12
FRY	0.693733	5.33e-06
FAM234A	0.69358	0.000231446
C15H11orf52	0.692918	0.00053608
ZFP2	0.69037	0.0106345
ENSBTAG00000024849	0.68959	0.0446996
EEPD1	0.689206	0.00700507
CGNL1	0.687351	0.00183843
SEMA4B	0.684645	1.31e-05
TBC1D10A	0.683762	0.00171525
TNS3	0.682481	2.81e-06
ACTR3B	0.681691	0.000279665
BARX2	0.680869	0.0485933
HYAL3	0.679256	0.0167707
CNDP2	0.676861	3.26e-05
NAA80	0.676782	0.0151476
TGFB2	0.675316	2.65e-08
DCDC2	0.672074	1.02e-06
SH3RF2	0.671764	0.00304083
CDKN1C	0.670805	0.0447389
TAF5	0.670743	0.000168747
HSPB11	0.669688	0.00456635
TM2D1	0.669352	3.22e-05
GCH1	0.668329	0.0139507
WFDC2	0.666304	9.94e-05
YBX3	0.665885	8.48e-10
BCL2L1	0.662962	2.2e-09
SRSF10	0.661395	1.81e-11
CD151	0.659189	8.94e-05
SLC29A2	0.653495	0.000128258
ENSBTAG00000051191	0.652327	7.19e-07
SCRN1	0.652112	3.74e-09
ENSBTAG00000052981	0.651757	0.0125873
PDGFC	0.650344	0.000181977
CIB1	0.648146	8.52e-10
CHP1	0.645807	2.38e-09
ID1	0.645786	0.0241302
ENSBTAG00000024492	0.645564	0.00827388
SLC2A4RG	0.645409	0.00414074
POLM	0.64531	0.0296118
MARCHF3	0.644653	0.0157304
IP6K2	0.642968	1.71e-06
PDE8B	0.642919	0.00175558
PLEKHF2	0.641389	1.29e-11
STEAP3	0.639226	0.00423935
SNORD24	0.638725	0.0386178
SCARA3	0.638611	0.00238505
ZFP1	0.638487	0.0392577
SRXN1	0.635409	0.000966575
S100A2	0.634582	6.02e-07
TOB2	0.634377	3.05e-14
S100A12	0.634301	0.00190106
OTOG	0.632572	0.00625071
ZBTB7B	0.630506	3.39e-07
VPS37B	0.629744	5.44e-05
EPAS1	0.629636	0.000382438
ERGIC1	0.629584	5.24e-11
MAPK13	0.629259	1.01e-08
AFAP1L2	0.62718	5.56e-05
B4GALT5	0.626739	1.21e-13
bta-mir-2887-1	0.623187	0.000136061
CHKA	0.622672	2.19e-08
RHOBTB1	0.621968	0.0105162
EHF	0.619898	7.04e-08
C3H1orf87	0.617371	0.00397249
ENSBTAG00000048952	0.616588	0.000648218
NPDC1	0.615622	1.22e-06
ARPC5L	0.615314	5.92e-07
SLC23A1	0.614419	2.45e-07
KIAA2013	0.611951	0.0056875
S100A10	0.6114	3.82e-12
EEF2K	0.610304	4.3e-19
SNTB2	0.608773	3.78e-05
SLC25A29	0.608246	6.53e-05
FHIP1A	0.608228	0.00639636
UPK1B	0.607253	0.000176466
LRCH4	0.606986	5.28e-05
TST	0.606635	0.000145773
DYRK1B	0.605804	5.09e-05
CTTNBP2	0.603933	7.92e-06
MTHFD2L	0.603349	0.00171134
NXPE3	0.602731	0.00121484
ARRDC3	0.601637	3.66e-08
CASZ1	0.600506	0.000200873
TSHZ2	0.600367	0.000791295
ACADM	0.600281	1.28e-05

## Sheet: mP4 vs Control down
Differential expressed genes mP4 vs Control downregulated
ID	Log2FC	p value
INSRR	-5.59204	0.00124384
MEOX1	-5.54343	7.86e-05
GABRB1	-5.5356	0.00142739
TNFRSF9	-5.1842	0.00637664
VSIG1	-4.88886	1.81e-58
GJA8	-4.27209	0.00119793
LRRC55	-4.19552	0.000188702
SLC5A11	-4.14817	0.00219773
KCNJ10	-3.62293	0.00290326
CNKSR2	-3.4899	0.00133623
BPI	-3.4112	0.000313467
RGS16	-3.36744	0.00809565
SLC35F3	-3.33282	5.15e-05
SLC13A2	-3.3303	1.53e-16
TAAR5	-3.23362	0.0249441
ENSBTAG00000039615	-3.23177	0.015909
SLCO2B1	-3.13058	3.31e-50
ENSBTAG00000051317	-3.12729	0.0450384
OLFM4	-3.12389	0.012097
UBD	-3.01694	7.87e-10
MYH7	-3.01024	0.00555921
ENSBTAG00000021501	-2.99777	2.99e-14
NKAIN2	-2.94968	0.0199663
ENSBTAG00000012026	-2.81364	0.00165333
LYPD1	-2.80593	0.00473484
PIPOX	-2.80479	0.0399749
CR2	-2.78597	0.00835034
NEGR1	-2.709	0.0172786
MYCN	-2.70379	0.00822986
MOGAT2	-2.69345	2.24e-06
ENSBTAG00000053794	-2.67124	0.000893446
NTRK1	-2.63081	0.0446156
SLC18A1	-2.62311	0.0224562
ARMC3	-2.60934	5.85e-10
NGFR	-2.5706	0.034195
ENSBTAG00000053806	-2.56492	3.7e-05
PGLYRP3	-2.52037	0.00840592
E2F8	-2.51523	6.03e-10
MYB	-2.5059	0.0480835
PRELP	-2.50408	3.99e-29
ENSBTAG00000013321	-2.49982	0.00506771
GALNT16	-2.48087	0.00329819
RXRG	-2.47512	0.000367908
DAW1	-2.46265	4.31e-09
GCSAM	-2.38246	0.0202402
ENSBTAG00000050685	-2.37275	0.0081709
E2F2	-2.36423	1.18e-05
HSD17B2	-2.36348	3.12e-06
IL33	-2.35485	6.39e-07
ISLR	-2.33587	0.0354746
ACTC1	-2.33021	0.0183472
TSPEAR	-2.32932	0.0228135
EXO1	-2.30915	5.85e-06
IL7R	-2.27846	0.0230673
TACR1	-2.26037	0.00247287
GRM8	-2.25977	0.0217895
PDE7B	-2.24729	2.73e-05
ENSBTAG00000033515	-2.24441	0.00898596
KMO	-2.21922	0.00143913
TAC3	-2.21674	1.02e-06
LRRC38	-2.2067	0.0141992
SPIN4	-2.18717	0.0143934
ORC1	-2.18229	2.66e-05
PCLAF	-2.17015	3.64e-17
BFSP1	-2.04603	0.000150786
KIF12	-2.0455	0.00110506
CCDC198	-2.04548	4.01e-12
VCAN	-2.03577	2.93e-05
CYP24A1	-2.03314	0.0107643
RRM2	-2.03302	5.81e-18
PRSS35	-2.016	0.020191
UPB1	-1.99882	0.00738763
DNAH6	-1.9988	0.0391187
MGP	-1.99858	0.000582357
MSANTD3	-1.98775	0.0296696
DNAH5	-1.98679	9.33e-14
CLSTN3	-1.98633	0.00938561
INHBA	-1.97123	1.24e-16
FBN2	-1.96805	0.00570377
UHRF1	-1.9619	1.55e-12
CATIP	-1.95364	2.21e-08
PDLIM3	-1.94828	0.0070339
CMYA5	-1.94526	0.02799
CRHR1	-1.94098	0.0203645
CDCA7	-1.92352	3.25e-07
ENSBTAG00000048842	-1.92267	0.0146826
SLC51A	-1.92035	0.00815359
MORN5	-1.91445	0.00853847
STOX1	-1.91162	3.24e-05
FGF1	-1.9084	0.0205115
PHOX2A	-1.88444	0.000125767
PEAR1	-1.87605	0.00209081
TRPV6	-1.87363	4.71e-12
TICRR	-1.8685	3.4e-06
SLC5A8	-1.85428	4.42e-05
CCNA2	-1.85243	5.03e-10
CCDC148	-1.85114	0.00274015
ENSBTAG00000048805	-1.84864	0.022634
E2F7	-1.84853	0.00265977
SBSN	-1.83206	0.00719864
DGKB	-1.83114	3.05e-06
CLXN	-1.82612	0.00165171
NCF2	-1.81763	1.62e-07
FAM222A	-1.81225	0.0393952
CLEC7A	-1.80923	6.93e-09
XYLT1	-1.79409	0.000220382
CDT1	-1.79287	0.00668332
SLC46A2	-1.79236	0.0344569
NOS1	-1.77938	0.0178194
PDYN	-1.7712	2.36e-05
ASF1B	-1.77067	0.000162673
SLC24A1	-1.77045	0.00288305
SPOCK1	-1.76887	0.00376097
ENSBTAG00000038495	-1.76552	2.63e-10
DLGAP5	-1.76302	2.46e-11
CENPN	-1.75404	7.29e-05
SLC37A2	-1.75089	3.06e-05
OIP5	-1.74832	0.000529099
POLQ	-1.74586	4.62e-05
ASPM	-1.73786	1.03e-14
FLACC1	-1.73691	0.0361836
NEK5	-1.72816	3.77e-05
GSTA1	-1.72764	0.0471163
E2F1	-1.72445	9.74e-05
BGN	-1.72304	3e-06
HJURP	-1.72259	3.81e-09
DACT1	-1.71672	0.0227279
FABP5	-1.71666	0.000124307
MKI67	-1.71353	2.66e-25
MDGA1	-1.70961	0.00273683
GAS2L2	-1.7095	0.0106298
ENSBTAG00000051851	-1.70592	1.33e-09
NES	-1.70383	1.36e-07
CXCL8	-1.70309	0.00103072
PCDHGC4	-1.70301	0.022471
KATNAL2	-1.70098	0.0026122
DNAJC22	-1.69816	0.00544214
DEPDC1B	-1.6873	0.000247517
RNASE13	-1.68642	0.0221281
CDC6	-1.67827	0.000126249
ENSBTAG00000051140	-1.67791	0.00248822
TF	-1.67719	4.57e-05
FAM81A	-1.66619	3.93e-13
ENSBTAG00000051512	-1.65244	0.00678407
HHLA2	-1.64949	0.0478778
COL1A1	-1.645	6.13e-06
DCX	-1.64274	0.00468804
FBXO5	-1.63068	1.07e-06
NEK2	-1.62948	7.43e-09
DKK2	-1.62463	1.19e-11
RMI2	-1.62351	0.000177936
RCAN2	-1.62264	0.00676855
bta-mir-452	-1.61998	0.0130587
CXCL5	-1.61683	3.99e-104
PCP4	-1.61656	2.24e-11
SPP1	-1.61525	2.56e-14
ROBO1	-1.61479	1.72e-05
ENSBTAG00000020100	-1.61365	1.33e-27
CCN4	-1.60348	9.39e-07
FAM186B	-1.60253	0.00403355
CENPF	-1.60108	8.53e-25
SGO1	-1.5828	6.25e-06
CENPK	-1.58144	1.15e-05
PRDM8	-1.5654	0.0200002
UBE2C	-1.56184	5.27e-06
ADAMTS17	-1.56114	0.0112947
TTK	-1.55842	8.6e-09
CCNB3	-1.55402	1.61e-06
CEP126	-1.55273	0.018773
EFHC2	-1.54967	2.73e-07
SHCBP1	-1.5487	4.77e-08
SPDL1	-1.5438	1.71e-06
PLA2G4D	-1.54335	0.0466664
ENSBTAG00000034657	-1.53642	0.0477807
KIF2C	-1.52525	6.86e-06
ODF3B	-1.51952	5.43e-05
TCF19	-1.51635	8.71e-06
TNFSF10	-1.50731	4.29e-11
PGLYRP4	-1.50522	0.00570533
LAMA1	-1.50161	0.00020055
ENSBTAG00000049677	-1.50081	0.00940555
ITGA9	-1.50028	1.53e-07
DNAI3	-1.49928	0.000176129
ENSBTAG00000046482	-1.49759	3.1e-06
PLA2G4F	-1.49341	1.13e-06
FSIP1	-1.49203	0.000183755
JPH4	-1.48873	0.00917198
CYP3A4	-1.48842	0.0164009
ENSBTAG00000006864	-1.4864	0.0300419
TOP2A	-1.4847	3.29e-39
ZMYND10	-1.48433	5.27e-05
MSMP	-1.48103	2.79e-08
GJA5	-1.47888	9.33e-34
MCM5	-1.47716	9.47e-07
CHST2	-1.4761	0.00106528
NAALAD2	-1.46666	0.000645371
LRRC9	-1.46307	5.17e-09
ESCO2	-1.45951	1.07e-07
DDIT4L	-1.45196	4.32e-06
CIT	-1.45034	2.42e-09
PCYT1B	-1.44828	0.000279463
MTFR2	-1.44244	8.7e-06
PIK3R3	-1.43783	1.58e-07
FMOD	-1.43197	1.49e-41
TMPRSS6	-1.42711	0.000322569
ZBTB46	-1.42659	0.00406749
KNL1	-1.42513	6.5e-15
JAG1	-1.42289	2.11e-07
CADM1	-1.42145	1.9e-28
SCUBE3	-1.4206	1.1e-11
SMIM24	-1.41921	0.0208351
ECM2	-1.41592	3.91e-08
ACSL6	-1.41301	8.65e-06
HAS3	-1.40864	2.38e-12
BARD1	-1.40321	0.00193888
RAD51AP1	-1.40125	0.000262641
TEX52	-1.40055	0.0361172
WNT2	-1.39889	0.0115613
IGFBP3	-1.3984	6.82e-14
SPAG5	-1.3965	9.74e-09
DTL	-1.39504	3.83e-06
CDCA5	-1.39399	0.00702363
C13H20orf96	-1.39345	0.0229706
HECW1	-1.39222	2.55e-20
SOCS2	-1.38698	6.33e-05
CLEC11A	-1.38609	5.98e-05
FILIP1	-1.38235	2.9e-06
KNTC1	-1.38157	2.05e-09
CPPED1	-1.3784	0.012515
CENPA	-1.37495	4.3e-08
KIF22	-1.37226	4.64e-06
MFSD2A	-1.37202	3.88e-08
RNF144A	-1.36721	0.0120664
ENSBTAG00000023192	-1.36407	0.0403478
CD40	-1.36209	0.00333966
PTTG1	-1.36021	3.45e-06
ADGRB2	-1.35985	0.0006978
PTN	-1.35636	6.91e-05
NTNG1	-1.35202	0.00555924
KIF15	-1.35121	1.89e-06
TUBB2B	-1.34935	8.17e-09
ERCC6L	-1.34886	4.5e-05
KIF14	-1.34735	0.0158906
CYP1B1	-1.34408	1.32e-07
RIBC2	-1.34287	0.00151009
ENSBTAG00000013836	-1.33845	0.0146706
RSPH1	-1.32616	0.000850554
CFAP126	-1.32183	6.79e-10
COL27A1	-1.31621	1.86e-13
NDRG4	-1.31475	0.0157012
DNAI2	-1.30782	5.07e-08
IGFBP4	-1.30626	4.49e-14
IQUB	-1.30437	0.000136497
SLC8A1	-1.30378	1.18e-06
KIF4A	-1.30126	7.19e-08
FAM83D	-1.30098	0.034757
ELAPOR1	-1.29903	6.74e-13
NCAM1	-1.29529	0.00107989
FOXM1	-1.29353	0.0124658
BIRC5	-1.2929	1.35e-09
NETO2	-1.29223	0.0001051
DEPDC1	-1.28928	1.14e-07
CFAP161	-1.28752	2.77e-08
NUSAP1	-1.28207	4.76e-10
GRK3	-1.28071	0.0234335
BUB1B	-1.27811	1.56e-12
MCM2	-1.27667	2.7e-05
ILDR2	-1.2757	2.86e-08
NEIL3	-1.27389	0.00702316
PBK	-1.26576	5.95e-10
CCDC180	-1.26366	4.29e-05
ENSBTAG00000051176	-1.25945	6.52e-08
SLIT2	-1.259	0.00471227
CKAP2L	-1.25714	1.53e-06
ETV1	-1.25572	4.95e-16
MFSD4A	-1.25386	1.15e-08
DCDC2B	-1.25325	0.0251423
CHRM1	-1.25165	0.025893
CHST1	-1.24935	0.0099364
ARMCX4	-1.24812	4.27e-07
VWA3A	-1.24396	4.78e-06
SHISAL2A	-1.24336	0.00918421
ENC1	-1.24321	1.17e-19
ESM1	-1.24246	3.48e-07
SOSTDC1	-1.24129	0.0316995
C21H14orf132	-1.24054	0.00632175
NCAPG2	-1.23147	3.79e-06
PDE4C	-1.2298	0.0152813
CENPW	-1.22957	0.012039
CTHRC1	-1.22612	0.0242146
FN1	-1.22163	1.11e-27
IQGAP3	-1.22044	8.48e-06
CCDC68	-1.22035	0.00162611
MELTF	-1.21689	5e-06
NREP	-1.21536	0.0311631
FAM72A	-1.21506	0.0162382
ESPL1	-1.21277	8.82e-05
FANCD2	-1.21085	5.06e-06
INHCA	-1.20876	1.03e-12
KLHDC9	-1.20858	0.0280973
PER2	-1.20244	0.0059345
CTSL	-1.19983	0.00398068
CDCA8	-1.19964	0.000590821
ENSBTAG00000053153	-1.19812	0.0306903
CFAP276	-1.19754	1.53e-07
PIMREG	-1.19653	0.0138048
CYP2S1	-1.19541	2.08e-12
MYRFL	-1.19531	0.0489708
TSSK3	-1.19079	0.0377224
RUNX3	-1.18714	0.000565049
NCALD	-1.18285	0.0458702
MIS18A	-1.18002	0.00563558
ENSBTAG00000053144	-1.17808	0.0492433
TAFA3	-1.17737	0.00958238
CXCL2	-1.17693	1.67e-14
SERPINF1	-1.17422	0.000632843
ENSBTAG00000051587	-1.17274	0.0284047
ENSBTAG00000050402	-1.17207	0.00062723
IFIT1	-1.16825	1.21e-07
ADD2	-1.16526	0.0113911
CCDC40	-1.16469	2.23e-05
CD1D	-1.16334	1.42e-05
LAMA4	-1.15914	8.79e-06
ENSBTAG00000055116	-1.15518	0.031561
ENSBTAG00000046372	-1.15499	0.023017
ENSBTAG00000045588	-1.15338	0.000596289
NAP1L5	-1.15312	0.000284403
GRIA1	-1.1517	8.17e-06
ARHGEF6	-1.14986	0.0142568
TAGLN	-1.14964	0.0378879
RDM1	-1.14776	0.0288095
ENSBTAG00000052788	-1.14526	0.0332016
MND1	-1.14237	0.0117528
BUB1	-1.14144	1.22e-07
HIVEP3	-1.14136	0.000598056
SPEF2	-1.14058	1.26e-05
ENSBTAG00000015818	-1.14031	0.00433184
GNA14	-1.1365	0.00433416
FMNL1	-1.13574	0.000118762
RCOR2	-1.13531	0.00218418
FBP1	-1.13418	1.56e-07
DHH	-1.13026	0.00279777
MX1	-1.12814	6.55e-31
NUF2	-1.12659	7.11e-05
PARPBP	-1.12087	0.000495445
MAPK10	-1.11728	0.00299892
NCAPH	-1.11713	1.64e-06
KIF20A	-1.11675	6.58e-06
ST3GAL5	-1.11577	6.75e-15
SLC46A1	-1.11106	1.15e-06
RSAD2	-1.1075	0.00453427
PTPRR	-1.10699	8.58e-05
CDKN3	-1.1028	0.0144109
SERPINB10	-1.10041	0.00503681
GPR173	-1.09394	0.00971879
LRRC49	-1.09334	2.85e-05
CCDC39	-1.09277	9.29e-05
THBS3	-1.09255	2.17e-11
LHB	-1.0919	0.0149678
L1CAM	-1.09049	7.89e-05
STIL	-1.08984	0.00304477
NTN1	-1.08906	0.00604015
POSTN	-1.08899	1.6e-11
ARHGAP42	-1.08896	4.46e-06
CELA1	-1.08779	0.00180976
ADGRL4	-1.08558	0.000621289
DNAJB13	-1.08524	3.58e-05
ZBBX	-1.08344	0.00308185
DNAH10	-1.08322	0.00591818
ADAMTSL5	-1.0814	1.98e-05
ADGRL3	-1.08123	3.73e-07
NDC80	-1.08016	0.000428328
ENSBTAG00000052987	-1.07946	0.00191397
PPP2R2C	-1.07897	0.0326641
SOBP	-1.07848	0.000110498
SLC16A2	-1.07056	0.000274374
TROAP	-1.06916	5.11e-05
CCNB2	-1.06904	0.00086318
EARS2	-1.06865	0.00788449
FIGNL1	-1.06801	0.00293968
PLEKHS1	-1.06586	3.09e-18
CBLN4	-1.0629	0.000140576
CFAP65	-1.06212	0.0257437
LOXL2	-1.05913	1.99e-07
SERPINE3	-1.05898	2.95e-05
PTPRZ1	-1.0571	1.28e-10
NPR3	-1.05706	0.000212586
SLC12A1	-1.05356	0.00953636
ARMCX2	-1.04821	1.01e-13
CACNA1G	-1.04773	0.000537168
TNFAIP2	-1.04377	5.96e-05
KIF11	-1.04376	5.83e-09
CEP55	-1.04051	0.000467545
DMC1	-1.03872	0.0350432
ENSBTAG00000052647	-1.03831	0.0135753
RILPL2	-1.03803	0.00029439
SGPP2	-1.03731	0.0301918
MCM3	-1.03531	6.92e-09
HECW2	-1.0348	7.15e-07
TMEM176A	-1.03259	0.000346478
HS3ST1	-1.03141	0.00128329
RBP4	-1.03018	3.2e-05
CCDC65	-1.02913	3.39e-05
ADRA1B	-1.02639	0.0349633
TSPAN12	-1.02535	0.00980846
TPPP3	-1.02503	0.000313194
VDR	-1.02433	1.56e-05
CD200	-1.02296	5.65e-07
IHH	-1.02146	0.0025058
SLC7A7	-1.02137	5.37e-05
PDE4B	-1.01975	0.0314647
ADAMTSL1	-1.01681	0.0215197
RDH10	-1.01059	2.25e-09
GNAT1	-1.0098	2.88e-07
LGALS9	-1.00933	0.00014947
CDCA2	-1.00893	3.57e-06
HLF	-1.00649	2.25e-12
RSPH9	-1.00484	0.000990824
LRRC71	-1.00461	4.05e-05
OCA2	-1.00215	4.5e-05
SIPA1L2	-1.00212	1.16e-11
HNMT	-1.00181	0.0010412
ZBP1	-1.00171	0.0031898
PIGR	-0.998642	2.8e-17
INPP5D	-0.996528	3.99e-06
ENSBTAG00000049524	-0.99608	0.0132982
DLX3	-0.995893	0.0176409
ADGRE5	-0.995546	1.06e-08
LGR5	-0.99465	0.000321315
NOTCH1	-0.993514	1.51e-05
CCNE2	-0.993366	0.00081667
ADAMTS6	-0.992901	7.56e-06
TSPAN19	-0.991323	0.0073085
DEUP1	-0.990618	0.00316024
SKA3	-0.986567	0.000394725
ZNF793	-0.986015	0.0316829
ATP10D	-0.983506	4.98e-07
DZIP1	-0.982416	1.67e-06
CDC20	-0.980546	0.00116549
RGS7	-0.979956	0.00268104
IFI6	-0.977069	7.23e-06
UTS2B	-0.976806	0.00196931
PCSK6	-0.976498	0.0412835
SLC2A10	-0.975174	0.000656691
ARHGDIB	-0.975103	4.66e-20
FGFBP1	-0.973114	1.84e-06
PLA2R1	-0.972859	0.0115342
APCDD1	-0.972052	0.000321131
TMPRSS4	-0.970208	0.0145527
PEBP4	-0.970098	2.46e-05
MMP2	-0.969478	4.51e-14
AKR1C4	-0.968563	6.03e-05
TCAIM	-0.968298	0.0264053
SLC6A12	-0.967621	2.99e-05
HELLS	-0.965977	3.3e-08
NRGN	-0.965818	0.00171276
NRAP	-0.964747	0.0181891
KCNN3	-0.962141	0.000195182
SLC6A14	-0.961971	7.19e-06
RFX2	-0.961921	0.000436373
RPS6KL1	-0.961652	7.48e-05
MEST	-0.959346	0.000102449
RP1	-0.959178	0.00196389
CENPE	-0.958909	7.12e-11
EPHB2	-0.958854	0.000738135
CFAP74	-0.957879	1.12e-06
NFATC2	-0.95254	0.00131942
MDK	-0.952377	3.77e-05
STK33	-0.951704	0.0343701
SDC1	-0.950651	8.66e-09
TEKT2	-0.950131	0.011311
ST3GAL2	-0.949304	1.39e-16
ENSBTAG00000050417	-0.948456	0.000988957
CDCA3	-0.947848	0.021607
TMEM45A	-0.947105	6.89e-09
PIK3R5	-0.946923	0.0470696
COL8A1	-0.945931	5.32e-09
CDH6	-0.945041	3.28e-07
PTGS1	-0.943986	0.0259465
PRRX1	-0.943686	0.00490469
APOL3	-0.940075	0.013227
CFAP70	-0.939696	0.00930307
TEKT1	-0.939004	0.0308101
PGAP4	-0.938449	5.29e-07
RAMP3	-0.937353	0.000616414
TGFBI	-0.93716	2.17e-11
ENSBTAG00000048358	-0.933072	0.0412749
CCRL2	-0.932378	0.0142942
TTC39B	-0.931662	0.00264212
CREB5	-0.929578	0.0163179
PRTG	-0.927413	0.00414627
CBR1	-0.925552	0.0225226
ZNF215	-0.924364	0.00609684
MNS1	-0.924103	0.000713096
FNDC4	-0.920577	0.00366188
ENSBTAG00000045876	-0.919764	0.0061115
SCN1A	-0.91695	0.000694609
SPTSSB	-0.916419	9.53e-08
OLR1	-0.916098	0.0428868
TMSB15A	-0.913535	0.0444805
CDC25B	-0.9103	0.00011809
ETV4	-0.909757	0.0233046
IGFBP2	-0.908231	8.62e-09
C10H15orf48	-0.908096	0.00346105
CCDC153	-0.904922	0.00146183
FAM81B	-0.903272	0.0291324
GPRC5B	-0.903195	2.77e-08
ARG2	-0.902813	0.0104285
SPTLC3	-0.90209	0.0087178
ENSBTAG00000032603	-0.900518	4.08e-15
FAM149A	-0.898645	0.0058941
CNTLN	-0.897971	5.19e-05
CDH2	-0.897893	9.1e-08
TTYH2	-0.896967	2.26e-08
NCAPG	-0.896327	4.03e-07
TMEM158	-0.894814	0.0463026
BCL2A1	-0.892894	0.000230595
FST	-0.891867	1.08e-10
ENSBTAG00000051528	-0.891565	0.0495488
TET1	-0.890857	0.026046
AMIGO2	-0.887555	5.15e-11
ENSBTAG00000003661	-0.886002	0.00646448
ENO2	-0.884852	0.000178733
SPATA17	-0.884611	0.043658
C1GALT1	-0.883868	2.26e-17
DBNDD1	-0.883343	0.0223362
S1PR5	-0.882313	0.0181552
TMPRSS11BNL	-0.882236	0.000381986
DCLK2	-0.881752	0.0188091
C19H17orf58	-0.881669	0.0363288
KIAA0319	-0.880952	0.0265033
KIFC1	-0.880889	2.86e-05
ST3GAL6	-0.879859	1.21e-12
OLFML3	-0.876477	0.0236991
ANLN	-0.875545	5.11e-08
SLC9A9	-0.874281	0.00244818
ARMCX1	-0.873931	0.000369743
ENSBTAG00000019437	-0.872518	9.85e-09
SPC24	-0.870608	0.00307533
SUSD4	-0.870493	0.000508803
ANKRD66	-0.868233	0.00546685
SOX9	-0.86787	0.00031075
APOBEC1	-0.865786	1.03e-07
FXYD6	-0.865293	2.39e-12
CFAP206	-0.864149	0.0128764
AZIN2	-0.863585	0.0404574
NRM	-0.861392	0.00751488
EMCN	-0.859857	2.53e-06
TBC1D7	-0.858843	9.78e-07
FER1L6	-0.855627	0.0219989
NT5DC2	-0.854956	0.000591267
MMP1	-0.8548	0.019708
ENSBTAG00000055302	-0.853335	0.0430625
MCM4	-0.852218	0.000241251
SPRY2	-0.85203	1.25e-05
CASS4	-0.85189	0.00452899
DCBLD2	-0.85048	4.04e-33
RAD51	-0.849911	2.1e-05
DNAH1	-0.849545	0.00429865
MYL6B	-0.847469	0.0140217
NME5	-0.846822	0.000410382
SOX6	-0.845503	0.00332533
FMNL3	-0.845199	2.3e-07
MYCL	-0.844089	0.0412662
GAS7	-0.842202	6.78e-05
TMEM176B	-0.841853	0.00224244
MYOM3	-0.841526	0.0117159
ENSBTAG00000043583	-0.840619	0.0113964
TUB	-0.84021	0.000199774
MASTL	-0.839316	0.000553446
VSIR	-0.837906	0.0359362
CUBN	-0.83753	0.0328791
AEN	-0.83667	0.0143486
ENSBTAG00000001911	-0.835818	7.55e-05
TYMS	-0.835572	6.47e-11
SPC25	-0.834324	0.0150783
VANGL2	-0.831691	0.0188735
SLC39A10	-0.82885	3.22e-22
CMTM3	-0.827785	0.000181583
CENPU	-0.826124	0.002828
FGF2	-0.825347	1.5e-05
ENSBTAG00000043549	-0.820841	0.0228998
LTBP1	-0.817996	5.71e-06
ENSBTAG00000054755	-0.815481	0.0427307
ATP6V0E2	-0.815286	0.0266944
TIMP3	-0.814317	4.7e-09
PDE4D	-0.813565	0.00178976
PRKAG3	-0.81319	0.0243307
PEG3	-0.811685	0.020537
NLN	-0.811414	1.74e-06
ANTXR2	-0.811224	2.72e-07
OLFML2A	-0.808814	0.0320659
PDGFD	-0.808282	0.000326752
KIRREL1	-0.807888	3.53e-06
BRCA2	-0.807404	3.3e-05
SLCO3A1	-0.805946	3.5e-05
C23H6orf141	-0.804245	0.00281424
AKAP12	-0.801781	8.35e-08
CALR3	-0.801377	0.0478591
CAPN6	-0.800404	2.19e-05
EGFLAM	-0.799202	0.00354163
BYSL	-0.799057	8.88e-05
ENSBTAG00000026025	-0.797986	0.0220764
FANCI	-0.796927	3.56e-05
LRRC8C	-0.79686	1.19e-05
GINS2	-0.795524	0.0455169
COL15A1	-0.794677	5.82e-05
ENSBTAG00000052982	-0.794289	0.048331
SALL2	-0.79231	6.01e-07
PDE5A	-0.791824	2.61e-06
CETN4	-0.791361	3.9e-06
AMOTL1	-0.789274	0.000185453
CRTAC1	-0.789057	1.53e-12
ENSBTAG00000001143	-0.788882	0.00198249
IGFBP5	-0.788732	4.4e-22
DNA2	-0.787767	0.00171191
BAMBI	-0.786668	0.00022134
GSAP	-0.785907	0.00043697
CFAP61	-0.785645	0.00548855
SCML2	-0.785634	0.0375009
GMNN	-0.784904	3.53e-06
SLC7A4	-0.784206	0.032374
ENSBTAG00000051891	-0.783806	0.0347169
C27H8orf48	-0.783377	0.0111278
TRERF1	-0.781367	3.94e-05
BOLA-DRA	-0.780697	2.07e-11
TUBA1D	-0.780397	2.45e-07
CFI	-0.780353	4.46e-13
PLCB1	-0.779813	0.010641
ENTPD5	-0.778654	7.16e-05
TPX2	-0.777854	1.47e-07
CDK1	-0.776779	4.22e-06
ERICH2	-0.77657	0.0164215
ZNF704	-0.775687	0.000464155
CSTA	-0.773275	0.00711959
ENSBTAG00000019432	-0.769674	0.00493168
POLE	-0.769537	0.00153573
EDAR	-0.767354	0.000777851
SLC2A3	-0.766103	1.16e-13
SLC9B2	-0.765989	0.0134766
PKIB	-0.76332	0.000314978
FKBP10	-0.763123	3.44e-14
TSPAN5	-0.762735	0.0143744
ADA	-0.762581	0.0218683
TNFSF15	-0.760529	0.00232538
B9D2	-0.760465	0.0471673
LRP2	-0.760203	0.000765748
TANC2	-0.758105	2.93e-05
SLC36A2	-0.757659	1.15e-06
ZNF713	-0.757338	0.0492162
CFAP300	-0.757117	0.00680074
RCAN3	-0.756695	0.0444429
ENSBTAG00000039524	-0.753989	0.0062002
CCND1	-0.752644	3.62e-07
NECTIN3	-0.750814	2.22e-10
TNXB	-0.749647	1.1e-05
VAT1L	-0.747688	0.000710781
TRAK2	-0.74693	1.83e-06
ENSBTAG00000054584	-0.745368	0.0250039
PIH1D2	-0.745271	0.000215813
TSPYL5	-0.744599	0.0247924
RADX	-0.744361	0.00809806
PMP22	-0.743332	0.00175221
IL18	-0.741642	7.07e-06
MLF1	-0.740833	0.000360322
GPX7	-0.740605	1.43e-05
SPRY4	-0.739569	1.35e-09
EVC	-0.738756	0.00338884
GRO1	-0.737844	3.08e-07
BRCA1	-0.737821	2.35e-06
S100A8	-0.736708	0.0108678
MAN1A1	-0.734866	4.88e-13
NECTIN1	-0.734107	6.31e-08
VGF	-0.733286	1.44e-05
UACA	-0.732849	5.45e-16
ITPR1	-0.73282	2.73e-05
CACNA2D1	-0.731444	0.000263007
EPHX1	-0.731305	3.44e-06
FILIP1L	-0.731249	1.07e-07
TUBA1C	-0.729754	5.03e-06
GEM	-0.727361	0.000988266
FEN1	-0.726858	0.00299068
RAVER2	-0.726224	0.0135785
CC2D2A	-0.725505	7.65e-07
NPR1	-0.724354	6.9e-06
RAB7B	-0.723201	1.32e-06
ZCWPW1	-0.720982	0.0146913
ENSBTAG00000013920	-0.719868	0.00961148
CALD1	-0.719862	2.97e-07
SMC2	-0.719595	2e-07
EPHA7	-0.718926	0.00109415
CKAP2	-0.718772	3.47e-12
BEX3	-0.718167	0.0264081
ANTXR1	-0.717948	1.39e-07
CABLES1	-0.717303	0.0214029
STMN1	-0.716649	8.38e-05
CD38	-0.716356	0.0084094
TACC3	-0.716051	0.00653394
AURKB	-0.714213	0.0021763
ENSBTAG00000045985	-0.714015	0.0093827
FLNC	-0.713273	1.7e-14
ENSBTAG00000049275	-0.712597	0.0474715
CLSPN	-0.712273	0.0306123
ASGR2	-0.711568	0.0144482
DPYSL3	-0.711271	0.000455856
ZNF703	-0.709997	0.0480615
COPZ2	-0.70848	0.0048569
SLC9A7	-0.707253	0.0131893
RUNX1	-0.706556	0.00542779
POLD1	-0.705965	0.00265518
ENSBTAG00000003892	-0.705754	5.77e-09
DUSP23	-0.704855	0.026474
CSF1	-0.703227	2.27e-05
TSHZ3	-0.702781	5.01e-05
CD247	-0.702021	2.63e-10
ENSBTAG00000045751	-0.699765	0.00217639
MREG	-0.699415	0.0137223
PON3	-0.699344	0.0242637
TRPV4	-0.695344	0.000676502
MELK	-0.694404	5.37e-05
RAPGEF5	-0.693036	0.000614522
MATN2	-0.692623	0.0324487
KRT15	-0.692058	7.28e-05
NELL2	-0.691795	0.00809754
KCNAB2	-0.6914	0.0207787
IFT81	-0.691095	3.79e-09
PHKA2	-0.689968	0.00955056
SLC2A13	-0.689802	0.00485918
PRC1	-0.689621	5.11e-06
CGAS	-0.688849	0.00973503
SLC38A6	-0.688536	5.58e-05
WDHD1	-0.688458	0.000272963
CFAP91	-0.688038	0.0129111
MCM6	-0.687909	3.29e-11
FBXO32	-0.687171	0.000624701
MIS18BP1	-0.686715	1.16e-05
RGS22	-0.686427	0.0201653
DNALI1	-0.686229	0.025157
CENPT	-0.684893	0.00255318
PCSK5	-0.68425	0.00298206
LRRIQ1	-0.684132	0.000122812
LOXL1	-0.683201	0.0240618
PHACTR1	-0.683072	0.000332678
EID2	-0.682457	0.0147477
C11H2orf50	-0.682326	4.18e-05
DNAJC9	-0.681031	0.000620777
CABCOCO1	-0.679744	0.00845887
TRIP13	-0.679072	0.0137754
ECT2	-0.677427	1.76e-06
MYBPC2	-0.677063	0.00607523
CMSS1	-0.676877	0.0408983
ARHGEF40	-0.676698	1.91e-09
CFAP45	-0.676473	0.00856496
HSPA12A	-0.675807	0.000255095
LMNB1	-0.674842	6.59e-05
ENSBTAG00000037634	-0.674631	0.00127752
MX2	-0.673868	3.29e-05
RAB27B	-0.673841	0.000111983
PIK3C2B	-0.673487	1.86e-09
ENSBTAG00000019309	-0.673487	0.00266214
CSRP2	-0.672651	0.0145058
NPM3	-0.672397	0.0156032
CYB5D1	-0.670923	0.00048291
MAP1A	-0.670525	0.00496643
CPT1B	-0.66984	0.000369671
IFI27	-0.668961	0.0328061
LRP4	-0.668457	4.39e-05
MDM1	-0.667801	0.0265617
MYBL1	-0.667782	0.000858481
RSPH10B	-0.667349	2.35e-05
MGME1	-0.665576	0.00186503
MACROH2A2	-0.664345	1.22e-05
PALMD	-0.66434	0.0229294
SEPTIN11	-0.663908	2.26e-07
KIF23	-0.663647	6.98e-08
ST8SIA5	-0.662693	0.00164613
DNAI4	-0.662555	6.82e-05
CAMK1	-0.662455	0.0280443
HSPBP1	-0.662247	0.00581644
CDC42EP2	-0.661442	0.0146442
ENSBTAG00000021237	-0.660404	2.24e-09
GGCT	-0.660293	0.00691559
EFCAB6	-0.660114	0.00751279
FRAS1	-0.659976	0.00862718
ABCG2	-0.65987	0.00264329
RFC4	-0.659741	0.0105972
CD74	-0.658674	0.0215949
TVP23A	-0.657344	0.000530898
DNAAF6	-0.656294	0.00600753
ZBTB7C	-0.656286	3.93e-06
PHC1	-0.656018	6.43e-06
ETS1	-0.654196	2.13e-05
JPH1	-0.652301	0.000203304
DNAAF11	-0.648381	0.000688511
FGL1	-0.645891	0.0403149
TSPAN9	-0.645423	9.92e-05
SMRP1	-0.642606	0.00618665
DDR2	-0.642037	0.000927853
KDELR3	-0.641974	4.19e-07
IGSF3	-0.64193	0.00432421
IL11RA	-0.641336	0.0157485
TNFAIP8L1	-0.641121	0.0103957
LRRC32	-0.640826	0.00579927
PDZD2	-0.639116	3.05e-05
DOK4	-0.638644	7.11e-05
TMEM117	-0.638327	0.014317
DRC1	-0.638001	0.000715378
PRDM5	-0.637807	0.00488086
ENSBTAG00000005294	-0.637663	0.000273845
PPARGC1B	-0.637604	0.0173359
CAVIN3	-0.635596	0.000681594
PRIM1	-0.634739	0.0483828
ATP8B2	-0.634412	0.000383595
RAB29	-0.634024	0.015179
CST6	-0.63394	6.57e-06
SYT17	-0.633377	7.59e-05
KLK10	-0.632735	0.00667184
CA2	-0.63227	0.00192452
EFHB	-0.631672	0.0160557
DLL1	-0.631363	0.0201233
FBLN1	-0.630776	0.00330172
ATP2B4	-0.629262	1.53e-11
PLK2	-0.628061	9.85e-05
PDLIM1	-0.627875	5.22e-13
HHEX	-0.626902	0.00237221
IGFBP6	-0.62621	5.48e-08
CCDC88A	-0.626112	0.000199882
ENSBTAG00000053294	-0.625841	0.0234564
DUSP5	-0.623648	0.000314917
NPNT	-0.623374	1.15e-13
TMEM200B	-0.621817	0.000130549
TRIB3	-0.619697	0.0266873
WNT7B	-0.619086	0.00127207
RASA3	-0.617861	0.0295509
GPRC5A	-0.614797	0.0461494
RACGAP1	-0.614228	4.77e-06
TPPP	-0.613356	1.37e-05
SSLP1	-0.612337	0.0283578
COL4A5	-0.612296	1.92e-06
FHL1	-0.612032	0.000976058
ITPRIPL1	-0.611527	0.00487122
HMGA1	-0.610928	9.94e-07
BICD1	-0.610194	0.000891349
TMEM231	-0.60836	0.00111475
RRM1	-0.608314	3.91e-06
BIRC3	-0.608191	2.68e-10
SDK2	-0.608184	0.00860696
C4H7orf57	-0.607645	0.000169877
SHANK1	-0.606618	0.0473352
CBX6	-0.606419	0.0226977
UNC13D	-0.606341	1.28e-05
KCTD15	-0.606332	0.00304086
SEMA3F	-0.605538	5.69e-16
DCLRE1B	-0.605496	0.00291854
IKBKE	-0.605146	0.000961255
TNS4	-0.604842	2.98e-07
MTBP	-0.60426	0.0296886
SERPINE2	-0.603549	0.00201835
SHANK2	-0.603194	0.0014348
TACR3	-0.60308	8.53e-07
FHAD1	-0.602305	0.00105974
STRA6	-0.601899	1.67e-06
RNFT2	-0.601469	0.0373723
RBBP9	-0.601048	0.0347382
FAM83F	-0.600516	0.0163966
SCHIP1	-0.60051	0.00264092
MSTO1	-0.60029	0.0210726
