# Supplementary material for: Hormonally responsive bovine oviductal organoids recapitulate native oviductal secretions and enhance sperm capacitation
Source: Cell Mol Life Sci. 2026 Apr 21;83(1):223. doi: 10.1007/s00018-026-06200-6 (PMC13190940; doi:10.1007/s00018-026-06200-6)
Supplement: Supplementary file 4 — Supplementary Material 4 (XLXS 18.5 KB) [file 18_2026_6200_MOESM4_ESM.xlsx]

## Sheet: Genes_todas_listas_DESeq2_coinc
gene_name	log2FoldChange	Oviductal region	Direccion
RBBP7	-0.195365	Ampulla_Follicular	Down
MFGE8	-0.260339	Ampulla_Follicular	Down
CRTAP	-0.282948	Ampulla_Follicular	Down
N4BP2	-0.373849	Ampulla_Follicular	Down
RRM1	-0.424026	Ampulla_Follicular	Down
PSRC1	-0.447667	Ampulla_Follicular	Down
PLEK2	-0.465329	Ampulla_Follicular	Down
CCDC88A	-0.545367	Ampulla_Follicular	Down
GDPD5	-0.55036	Ampulla_Follicular	Down
NDRG2	-0.559416	Ampulla_Follicular	Down
KDELR3	-0.560936	Ampulla_Follicular	Down
DKKL1	-0.654662	Ampulla_Follicular	Down
CCNE2	-0.91936	Ampulla_Follicular	Down
NCAPG2	-0.980657	Ampulla_Follicular	Down
PIK3R3	-1.14026	Ampulla_Follicular	Down
KIF2C	-1.15529	Ampulla_Follicular	Down
PTN	-1.18414	Ampulla_Follicular	Down
IQGAP3	-1.21936	Ampulla_Follicular	Down
CBLN4	-1.42268	Ampulla_Follicular	Down
SLC34A2	-1.43134	Ampulla_Follicular	Down
MCM5	-1.44996	Ampulla_Follicular	Down
OIP5	-1.64319	Ampulla_Follicular	Down
LTA4H	-0.250576	Istmo_Follicular	Down
MANSC1	-0.273351	Istmo_Follicular	Down
ATAD2	-0.280726	Istmo_Follicular	Down
OSTN	-0.340187	Istmo_Follicular	Down
FCGRT	-0.351531	Istmo_Follicular	Down
PRCP	-0.366153	Istmo_Follicular	Down
TBL1X	-0.372317	Istmo_Follicular	Down
SEMA3A	-0.376242	Istmo_Follicular	Down
RACGAP1	-0.401374	Istmo_Follicular	Down
IFI30	-0.408121	Istmo_Follicular	Down
PPP2R2B	-0.422936	Istmo_Follicular	Down
IGFBP2	-0.442824	Istmo_Follicular	Down
EHD3	-0.523385	Istmo_Follicular	Down
LRP4	-0.53203	Istmo_Follicular	Down
ID2	-0.538714	Istmo_Follicular	Down
CMTM3	-0.541935	Istmo_Follicular	Down
HECW2	-0.575644	Istmo_Follicular	Down
CCND2	-0.57871	Istmo_Follicular	Down
COL15A1	-0.583227	Istmo_Follicular	Down
CPT1B	-0.592054	Istmo_Follicular	Down
FXYD6	-0.629494	Istmo_Follicular	Down
BNC2	-0.687509	Istmo_Follicular	Down
PKIB	-0.694961	Istmo_Follicular	Down
CRTAC1	-0.773399	Istmo_Follicular	Down
CDH6	-0.837687	Istmo_Follicular	Down
TLR5	-0.85639	Istmo_Follicular	Down
CKAP2L	-0.859806	Istmo_Follicular	Down
CYP2S1	-0.886338	Istmo_Follicular	Down
TGFBI	-0.899209	Istmo_Follicular	Down
C27H8orf48	-1.08228	Istmo_Follicular	Down
CENPF	-1.21271	Istmo_Follicular	Down
CYP1B1	-1.313	Istmo_Follicular	Down
PDYN	-1.35415	Istmo_Follicular	Down
MYOM3	-1.65317	Istmo_Follicular	Down
LAMA1	-1.69309	Istmo_Follicular	Down
PRELP	-2.07713	Istmo_Follicular	Down
CALU	-0.272932	Oviduct_Follicular	Down
CNPY2	-0.303154	Oviduct_Follicular	Down
EIF2AK3	-0.313012	Oviduct_Follicular	Down
MPZL1	-0.314432	Oviduct_Follicular	Down
TUBA1B	-0.334256	Oviduct_Follicular	Down
GSR	-0.369841	Oviduct_Follicular	Down
RCN1	-0.371586	Oviduct_Follicular	Down
RCN3	-0.392392	Oviduct_Follicular	Down
SMTNL2	-0.41159	Oviduct_Follicular	Down
MAN1A1	-0.415095	Oviduct_Follicular	Down
TPX2	-0.420718	Oviduct_Follicular	Down
LGALS1	-0.426549	Oviduct_Follicular	Down
MUC1	-0.44047	Oviduct_Follicular	Down
PRC1	-0.4516	Oviduct_Follicular	Down
EZH2	-0.45706	Oviduct_Follicular	Down
CKAP2	-0.473862	Oviduct_Follicular	Down
RASSF9	-0.474798	Oviduct_Follicular	Down
ECT2	-0.479375	Oviduct_Follicular	Down
PCNA	-0.504232	Oviduct_Follicular	Down
FKBP10	-0.536304	Oviduct_Follicular	Down
EXT1	-0.537536	Oviduct_Follicular	Down
NCAPG	-0.550934	Oviduct_Follicular	Down
SYT17	-0.558943	Oviduct_Follicular	Down
CDK1	-0.593189	Oviduct_Follicular	Down
STRA6	-0.598424	Oviduct_Follicular	Down
MCM6	-0.64467	Oviduct_Follicular	Down
MMP2	-0.654376	Oviduct_Follicular	Down
STMN1	-0.659354	Oviduct_Follicular	Down
SMC2	-0.702248	Oviduct_Follicular	Down
IGFBP6	-0.705805	Oviduct_Follicular	Down
ST3GAL5	-0.716791	Oviduct_Follicular	Down
KIF20A	-0.719186	Oviduct_Follicular	Down
WDHD1	-0.739637	Oviduct_Follicular	Down
CKS2	-0.75184	Oviduct_Follicular	Down
BYSL	-0.811237	Oviduct_Follicular	Down
ADA	-0.828806	Oviduct_Follicular	Down
NCAPH	-0.84311	Oviduct_Follicular	Down
MASTL	-0.843966	Oviduct_Follicular	Down
SLC2A10	-0.852631	Oviduct_Follicular	Down
CEP55	-0.854598	Oviduct_Follicular	Down
FANCD2	-0.854895	Oviduct_Follicular	Down
MCM3	-0.859638	Oviduct_Follicular	Down
DEPDC1	-0.870227	Oviduct_Follicular	Down
MFSD2A	-0.87185	Oviduct_Follicular	Down
BUB1B	-0.873394	Oviduct_Follicular	Down
KIF11	-0.87757	Oviduct_Follicular	Down
NUSAP1	-0.905514	Oviduct_Follicular	Down
TMEM45A	-0.923657	Oviduct_Follicular	Down
HELLS	-0.927864	Oviduct_Follicular	Down
BIRC5	-0.946506	Oviduct_Follicular	Down
DNA2	-0.950901	Oviduct_Follicular	Down
HJURP	-0.975467	Oviduct_Follicular	Down
MCM2	-0.975899	Oviduct_Follicular	Down
KIF4A	-0.975911	Oviduct_Follicular	Down
BUB1	-0.98873	Oviduct_Follicular	Down
SPC25	-1.00095	Oviduct_Follicular	Down
TUBB2B	-1.00939	Oviduct_Follicular	Down
PBK	-1.0303	Oviduct_Follicular	Down
SOCS2	-1.05264	Oviduct_Follicular	Down
GREB1	-1.05928	Oviduct_Follicular	Down
KIF15	-1.0674	Oviduct_Follicular	Down
FMOD	-1.07575	Oviduct_Follicular	Down
ESCO2	-1.08093	Oviduct_Follicular	Down
NDC80	-1.11198	Oviduct_Follicular	Down
SPAG5	-1.11241	Oviduct_Follicular	Down
ERCC6L	-1.13639	Oviduct_Follicular	Down
FBXO5	-1.22227	Oviduct_Follicular	Down
CENPK	-1.23551	Oviduct_Follicular	Down
SHCBP1	-1.24424	Oviduct_Follicular	Down
FBP1	-1.25211	Oviduct_Follicular	Down
MKI67	-1.3089	Oviduct_Follicular	Down
POLQ	-1.31032	Oviduct_Follicular	Down
DLGAP5	-1.32663	Oviduct_Follicular	Down
CCNA2	-1.35115	Oviduct_Follicular	Down
ASF1B	-1.36795	Oviduct_Follicular	Down
KNTC1	-1.49601	Oviduct_Follicular	Down
CDC6	-1.51459	Oviduct_Follicular	Down
PLA2G4F	-1.63245	Oviduct_Follicular	Down
CENPW	-1.64773	Oviduct_Follicular	Down
RRM2	-1.90992	Oviduct_Follicular	Down
EXO1	-1.94734	Oviduct_Follicular	Down
UHRF1	-1.95726	Oviduct_Follicular	Down
E2F8	-2.20698	Oviduct_Follicular	Down
FOXRED2	-3.81903	Oviduct_Follicular	Down
AQP9	2.17123	Ampulla_Luteal	Up
TGM2	1.9625	Ampulla_Luteal	Up
SAA3	1.80302	Ampulla_Luteal	Up
APOL3	1.4203	Ampulla_Luteal	Up
TMEM171	1.17161	Ampulla_Luteal	Up
FOXS1	1.16407	Ampulla_Luteal	Up
HPGD	1.09599	Ampulla_Luteal	Up
CLDN1	0.913423	Ampulla_Luteal	Up
SHC4	0.834391	Ampulla_Luteal	Up
AFAP1L2	0.764072	Ampulla_Luteal	Up
PTPRU	0.752007	Ampulla_Luteal	Up
TXNIP	0.74332	Ampulla_Luteal	Up
DOCK9	0.74175	Ampulla_Luteal	Up
PDGFC	0.667348	Ampulla_Luteal	Up
TBC1D2B	0.659061	Ampulla_Luteal	Up
FOXO1	0.624481	Ampulla_Luteal	Up
TRAF5	0.614184	Ampulla_Luteal	Up
EFNA1	0.481807	Ampulla_Luteal	Up
CROT	0.432753	Ampulla_Luteal	Up
OSMR	0.428928	Ampulla_Luteal	Up
PLEKHA1	0.428125	Ampulla_Luteal	Up
GIPC2	0.420577	Ampulla_Luteal	Up
GAS6	0.403399	Ampulla_Luteal	Up
BSP3	3.20209	Istmo_Luteal	Up
S100G	2.29845	Istmo_Luteal	Up
TSC22D3	2.00026	Istmo_Luteal	Up
PDXK	1.64786	Istmo_Luteal	Up
NUPR1	1.64475	Istmo_Luteal	Up
SEC14L1	1.59271	Istmo_Luteal	Up
SULT1A1	1.55846	Istmo_Luteal	Up
LOXL4	1.39582	Istmo_Luteal	Up
IL15RA	1.36026	Istmo_Luteal	Up
CCND3	1.15649	Istmo_Luteal	Up
SETD7	1.10391	Istmo_Luteal	Up
SLC31A2	1.07558	Istmo_Luteal	Up
CLDN3	1.05261	Istmo_Luteal	Up
ERRFI1	1.02723	Istmo_Luteal	Up
HYAL1	0.981444	Istmo_Luteal	Up
DHRS3	0.949433	Istmo_Luteal	Up
ADCK1	0.94247	Istmo_Luteal	Up
XG	0.921981	Istmo_Luteal	Up
STARD13	0.916311	Istmo_Luteal	Up
CAMK2N1	0.909571	Istmo_Luteal	Up
IL6R	0.75992	Istmo_Luteal	Up
TTC39A	0.711925	Istmo_Luteal	Up
SH3RF2	0.697638	Istmo_Luteal	Up
TRIP10	0.64976	Istmo_Luteal	Up
GSN	0.613501	Istmo_Luteal	Up
ADCY6	0.612054	Istmo_Luteal	Up
DLC1	0.608224	Istmo_Luteal	Up
STK17B	0.587687	Istmo_Luteal	Up
CRLF3	0.555161	Istmo_Luteal	Up
UBALD2	0.538206	Istmo_Luteal	Up
MTHFD2L	0.536735	Istmo_Luteal	Up
IP6K2	0.525047	Istmo_Luteal	Up
SDC4	0.485941	Istmo_Luteal	Up
BNIP3	0.476149	Istmo_Luteal	Up
ITGB4	0.468946	Istmo_Luteal	Up
FKBP15	0.442617	Istmo_Luteal	Up
SMS	0.398319	Istmo_Luteal	Up
XAF1	0.384534	Istmo_Luteal	Up
CDK7	0.375144	Istmo_Luteal	Up
ZBTB16	5.33356	Oviduct_Luteal	Up
FKBP5	3.07794	Oviduct_Luteal	Up
ESR2	2.94065	Oviduct_Luteal	Up
PDK4	2.14362	Oviduct_Luteal	Up
PFKFB3	1.66643	Oviduct_Luteal	Up
VIPR2	1.51015	Oviduct_Luteal	Up
OR51E1	1.50773	Oviduct_Luteal	Up
TPCN1	1.4373	Oviduct_Luteal	Up
CA13	1.35892	Oviduct_Luteal	Up
ELMO1	1.08646	Oviduct_Luteal	Up
DUSP10	1.06524	Oviduct_Luteal	Up
CLDN8	0.972533	Oviduct_Luteal	Up
ZKSCAN1	0.939351	Oviduct_Luteal	Up
SUN2	0.894389	Oviduct_Luteal	Up
SMOX	0.851956	Oviduct_Luteal	Up
RASAL1	0.847003	Oviduct_Luteal	Up
RNF125	0.806382	Oviduct_Luteal	Up
ACE	0.721569	Oviduct_Luteal	Up
BLNK	0.698553	Oviduct_Luteal	Up
SCRN1	0.691537	Oviduct_Luteal	Up
SAT1	0.686965	Oviduct_Luteal	Up
RNASE4	0.664136	Oviduct_Luteal	Up
PRRG1	0.630425	Oviduct_Luteal	Up
ZNF821	0.629183	Oviduct_Luteal	Up
DUSP1	0.61671	Oviduct_Luteal	Up
REPS1	0.601098	Oviduct_Luteal	Up
TNIK	0.593094	Oviduct_Luteal	Up
YPEL3	0.588957	Oviduct_Luteal	Up
ATP13A4	0.581173	Oviduct_Luteal	Up
ABHD1	0.53736	Oviduct_Luteal	Up
ALS2CL	0.48834	Oviduct_Luteal	Up
BCL6	0.478289	Oviduct_Luteal	Up
CRYBG3	0.470527	Oviduct_Luteal	Up
RIMKLB	0.469155	Oviduct_Luteal	Up
ZFP36L2	0.459994	Oviduct_Luteal	Up
ATP8A1	0.456537	Oviduct_Luteal	Up
PTK2B	0.453627	Oviduct_Luteal	Up
CGN	0.388744	Oviduct_Luteal	Up
CAV1	0.355653	Oviduct_Luteal	Up
BMPR1B	0.342727	Oviduct_Luteal	Up
SLC1A1	0.342582	Oviduct_Luteal	Up
LENG8	0.281154	Oviduct_Luteal	Up
AKAP8L	0.273272	Oviduct_Luteal	Up
CALCOCO1	0.266338	Oviduct_Luteal	Up
NEK6	0.244706	Oviduct_Luteal	Up
