# Supplementary material for: Hormonally responsive bovine oviductal organoids recapitulate native oviductal secretions and enhance sperm capacitation
Source: Cell Mol Life Sci. 2026 Apr 21;83(1):223. doi: 10.1007/s00018-026-06200-6 (PMC13190940; doi:10.1007/s00018-026-06200-6)
Supplement: Supplementary file 5 — Supplementary Material 5 (XLXS 56.8 KB) [file 18_2026_6200_MOESM5_ESM.xlsx]

## Sheet: Sheet 1
BOF	Control	E2	mP4	BOF & Control	BOF & E2	BOF & mP4	Control & E2	Control & mP4	E2 & mP4	BOF & Control & E2	BOF & Control_mP4	BOF & E2 & mP4	Control & E2 & mP4	BOF & Control & E2 & mP4
ABL1	CDH5	EPHA4	ALK	AGFG2	ACBD7	ACBD6	ALOX5	CHCHD3	ATP2A1	ACSL1	AK9	AADAT	ABCB9	37104
ACTMAP	MICAL2	GRK1	CHRDL1	AGT	ACCS	APOD	CALCOCO1	DYRK1B	ATP2C1	ADCY9	ANKS1B	AVL9	ABHD11	A1BG
AGTPBP1	UBE4A	GRK7	COPS9	AKAP7	AKAP10	ARL1	DPH5	FAM162A	BOC	ADPRH	APOL3	BBS7	ABO	A2M
AK7		LOC518437	MELK	ANAPC7	ANKRD28	ARRB2	MBTPS1	FURIN	CFDP1	AOC3	ARHGEF18	CARNS1	ACOX1	AACS
AK8		PRAG1	MT2A	AP3M2	APBB1	AZI2	STON1	NSRP1	FRAS1	AP3S2	BBS2	CASTOR2	ACSF2	AAK1
AKAP14			RNF112	ARMCX3	ARHGAP35	BPGM			FYN	ARAF	BIN3	CEP41	ADAM17	AAMDC
ALS2CL			RPRD1A	BBS1	ARHGAP8	C3H1orf87			HOMER3	ARL15	C7	CLASP2	ADAMTS15	AAMP
AMER2				BBS9	ARHGEF5	C8H8orf58			KGD4	ARL8A	CADM1	CLDN7	ADGRG6	AARS1
ANKHD1				C26H10orf143	ARID1B	CCDC103			OR1AK3	ARMC9	CASTOR1	CLUAP1	AKR1C4	AARSD1
ANKRD45				C5	ARMC3	CFAP251			PIK3CG	BAD	CBL	CNOT9	ALDH4A1	AASDHPPT
AOX4				CD82	C10H14orf119	CFAP52			SOD2	BCAS3	CDO1	CRYM	ALOX15B	ABCE1
AP4S1				CDK10	C6	CGREF1				CLASP1	CWC15	CSPG4	ANGPTL2	ABCF1
ARHGAP26				CLIC6	C8B	CHMP7				COG2	DGKZ	CYB5B	ARHGAP39	ABCG8
ARHGAP32				DHRS12	CHN2	CNTN1				CPM	DNAH5	DAB2IP	ARMC1	ABHD14B
ATG12				DHX32	COL4A1	COL6A3				CYRIA	DNAI2	DCDC2	ATP5MF	ABI1
ATP6V1G3				DLG3	DCP1B	COMT				DGKB	FARP1	DCTN5	ATP5PB	ABI2
BBS4				DNAH11	DDHD2	DHX29				FBXO7	FCHSD1	DENND1A	AUH	ABI3BP
BNIPL				DNAJC21	ERBIN	DNAAF1				FLAD1	FHIP2A	DHRS7	C1QBP	ABR
BoLA-N				DOK1	ERI3	DNAAF11				GAN	FRY	DMXL1	CA5B	ABRACL
C8A				DYNLT4	FBXO30	DNAH1				GBP4	GON7	DNAJB2	CA9	ABRAXAS2
C8G				EEF1AKMT1	FER	DNAH7				GFOD2	HDAC4	DNAJC17	CAVIN3	ACAA1
CAMK4				EIF4E3	FHIP1A	DNAH9				GPRIN3	HINT3	DNM3	CBLN4	ACAA2
CAMKK1				ELP6	GSDMD	DNAI1				HACE1	IFT122	DOCK5	CCDC71	ACACA
CAMKMT				ENTPD3	HDAC8	DNAJB6				HDAC1	IFT46	EDC3	CDH17	ACAD10
CCDC12				FAHD2A	HEATR6	DOCK11				HDAC10	IFT81	EHBP1L1	CDKN2B	ACADM
CCDC149				FMN1	HECW1	FCHSD2				IFT56	ITIH1	EIF2S3Y	CELA1	ACADS
CCDC9B				GAB1	IFT20	FES				LOC783838	KIAA0513	EPHX1	CHI3L2	ACADSB
CDC42BPA				GLTP	IL1R1	FSD1L				MAP3K4	KIF1C	EXOSC8	CHRD	ACADVL
CDC42BPG				GRK2	INPP5B	GET4				MB21D2	KRT80	FAM135A	CITED4	ACAP2
CDK17				GSTA1	ITIH2	GMPR				MED22	LOC100297513	FIBP	CLIC3	ACAT1
CDKN2AIP				IFI44L	KCNRG	GPN1				MYCBP2	LOC511531	FN3K	COA7	ACAT2
CFAP410				IQSEC2	KIF9	GRWD1				NBEAL1	MAP2K2	GAD1	COL11A1	ACBD3
CFAP43				ITPKC	LRG1	KATNB1				NCCRP1	MED20	HTATIP2	COL16A1	ACE
CFAP57				KATNAL1	LRRC23	KIF3B				NCOA5	MPG	KIF5C	COL4A3	ACLY
CHUK				KIF16B	LRSAM1	KIFAP3				NDEL1	MTMR9	KRT14	COL6A6	ACO1
CIBAR2				LARS	MED29	MACROD2				NRBP2	NCKIPSD	LOC112441545	CPOX	ACO2
CMIP				LOC522479	MYLK	METTL13				NT5C3A	NISCH	LPIN3	CPT2	ACOT11
CNOT10				LRRC46	N6AMT1	MINPP1				PITPNM1	NMRK2	LRRC20	CPXM1	ACOT7
CNOT11				LSP1	NAA30	MOB2				PPIP5K1	PABPC4L	MADD	CRAT	ACP1
CORO2B				MAEA	OFD1	MTMR12				PTPN13	PDE5A	MAP3K5	CRNN	ACSL4
CRLF3				MED18	P2RX2	NCDN				PUS7	PFKFB3	MARK2	CXCL6	ACSS2
CTBP2				MYO9B	PAFAH2	NEK1				RAB3IP	PHKA2	MBL	CYCS	ACSS3
CYP2C85				NAA35	PDE3A	NFIB				RMC1	PIK3CA	MCUR1	CYSRT1	ACTBL2
DAB1				NFE2	PLCG2	NUP54				RNF213	PRMT7	MON1A	DMKN	ACTL6A
DAGLB				NME3	PPFIA1	PALS2				RPN2	PTPRG	MSH6	ECHS1	ACTN1
DAPK2				NME9	PPP1R3D	PATL1				RRM2B	RAB9A	MTARC2	EMILIN2	ACTN2
DAW1				PCOLCE	PPP2R2B	PLCB1				SAT2	RANBP9	MTR	ENDOG	ACTN3
DBR1				PIK3R4	PPP6R2	PLG				SYNGR1	RBM47	NAT9	ENO3	ACTN4
DCX				PKP2	PROM1	PPFIBP1				TAX1BP1	RIPK1	NCAPD2	EOGT	ACTR10
DENND2D				PLEKHA5	REPS2	PSME4				TBCK	RPS4Y1	ODAD1	EPHA1	ACTR1A
DENND5B				PLTP	RIBC2	RAPGEF6				TRAPPC6A	SELENOO	OLFML3	EPHA2	ACTR1B
DNAAF2				PPCDC	RICTOR	RAPH1				UBQLN2	SLC15A2	PASK	EVPL	ACTR2
DNAAF9				RAB6B	SBF1	RASA2				UROS	SMAD4	PGM5	FGFBP1	ACTR3
DNAH6				RALGAPB	SERPINA3-8	RIOK1				USP40	SRGAP2	PICALM	FHL3	ACY1
DNAI7				RAP1GAP	SERPINA5	RNF146B				USP46	STAT5B	PKHD1L1	FST	ACYP1
DNAJA4				RBM22	SH3BP1	ROPN1L				WDR17	SURF6	PLEKHD1	FSTL3	ADA
DNAJB13				SCRIB	SH3YL1	RSPH1				WDTC1	SYNJ2	PLEKHF1	GADD45GIP1	ADAL
DNAJB9				SHROOM2	SLC29A1	SAMD9				WWP2	TARBP1	PLEKHS1	GCSH	ADAM-9
DNALI1				SMAD2	SPMIP9	SAR1A				YIPF6	THADA	PPP2R5C	GFRA2	ADAM10
DSC3				SRGAP3	SYPL1	SAR1B					THOC3	RAB4B	GPC4	ADAMDEC1
DUOX2				STK33	TAB1	SLC45A1					TRAPPC2L	RNPC3	GPM6A	ADAMTS1
DUSP19				SYK	TAB3	TBC1D1					TRAPPC5	RP2	GPRC5A	ADAP1
DVL3				TAOK1	TANC1	TRIO					UBE2Q1	RSPH9	GPT2	ADD1
DYDC2				TBC1D2	TBC1D12	UBE3C					VAV2	SAA3	GRIA4	ADD3
DYNC2LI1				TIAL1	TRAF6	UCK1					WDR7	SCYL1	GTPBP4	ADGRL2
DYNLT5				TMEM30A	TSC1	VPS53					WIPF3	SEC14L3	HAPLN3	ADH5
EFCAB7				TTC12	UBXN11	WDR35					ZYG11B	SERPINB9	HDAC3	ADI1
EIF3C				TTC4	UXT	ZNF474						SHROOM1	HDGFL2	ADIRF
ENO4				UBXN6	WFS1							SIL1	HJURP	ADISSP
ENPP1				USP25								SNX24	HMOX1	ADK
ESR1				USP9Y								SORL1	HYAL2	ADM
EXD3				UVRAG								STX17	IDH3B	ADO
F13A1				WIPI2								STX6	IL10RB	ADPRS
F3				ZFYVE21								TBC1D9B	IL6ST	ADRM1
F9				ZNF436								TCAF1	INS	ADSL
FAIM												TDRP	IQCM	ADSS1
FAM151A												TECPR2	KIAA0930	ADSS2
FCGRT												TMED9	KRT13	AEBP1
FERRY3												TRAP1	LAMA2	AFAP1L2
FOLR3												TUBGCP3	LDLR	AFDN
FTSJ1												VPS37A	LGALS7B	AFM
GGA3												VPS45	LIF	AFP
GIMAP4												WASHC4	LMO7	AFTPH
GIMAP7												ZMYND10	LOC100337053	AGFG1
GK													LOC789503	AGL
GMFG													LOXL2	AGR2
GPD1													LOXL3	AGR3
GPLD1													LRP8	AGRN
GSDME													MCM3	AGTRAP
GSTA2													MDM2	AHCY
GSTA5													METRNL	AHCYL1
GUCY1B1													MGC160092	AHCYL2
HDAC5													MMP12	AHNAK
HECTD4													MMP13	AHNAK2
HIP1													MMUT	AHSA1
HRG													MRPL12	AHSG
HSD17B14													MRPL15	AIFM1
HSP70													MRPL43	AIMP1
HSPA1L													MRPL46	AIMP2
ICA1													MSMP	AIP
IFI44													NDUFS1	AJUBA
IFT52													NDUFV2	AK1
IFT57													NEXN	AK2
IFT70A													NHLRC3	AKAP12
IFT88													NIPAL1	AKAP13
INPP5F													NOG	AKAP9
INTU													NPNT	AKR1A1
IQCA1													NT5C2	AKR1B1
IQCB1													NTF4	AKR7A2
IQCD													OLFM4	AKT1
IQCE													OLFML2B	AKT1S1
IQCK													PADI1	AKT2
ITSN1													PAM	AKTIP
KATNA1													PCOLCE2	ALAD
KATNIP													PDHA1	ALB
KHK													PECR	ALCAM
KIF27													PHLDA1	ALDH16A1
KLHL42													PIP	ALDH18A1
KNG2													PITRM1	ALDH1A1
KRT9													PLAUR	ALDH1A2
LAMTOR3													PLBD1	ALDH1A3
LIAT1													PLSCR2	ALDH1L2
LOC100138271													PLXDC2	ALDH2
LOC100300896													PNO1	ALDH3A2
LOC515736													POGLUT2	ALDH3B1
LOC528040													POR	ALDH5A1
LOC617475													PPIC	ALDH6A1
LRATD1													PPP1R18	ALDH7A1
LRRC36													PPP3R1	ALDH9A1
LRRC71													PTGR3	ALDOA
LTN1													PTX3	ALDOC
MAK													PYCR1	ALPL
MAP2													RALY	ALYREF
MAP4K5													REC8	AMBP
MARK1													RECK	AMDHD2
MAST4													RPTN	AMPD2
MCM5													RSPO1	ANAPC4
MICU1													RSRC2	ANK3
MINDY1													RXFP1	ANKAR
MLF1													S100A8	ANKFY1
MOB3A													S100G	ANKMY2
MTMR10													SARDH	ANKRD13A
MTRR													SBSPON	ANKRD44
MYH11													SERPINE3	ANKS1A
NCALD													SFTPD	ANP32A
NEK3													SHF	ANP32B
NFKBIB													SHKBP1	ANP32E
NKIRAS2													SLC16A1	ANPEP
NME5													SLC25A24	ANXA1
NOXA1													SMOC2	ANXA11
NPL													SNRPC	ANXA2
NRCAM													SPOCK2	ANXA3
NUDCD3													SRSF10	ANXA4
ODAD2													SRSF4	ANXA5
ODAD4													ST3GAL4	ANXA6
PARD3B													STAG3	ANXA7
PARP9													STRA6	AOX1
PCDH11X													SULF1	AP1B1
PCTP													SULT1E1	AP1G1
PDE4A													TFAM	AP1G2
PHKG1													TFPI	AP1M1
PI16													TINAGL1	AP1M2
PIH1D2													TMPRSS11BNL	AP1S1
PKIB													TNFRSF12A	AP1S2
PLA2G4D													TNFRSF1A	AP2A1
PLIN4													TNFSF15	AP2A2
PM20D2													TTC13	AP2B1
POLI													UNC5C	AP2M1
PON1													VGF	AP2S1
PPM1E													VILL	AP3B1
PPM1H													ZMYND11	AP3D1
PPP1R1A													ZNF326	AP3M1
PPP1R1B													lf	AP3S1
PPP3CC														APAF1
PPP4R4														APEH
PRKD1														APEX1
PRKDC														API5
PRKN														APIP
RAB22A														APLP2
RAB4A														APOA1
RAF1														APOA2
RALGPS2														APOA4
RANBP2														APOB
RAPGEF1														APOC3
RIBC1														APOE
RNASEL														APOH
RNF135														APP
ROPN1														APPL1
RPAP1														APPL2
RPIA														APRT
RPS6KB2														ARAP1
RSPH10B														ARB2A
RSPH14														ARCN1
RSPH3														ARF4
RSPH4A														ARF6
RUFY3														ARFGAP1
SAA4														ARFGAP2
SAAL1														ARFGAP3
SAXO4														ARFGEF1
SBF2														ARFGEF2
SERPINA10														ARFGEF3
SERPINA6														ARFIP1
SERPINA7														ARFIP2
SERPINB13														ARGLU1
SESTD1														ARHGAP1
SFRP1														ARHGAP12
SHBG														ARHGAP17
SHOC2														ARHGAP18
SIK2														ARHGAP27
SLC44A4														ARHGAP29
SNUPN														ARHGAP5
SNX30														ARHGDIA
SNX7														ARHGEF1
SOS1														ARHGEF16
SOWAHA														ARHGEF2
SPAG6														ARHGEF37
SPARCL1														ARHGEF7
SPATA18														ARIH1
SPHK2														ARIH2
STK36														ARL2
STOML3														ARL2BP
SULT1C4														ARL3
SYNGR2														ARL6
TANGO6														ARL6IP4
TARS3														ARL6IP5
TBC1D10B														ARL8B
TBK1														ARMC8
TCTE1														ARMT1
TESK2														ARPC1A
TFCP2														ARPC1B
TIRAP														ARPC2
TK2														ARPC3
TMC4														ARPC4
TMCO4														ARPC5
TMEM102														ARPC5L
TMOD1														ARPIN
TPRG1L														ARPP19
TRAF3IP1														ARRB1
TRIM2														ARSA
TRIP11														ARSB
TSSK4														AS3MT
TTC17														ASAH1
TTC21A														ASL
TTC5														ASMTL
TTC8														ASNS
TTC9C														ASPSCR1
TUBGCP4														ASRGL1
UBE2D2														ASS1
VAMP2														ATE1
VAMP7														ATG3
VTN														ATG4B
VWA3A														ATG5
WDR93														ATG7
hsp90														ATIC
														ATM
														ATOX1
														ATP1A1
														ATP1A4
														ATP1B1
														ATP2B2
														ATP2B4
														ATP5F1A
														ATP5F1B
														ATP5F1C
														ATP5F1D
														ATP5IF1
														ATP5ME
														ATP5PD
														ATP5PF
														ATP5PO
														ATP6V0A1
														ATP6V0D1
														ATP6V1A
														ATP6V1B2
														ATP6V1C1
														ATP6V1D
														ATP6V1E1
														ATP6V1F
														ATP6V1G1
														ATP6V1H
														ATXN10
														ATXN2
														ATXN2L
														ATXN3
														AVEN
														AZGP1
														B4GAT1
														BABAM1
														BABAM2
														BAG3
														BAG5
														BAG6
														BAIAP2
														BAIAP2L1
														BANF1
														BASP1
														BAX
														BBIP1
														BBLN
														BCAM
														BCAP31
														BCAS1
														BCAT1
														BCAT2
														BCCIP
														BCKDHA
														BCKDHB
														BCL10
														BCL2L15
														BDH2
														BF
														BICD2
														BIN1
														BIRC6
														BLMH
														BLNK
														BLOC1S1
														BLOC1S3
														BLOC1S4
														BLTP1
														BLVRA
														BLVRB
														BMP1
														BOLA1
														BOLA2B
														BORCS5
														BORCS7
														BPHL
														BPNT1
														BRAP
														BRCC3
														BRK1
														BROX
														BSDC1
														BSG
														BSPRY
														BTD
														BTF3
														BTF3L4
														BUB3
														BUD31
														BZW1
														BZW2
														C11H9orf78
														C14H8orf33
														C16H1orf174
														C17H4orf33
														C18H19orf33
														C1R
														C1S
														C2
														C21H15orf40
														C23H6orf132
														C29H11orf54
														C2CD5
														C2H2orf69
														C3
														C3H1orf50
														C4A
														C4BPA
														C4H7orf57
														C5H12orf57
														C7H19orf25
														C9
														CA13
														CA2
														CA8
														CAB39
														CAB39L
														CACHD1
														CACNA2D1
														CACYBP
														CAD
														CALCOCO2
														CALD1
														CALML4
														CALR
														CALU
														CAMK2D
														CAMSAP3
														CAND1
														CANX
														CAP1
														CAP2
														CAPG
														CAPN1
														CAPN2
														CAPN5
														CAPN7
														CAPNS1
														CAPRIN1
														CAPS
														CAPSL
														CAPZA1
														CAPZA2
														CAPZB
														CARHSP1
														CARKL
														CARM1
														CARMIL1
														CARS1
														CASC3
														CASK
														CASP3
														CASP6
														CASP7
														CASP8
														CASP9
														CAST
														CAT
														CAV1
														CAVIN1
														CBFB
														CBR1
														CBR3
														CBS
														CBX1
														CBX3
														CBX5
														CC2D1A
														CC2D1B
														CCAR2
														CCDC124
														CCDC146
														CCDC181
														CCDC186
														CCDC22
														CCDC25
														CCDC28A
														CCDC43
														CCDC50
														CCDC6
														CCDC80
														CCDC9
														CCDC91
														CCDC93
														CCN1
														CCN2
														CCN3
														CCS
														CCT2
														CCT3
														CCT4
														CCT5
														CCT6A
														CCT7
														CCT8
														CCZ1
														CD109
														CD14
														CD151
														CD200
														CD2AP
														CD2BP2
														CD320
														CD44
														CD46
														CD47
														CD55
														CD58
														CD59
														CD5L
														CD74
														CD81
														CD9
														CD99
														CDA
														CDC37
														CDC37L1
														CDC42
														CDC42BPB
														CDC42EP1
														CDC42EP4
														CDC5L
														CDH1
														CDH11
														CDH2
														CDH6
														CDK1
														CDK4
														CDK5
														CDK6
														CDKL4
														CDKN1B
														CDKN2C
														CDV3
														CELF1
														CEMIP
														CEP170B
														CEP43
														CERT1
														CETN2
														CETN3
														CETN4
														CFAP157
														CFAP20
														CFAP300
														CFAP36
														CFAP70
														CFB
														CFD
														CFDP2
														CFH
														CFI
														CFL1
														CFL2
														CGGBP1
														CGN
														CHCHD10
														CHCHD5
														CHEK2
														CHI3L1
														CHID1
														CHKB
														CHM
														CHMP1A
														CHMP1B
														CHMP2A
														CHMP2B
														CHMP3
														CHMP4A
														CHMP4B
														CHMP4C
														CHMP5
														CHMP6
														CHN1
														CHORDC1
														CHTOP
														CHURC1
														CIAO1
														CIAO2A
														CIAO2B
														CIAPIN1
														CIRBP
														CISD2
														CKAP4
														CKAP5
														CKB
														CKMT1
														CLEC11A
														CLEC3B
														CLIC1
														CLIC4
														CLIC5
														CLINT1
														CLIP1
														CLIP2
														CLN5
														CLNS1A
														CLPP
														CLSTN1
														CLTA
														CLTB
														CLTC
														CLU
														CLUH
														CMAH
														CMAS
														CMBL
														CMPK1
														CMTM3
														CNBP
														CNDP2
														CNN2
														CNN3
														CNOT1
														CNOT2
														CNOT3
														CNOT7
														CNP
														CNPY2
														CNPY3
														CNPY4
														CNRIP1
														CNTNAP5
														COA6
														COASY
														COBLL1
														COG1
														COG3
														COG4
														COG5
														COG6
														COG7
														COG8
														COL12A1
														COL14A1
														COL15A1
														COL18A1
														COL1A1
														COL1A2
														COL3A1
														COL5A1
														COL5A2
														COL6A1
														COL6A2
														COMMD1
														COMMD2
														COMMD3
														COMMD4
														COMMD5
														COMMD7
														COMMD8
														COMMD9
														COPA
														COPB1
														COPB2
														COPE
														COPG1
														COPG2
														COPS2
														COPS3
														COPS4
														COPS5
														COPS6
														COPS7A
														COPS7B
														COPS8
														COPZ1
														COPZ2
														CORO1A
														CORO1B
														CORO1C
														CORO2A
														CORO7
														COTL1
														COX4I1
														COX5A
														COX6B1
														CP
														CPD
														CPNE1
														CPNE2
														CPNE3
														CPPED1
														CPSF6
														CRABP1
														CRABP2
														CRB2
														CRBN
														CREG1
														CRELD2
														CRIP1
														CRIP2
														CRK
														CRKL
														CROT
														CRPPA
														CRTAC1
														CRYAB
														CRYL1
														CRYZ
														CRYZL1
														CS
														CSAD
														CSDE1
														CSE1L
														CSK
														CSN1S1
														CSNK2A1
														CSNK2A2
														CSRP1
														CSRP2
														CST3
														CST6
														CSTB
														CSTF2
														CTBP1
														CTDSP1
														CTH
														CTNNA1
														CTNNB1
														CTNNBIP1
														CTNNBL1
														CTNND1
														CTPS1
														CTPS2
														CTSB
														CTSC
														CTSD
														CTSS
														CTSZ
														CTTN
														CUEDC2
														CUL1
														CUL2
														CUL3
														CUL4A
														CUL4B
														CUL5
														CUTA
														CUTC
														CWF19L1
														CX3CL1
														CXADR
														CXCL16
														CXHXorf38
														CYB5A
														CYB5R3
														CYB5R4
														CYFIP1
														CYRIB
														CZIB
														DAB2
														DAG1
														DAP
														DARS1
														DAZAP1
														DBI
														DBN1
														DBNL
														DCAF7
														DCAF8
														DCBLD2
														DCK
														DCLK1
														DCN
														DCPS
														DCTN1
														DCTN2
														DCTN3
														DCTN4
														DCTN6
														DCTPP1
														DCUN1D1
														DCXR
														DDAH1
														DDAH2
														DDB1
														DDOST
														DDR1
														DDX1
														DDX17
														DDX31
														DDX39A
														DDX39B
														DDX3X
														DDX42
														DDX5
														DDX6
														DEK
														DENND10
														DENND4C
														DENR
														DERA
														DERPC
														DFFA
														DGKA
														DHDH
														DHFR
														DHPS
														DHRS1
														DHRS11
														DHRS4
														DHX15
														DHX36
														DHX57
														DHX9
														DIAPH1
														DIAPH2
														DIP2B
														DIP2C
														DIS3L2
														DKC1
														DKK3
														DLAT
														DLD
														DLG1
														DLG2
														DLGAP4
														DLST
														DNAAF10
														DNAAF5
														DNAAF6
														DNAH12
														DNAH8
														DNAJA1
														DNAJA2
														DNAJB1
														DNAJB11
														DNAJB4
														DNAJC10
														DNAJC13
														DNAJC2
														DNAJC3
														DNAJC7
														DNAJC8
														DNAJC9
														DNAL1
														DNAL4
														DNASE2
														DNM1L
														DNM2
														DNPEP
														DOCK1
														DOCK7
														DOCK9
														DOHH
														DPCD
														DPH2
														DPH7
														DPP3
														DPP7
														DPP8
														DPP9
														DPY30
														DPYD
														DPYS
														DPYSL2
														DPYSL3
														DR1
														DRAP1
														DRG1
														DRG2
														DSC2
														DSG2
														DSP
														DST
														DSTN
														DSTYK
														DTD1
														DTD2
														DTNBP1
														DUSP23
														DUSP28
														DUSP3
														DUT
														DYNC1H1
														DYNC1I2
														DYNC1LI1
														DYNC1LI2
														DYNC2H1
														DYNC2I1
														DYNLL1
														DYNLL2
														DYNLRB1
														DYNLRB2
														DYNLT1
														DYNLT3
														ECH1
														ECHDC2
														ECM1
														ECPAS
														EDC4
														EDF1
														EEA1
														EEF1A1
														EEF1B
														EEF1D
														EEF1E1
														EEF1G
														EEF2
														EEF2K
														EEFSEC
														EFEMP1
														EFEMP2
														EFHD2
														EFL1
														EFNA1
														EFNB1
														EFNB2
														EFTUD2
														EGFLAM
														EGFR
														EGLN1
														EHD1
														EHD2
														EHD3
														EHD4
														EIF1AD
														EIF1AX
														EIF2A
														EIF2AK4
														EIF2B1
														EIF2B2
														EIF2B3
														EIF2B4
														EIF2B5
														EIF2S1
														EIF2S2
														EIF2S3
														EIF3A
														EIF3B
														EIF3D
														EIF3E
														EIF3F
														EIF3H
														EIF3I
														EIF3J
														EIF3K
														EIF3L
														EIF3M
														EIF4A1
														EIF4A2
														EIF4A3
														EIF4B
														EIF4E
														EIF4EBP1
														EIF4G1
														EIF4G2
														EIF4G3
														EIF5
														EIF5A
														EIF5B
														EIF6
														EIPR1
														ELAC1
														ELAVL1
														ELMO3
														ELOC
														ELP1
														ELP2
														ELP3
														ELP4
														EMILIN1
														EML1
														EML2
														EML3
														EML4
														ENAH
														ENO1
														ENO2
														ENOPH1
														ENOSF1
														ENPP2
														ENPP3
														ENPP5
														ENSA
														ENTPD2
														ENY2
														EPB41
														EPB41L1
														EPB41L2
														EPB41L3
														EPCAM
														EPHB3
														EPHX2
														EPM2AIP1
														EPN1
														EPN2
														EPPK1
														EPRS1
														EPS15
														EPS15L1
														EPS8
														EPS8L2
														ERAP1
														ERAP2
														ERBB3
														ERC1
														ERH
														ERO1A
														ERP29
														ERP44
														ESD
														ESM1
														ESRP1
														ESRP2
														ETF1
														ETFA
														ETHE1
														EVL
														EWSR1
														EXOC1
														EXOC2
														EXOC3
														EXOC4
														EXOC5
														EXOC6
														EXOC6B
														EXOC7
														EXOC8
														EXOSC6
														EXOSC7
														EXOSC9
														EXT1
														EXT2
														EZR
														F11R
														F2
														FABP5
														FADD
														FAF1
														FAHD1
														FAM107B
														FAM114A1
														FAM120A
														FAM120B
														FAM120C
														FAM122A
														FAM136A
														FAM151B
														FAM21A
														FAM234A
														FAM3B
														FAM3C
														FAM3D
														FAM50A
														FAM91A1
														FAM98B
														FAM98C
														FARSA
														FARSB
														FASN
														FASTK
														FAT1
														FAU
														FBLIM1
														FBLN1
														FBLN2
														FBN1
														FBP1
														FBP2
														FBXL12
														FBXL8
														FBXO2
														FBXO22
														FBXO28
														FBXO3
														FBXO4
														FBXO6
														FBXW9
														FCGBP
														FCHO2
														FCSK
														FDPS
														FERMT1
														FERMT2
														FERMT3
														FETUB
														FGA
														FGB
														FGFRL1
														FGG
														FGGY
														FH
														FHL1
														FHL2
														FIS1
														FKBP10
														FKBP15
														FKBP1A
														FKBP2
														FKBP3
														FKBP4
														FKBP5
														FKBP7
														FKBP9
														FLII
														FLNA
														FLNB
														FLNC
														FLRT2
														FLYWCH2
														FMOD
														FN1
														FN3KRP
														FNBP1
														FNBP1L
														FNDC1
														FNTA
														FNTB
														FOCAD
														FPGT
														FRG1
														FRK
														FRYL
														FSCN1
														FSIP2
														FSTL1
														FTH1
														FTO
														FUBP1
														FUBP3
														FUCA1
														FUCA2
														FUS
														FXR1
														G3BP1
														G3BP2
														G3PDH
														G6PD
														GAA
														GABARAP
														GABARAPL2
														GAK
														GAL3ST4
														GALE
														GALK1
														GALK2
														GALM
														GALNS
														GALNT1
														GALNT12
														GALNT2
														GALNT7
														GALT
														GAMT
														GANAB
														GAPDH
														GAPVD1
														GARS1
														GART
														GAS1
														GAS6
														GAS7
														GATD1
														GATM
														GBA1
														GBA3
														GBE1
														GBF1
														GC
														GCA
														GCDH
														GCLC
														GCLM
														GCN1
														GCNT1
														GDA
														GDI1
														GDI2
														GDPGP1
														GEMIN5
														GEMIN6
														GET3
														GFER
														GFPT1
														GFPT2
														GGA1
														GGA2
														GGACT
														GGCT
														GGPS1
														GGT1
														GGTA1
														GID8
														GIGYF2
														GIPC1
														GIPC2
														GIT1
														GLA
														GLB1
														GLG1
														GLIPR2
														GLMN
														GLO1
														GLOD4
														GLOD5
														GLRX
														GLRX3
														GLRX5
														GLUD1
														GLUL
														GM2A
														GMDS
														GMFB
														GMPPA
														GMPPB
														GMPR2
														GMPS
														GNA11
														GNA13
														GNAI2
														GNAI3
														GNAQ
														GNAS
														GNB1
														GNB1L
														GNB2
														GNB4
														GNE
														GNG11
														GNG12
														GNG2
														GNG5
														GNL1
														GNPDA1
														GNPDA2
														GNPNAT1
														GNPTG
														GNS
														GOLGA2
														GOLGA3
														GOLGA4
														GOLM1
														GOLPH3
														GOLPH3L
														GOPC
														GORAB
														GORASP1
														GORASP2
														GOT1
														GOT2
														GPALPP1
														GPATCH11
														GPC1
														GPCPD1
														GPD1L
														GPHN
														GPI
														GPRC5C
														GPS1
														GPX1
														GPX2
														GPX4
														GPX8
														GRB2
														GRHPR
														GRIPAP1
														GRM5
														GRN
														GRP
														GRPEL1
														GSK3A
														GSN
														GSPT1
														GSPT2
														GSR
														GSS
														GSTM1
														GSTM2
														GSTM3
														GSTO1
														GSTP1
														GSTT1
														GSTT3
														GTF2A2
														GTF2B
														GTF2F1
														GTF2F2
														GTPBP1
														GUK1
														GUSB
														GYG1
														GYG2
														GYS1
														H1-0
														H1-10
														H1-5
														H6PD
														HADH
														HADHB
														HAGH
														HARS1
														HAT1
														HBB
														HBS1L
														HCFC1
														HDAC6
														HDAC7
														HDDC2
														HDDC3
														HDGF
														HDHD2
														HDLBP
														HEATR3
														HEATR5B
														HEBP1
														HEBP2
														HECTD1
														HECTD3
														HERC4
														HERC6
														HEXA
														HEXB
														HEXD
														HEXIM1
														HGH1
														HGS
														HIBADH
														HIBCH
														HID1
														HIKESHI
														HINT1
														HINT2
														HIP1R
														HK1
														HK2
														HK3
														HKDC1
														HMBS
														HMGB1
														HMGB2
														HMGB3
														HMGCL
														HMGCS1
														HMGN1
														HMGN3
														HMGN4
														HMOX2
														HNMT
														HNRNPA1
														HNRNPA2B1
														HNRNPA3
														HNRNPAB
														HNRNPD
														HNRNPF
														HNRNPH1
														HNRNPH2
														HNRNPH3
														HNRNPK
														HNRNPL
														HNRNPM
														HNRNPR
														HNRNPU
														HNRNPUL1
														HNRNPUL2
														HOOK1
														HOOK3
														HP
														HPCAL1
														HPX
														HS1BP3
														HSBP1
														HSD17B10
														HSD17B8
														HSP90AA1
														HSP90AB1
														HSP90B1
														HSPA14
														HSPA2
														HSPA4
														HSPA4L
														HSPA5
														HSPA6
														HSPA8
														HSPA9
														HSPB1
														HSPB6
														HSPB8
														HSPBP1
														HSPD1
														HSPE1
														HSPG2
														HSPH1
														HTRA1
														HTT
														HUWE1
														HYOU1
														IAH1
														IARS1
														IARS2
														ICAM1
														ICOSLG
														IDE
														IDH1
														IDH2
														IDH3A
														IDI1
														IDUA
														IER5
														IFI16
														IFI30
														IFI35
														IFIT5
														IFT140
														IFT172
														IFT22
														IFT25
														IFT27
														IFT74
														IGBP1
														IGF2
														IGF2BP2
														IGF2R
														IGFBP2
														IGFBP4
														IGFBP5
														IGFBP6
														IGFBP7
														IGK
														IGL@
														IGSF23
														IGSF5
														IKBKB
														IKBKG
														IL18
														IL1RAP
														IL1RN
														ILF2
														ILF3
														ILK
														ILKAP
														IMMT
														IMPA1
														IMPDH1
														IMPDH2
														INF2
														INHCA
														INPP1
														INPPL1
														IPO13
														IPO4
														IPO5
														IPO7
														IPO9
														IQGAP1
														IQGAP2
														IRF3
														IRF6
														IRGQ
														IRS4
														ISCA2
														ISG15
														ISOC1
														IST1
														ISYNA1
														ITGA2
														ITGA3
														ITGA6
														ITGA7
														ITGAV
														ITGB1
														ITGB3
														ITGB4
														ITGB6
														ITIH4
														ITIH5
														ITM2B
														ITPA
														ITPK1
														ITPKB
														IVD
														IVL
														IVNS1ABP
														JCHAIN
														JPT1
														JPT2
														JUP
														KARS1
														KATNAL2
														KCMF1
														KCTD12
														KCTD14
														KHDRBS1
														KHSRP
														KIAA1217
														KIF13A
														KIF13B
														KIF1A
														KIF21A
														KIF2A
														KIF3A
														KIF5B
														KIFBP
														KLC1
														KLC2
														KLC3
														KLC4
														KLHDC4
														KLHL14
														KLHL3
														KLK10
														KNG1
														KNOP1
														KPNA3
														KPNA4
														KPNA6
														KPNB1
														KRAS
														KRT1
														KRT10
														KRT17
														KRT18
														KRT19
														KRT2
														KRT3
														KRT5
														KRT7
														KRT76
														KRT8
														KRT85
														KTN1
														KYAT3
														L3HYPDH
														LACTB2
														LAD1
														LAMA1
														LAMA3
														LAMA4
														LAMA5
														LAMB1
														LAMB2
														LAMB3
														LAMC1
														LAMC2
														LAMP1
														LAMP2
														LAMTOR1
														LAMTOR2
														LANCL1
														LANCL2
														LAP3
														LARP1
														LARP4B
														LARP7
														LARS1
														LASP1
														LBH
														LCAT
														LCMT1
														LCP1
														LDHA
														LDHB
														LGALS1
														LGALS3
														LGALS3BP
														LGALS4
														LGALS7
														LGALS9
														LGALSL
														LGMN
														LHPP
														LIMA1
														LIMS1
														LIN7C
														LLGL1
														LLGL2
														LLPH
														LMAN2
														LMCD1
														LMNA
														LMNB1
														LNPEP
														LOC100138645
														LOC100140503
														LOC100336868
														LOC101907137
														LOC107131209
														LOC506828
														LOC510369
														LOC512486
														LOC515358
														LOC515551
														LOC521224
														LOC783604
														LOC784768
														LOX
														LOXL4
														LPP
														LRBA
														LRP1
														LRP2
														LRPAP1
														LRPPRC
														LRRC40
														LRRC47
														LRRC59
														LRRFIP1
														LRRFIP2
														LRRK2
														LRRN4CL
														LSM1
														LSM12
														LSM14A
														LSM2
														LSM3
														LSM4
														LSM6
														LSM8
														LSS
														LTA4H
														LTBP1
														LTBP2
														LTBP3
														LTV1
														LUC7L
														LUC7L2
														LUM
														LXN
														LY6E
														LY6G6C
														LY6G6E
														LYPD3
														LYPLA1
														LYPLA2
														LYPLAL1
														LYZF1
														LZIC
														LZTFL1
														MACF1
														MACROD1
														MACROH2A1
														MAGED2
														MAL2
														MAN2B1
														MAN2C1
														MANEA
														MANF
														MAP1A
														MAP1B
														MAP1LC3A
														MAP1LC3B
														MAP1S
														MAP2K1
														MAP2K4
														MAP2K6
														MAP3K20
														MAP3K7
														MAP4
														MAP7
														MAP7D1
														MAPK1
														MAPK13
														MAPK14
														MAPK3
														MAPK7
														MAPK8IP3
														MAPK9
														MAPKAPK2
														MAPKAPK3
														MAPRE1
														MAPRE2
														MAPRE3
														MAPT
														MARCKS
														MARCKSL1
														MARS1
														MAT1A
														MAT2A
														MAT2B
														MATN4
														MATR3
														MAX
														MBLAC1
														MBP
														MCCC1
														MCCC2
														MCM2
														MCM6
														MCM7
														MCRIP1
														MDH1
														MDH2
														MDK
														MDP1
														ME1
														ME2
														MEA1
														MEAK7
														MELTF
														MEMO1
														MESD
														MET
														METAP1
														METAP2
														METTL26
														METTL27
														MFAP1
														MFAP5
														MFGE8
														MGAT2
														MGC137211
														MGMT
														MGP
														MICALL1
														MICALL2
														MID1
														MIF
														MINDY3
														MINK1
														MITD1
														MIX23
														MLST8
														MME
														MMP1
														MMP2
														MMP27
														MMP7
														MMS19
														MOCOS
														MOCS2
														MOCS3
														MON2
														MOV10
														MPI
														MPP1
														MPST
														MRC2
														MRE11
														MRI1
														MRTFB
														MSH2
														MSI2
														MSLN
														MSN
														MSRA
														MSTO1
														MT1E
														MT3
														MTAP
														MTDH
														MTHFD1
														MTHFR
														MTHFS
														MTM1
														MTMR1
														MTMR2
														MTMR6
														MTOR
														MTPAP
														MTPN
														MUC1
														MUC16
														MUC20
														MUC4
														MUC5B
														MUSTN1
														MVB12A
														MVD
														MVK
														MVP
														MXRA5
														MYCBP
														MYDGF
														MYEF2
														MYG1
														MYH10
														MYH14
														MYH9
														MYL6
														MYL9
														MYO18A
														MYO1B
														MYO1C
														MYO1D
														MYO1E
														MYO5A
														MYO5B
														MYO6
														MYOC
														MYOF
														NAA10
														NAA15
														NAA20
														NAA25
														NAA50
														NACA
														NADK
														NADSYN1
														NAE1
														NAGA
														NAGK
														NAGLU
														NAMPT
														NANP
														NANS
														NAP1L1
														NAP1L4
														NAPA
														NAPG
														NARS
														NASP
														NAT1
														NAXD
														NAXE
														NCK1
														NCKAP1
														NCL
														NDOR1
														NDRG1
														NDRG2
														NDRG3
														NDUFV3
														NEB
														NECAP1
														NECAP2
														NECTIN2
														NECTIN4
														NEDD1
														NEDD4L
														NEDD8
														NEK7
														NEK9
														NELFA
														NELFE
														NEMF
														NENF
														NEU1
														NF2
														NFKB1
														NFKB2
														NFKBIE
														NFYB
														NFYC
														NGLY1
														NHERF1
														NHLRC2
														NHSL3
														NIBAN2
														NID1
														NID2
														NIF3L1
														NIPSNAP1
														NIPSNAP2
														NIT1
														NIT2
														NKTR
														NLE1
														NLN
														NME2
														NME7
														NMI
														NMRAL1
														NMT1
														NMT2
														NOL3
														NONO
														NOP16
														NPC2
														NPEPL1
														NPEPPS
														NPLOC4
														NPTN
														NQO1
														NQO2
														NR2C2AP
														NRAS
														NRBF2
														NRBP1
														NRDC
														NSDHL
														NSF
														NSFL1C
														NSMAF
														NSUN2
														NT5C
														NT5DC1
														NT5E
														NTAN1
														NTAQ1
														NTPCR
														NUB1
														NUBP1
														NUBP2
														NUCB1
														NUCB2
														NUCKS1
														NUDC
														NUDCD1
														NUDCD2
														NUDT1
														NUDT12
														NUDT14
														NUDT16
														NUDT18
														NUDT2
														NUDT21
														NUDT3
														NUDT4
														NUDT5
														NUDT9
														NUFIP2
														NUMA1
														NUMB
														NUP214
														NUP58
														NUP62
														NUP88
														NUP93
														NUTF2
														NXN
														OAF
														OARD1
														OAT
														OCLN
														OCRL
														OGA
														OGDH
														OGFOD1
														OGFR
														OGN
														OGT
														OLA1
														OMD
														OPLAH
														OPTN
														OR10H4H
														OS9
														OSBP
														OSBPL10
														OSBPL1A
														OSBPL2
														OSBPL3
														OSBPL6
														OSBPL9
														OSCP1
														OSGEP
														OSMR
														OSTF1
														OTUB1
														OTUD4
														OTUD6B
														OTUD7B
														OTULIN
														OVCA2
														OVGP1
														OXCT1
														OXR1
														OXSR1
														P3H1
														P4HA1
														P4HA2
														P4HB
														PA2G4
														PABPC1
														PABPC4
														PABPN1
														PACS1
														PACSIN1
														PACSIN2
														PAFAH1B1
														PAFAH1B2P68402
														PAFAH1B3
														PAICS
														PAIP1
														PAIP2
														PAK1
														PAK2
														PAK4
														PAK6
														PALLD
														PALM2
														PALMD
														PAMR1
														PANK4
														PAOX
														PAPOLA
														PAPSS1
														PAPSS2
														PARD6B
														PARK7
														PARP1
														PARP4
														PARVA
														PAWR
														PBX1
														PC
														PCBD1
														PCBP1
														PCBP2
														PCCA
														PCCB
														PCDH1
														PCK2
														PCMT1
														PCNA
														PCNP
														PCP4
														PCYOX1
														PCYT1A
														PCYT2
														PDAP1
														PDCD10
														PDCD4
														PDCD5
														PDCD6
														PDCD6IP
														PDCL3
														PDE12
														PDE4D
														PDE4DIP
														PDE6D
														PDGFC
														PDHB
														PDIA3
														PDIA4
														PDIA5
														PDIA6
														PDLIM1
														PDLIM2
														PDLIM3
														PDLIM4
														PDLIM5
														PDPK1
														PDRG1
														PDXDC1
														PDXK
														PDXP
														PDZD11
														PDZK1
														PEA15
														PEBP1
														PEBP4
														PEF1
														PEG10
														PELO
														PEPD
														PEX19
														PEX5
														PFAS
														PFDN1
														PFDN2
														PFDN4
														PFDN5
														PFDN6
														PFKFB2
														PFKFB4
[truncated: 1,186 more rows]
