# Supplementary material for: Hormonally responsive bovine oviductal organoids recapitulate native oviductal secretions and enhance sperm capacitation
Source: Cell Mol Life Sci. 2026 Apr 21;83(1):223. doi: 10.1007/s00018-026-06200-6 (PMC13190940; doi:10.1007/s00018-026-06200-6)
Supplement: Supplementary file 6 — Supplementary Material 6 (XLXS 29.9 KB) [file 18_2026_6200_MOESM6_ESM.xlsx]

## Sheet: E2 vs Control up
Differential expressed proteins E2 vs Control upregulated
ID	p value	Log2FC
TRAP1	0.00234297	6.35
ANAPC4	0.00471023	4.5
GCNT1	0.0113373	3.22
KRT14	0.00217754	3.01
POGLUT2	0.00721006	2.94
IVD	0.0198009	2.74
GOT2	0.00101801	2.63
SEC14L4	0.0424855	2.3
bTrappin-2	0.0076499	2.24
OLFM4	0.00148715	1.94
OVGP1	0.000697809	1.89
DNAH12	0.0209549	1.88
KRT85	0.009923	1.88
PICALM	0.000129409	1.8
PADI1	0.0171108	1.78
PTPRZ1	0.00282976	1.74
ARL6IP4	0.00143394	1.71
STX6	0.0108842	1.71
SHF	0.035526	1.7
CP	0.000391232	1.69
GRPEL1	0.0187625	1.68
MAP1A	0.0192825	1.64
NARS	0.000506858	1.64
RRAS2	0.00266954	1.59
FAM136A	0.0241754	1.58
NIT1	0.00167443	1.57
DNAJB11	0.00138231	1.49
MINK1	0.000109218	1.44
CDC42EP4	0.0182505	1.41
CTNNBIP1	0.0163576	1.41
CASP7	0.0100686	1.38
SUCLG2	0.0242034	1.38
FAM135A	2.11534e-05	1.37
G3PDH	0.00497943	1.37
KRT1	0.0405077	1.37
LGALS7B	0.0475671	1.33
DCTPP1	0.0106124	1.32
ILF2	0.00987389	1.31
SDHB	0.035743	1.31
TSC22D3	0.0136409	1.23
TBC1D4	0.0428011	1.2
PREPL	0.0123601	1.16
ACADS	0.0469853	1.14
CD9	0.0484118	1.13
DPH7	0.00341079	1.13
PCYT1A	0.0449181	1.13
ACAA1	0.0408326	1.11
GRIA4	0.0219651	1.11
GALNT1	0.0272712	1.1
RALB	0.00891403	1.1
SORBS2	0.0449798	1.1
ATP5PF	0.0181777	1.09
LOXL4	0.0139309	1.09
TTC38	0.023582	1.08
COX6B1	0.000239247	1.07
YTHDF3	0.000422254	1.07
COL6A6	0.0415583	1.06
EFNA1	0.0283565	1.06
STXBP3	0.0102824	1.06
TRAPPC11	0.0228089	1.06
ADAM-9	0.0391908	1.05
CNPY2	0.035771	1.02
SH3GLB1	0.0406301	1.01
XYLB	8.72748e-05	0.997
ZNF330	0.0227452	0.987
PLSCR2	0.0364253	0.98
SELENOM	0.0138215	0.961
FSIP2	0.0325432	0.959
SAP30BP	0.0148103	0.958
GID8	0.0326209	0.944
PRSS22	0.00438869	0.934
P4HB	0.0371323	0.931
CNOT2	0.0338457	0.926
HDAC7	0.0172309	0.924
ACAA2	0.0413929	0.91
MBP	0.0196767	0.898
CRELD2	0.00886403	0.895
GGA1	0.0371869	0.89
LSM2	0.0242301	0.886
BTD	0.00871681	0.878
RARRES1	0.042505	0.877
RCN1	0.0348875	0.875
TNFRSF12A	0.0016168	0.853
PDXK	0.00466375	0.832
EXOC7	0.0373296	0.831
ELAC1	0.0230656	0.83
DOCK7	0.0126373	0.829
IL10RB	0.000816456	0.827
PALM2	0.0191132	0.826
ARL8B	0.010857	0.824
EIF4EBP1	0.00111872	0.824
NAGA	0.0391039	0.822
RPLP1	0.0273747	0.822
KCTD14	0.0418415	0.816
SMNDC1	0.00127199	0.814
BCAT1	0.00147495	0.792
CTSB	0.0381779	0.789
MME	0.018487	0.789
MXRA5	0.0386161	0.772
ACTL6A	0.0120073	0.77
AGTRAP	0.0265951	0.77
PPP1R13L	0.00054613	0.766
ERH	0.00293445	0.76
RCN3	0.0179318	0.759
MTMR2	0.0234007	0.748
VNN2	0.0131651	0.744
ZFAND6	0.0239849	0.74
PIP	0.0445944	0.737
TXNDC5	0.0426909	0.737
BLOC1S3	0.00625726	0.735
SDF2	0.00290694	0.732
TUBB4A	0.000880558	0.73
GANAB	0.0387971	0.729
BASP1	0.0166854	0.725
CNPY3	0.044931	0.724
BUD31	0.00438216	0.707
PLXNB1	0.00855472	0.702
NT5E	0.0334391	0.698
HADHB	0.0432888	0.693
COMMD1	0.0344715	0.685
PCYOX1	0.0490362	0.683
DLAT	0.0255875	0.677
ANP32E	0.00178593	0.675
RBM4	0.0486319	0.675
EHD4	0.0404104	0.67
CSTB	0.00869682	0.662
LOC100140503	0.0268533	0.656
TACSTD2	0.0440028	0.656
SDF4	0.00413493	0.65
ATP5F1A	0.0111098	0.649
RRAS	0.0323015	0.649
P4HA1	0.0277842	0.648
ARHGEF16	0.025845	0.639
CYB5R3	0.027512	0.639
CEP170B	0.0490418	0.637
HEXA	0.0106063	0.637
UQCRC2	0.0305827	0.636
PQBP1	0.0248608	0.634
PNP	0.00741023	0.629
IVL	0.0329507	0.619
ASS1	0.00262461	0.616
HEXB	0.0374171	0.608
YARS1	0.0115976	0.603
MAN2B1	0.0441619	0.594
SRSF10	0.0015684	0.593
TULP3	0.0439842	0.591
CFD	0.0419011	0.588
CA13	0.00483381	0.587

## Sheet: E2 vs Control down
Differential expressed proteins E2 vs Control upregulated
ID	p value	Log2FC
ACE	0.00656479	-2.37
HIKESHI	0.0102871	-2.2
LOC511531	0.0131265	-2.06
MAPK13	0.0162692	-2.06
LRRC40	0.0218222	-2.03
ARB2A	0.00214657	-1.91
SEC24D	0.0286356	-1.86
MAP3K20	0.00205377	-1.8
AP1G2	0.00262751	-1.76
PTPRG	0.0358888	-1.69
ASMTL	0.00491276	-1.68
IFT140	0.00100246	-1.67
CHMP3	0.0181453	-1.64
PAK1	0.00362271	-1.55
PPP1R21	0.0262442	-1.55
STXBP1	0.0275261	-1.55
GIPC2	0.0121102	-1.47
PTBP3	0.0161177	-1.43
SERPINB12	0.00114481	-1.42
FERMT2	0.0331129	-1.41
XPO1	0.0184953	-1.41
HAT1	0.00377568	-1.36
WDFY1	0.0417373	-1.36
ARL2	0.00877284	-1.32
CDK1	0.0181512	-1.31
PLCL1	0.00133942	-1.28
RASA1	0.0176626	-1.28
AS3MT	0.00119356	-1.23
DUSP28	0.0188828	-1.18
PAFAH1B2P68402	0.0101037	-1.17
TPRKB	0.00659277	-1.16
CDH6	0.000127163	-1.15
CCZ1	0.00891161	-1.14
GDPGP1	0.00850332	-1.14
NUDT16	0.0408012	-1.14
UBE3A	0.0216261	-1.13
CTNNBL1	0.00127572	-1.1
TRIM21	0.0269252	-1.1
UBE2L6	0.00327048	-1.1
CDK4	0.0297816	-1.09
ITPA	0.0420494	-1.08
MTMR6	0.0186419	-1.04
HGH1	0.00284421	-1.03
ATP5PO	0.00202004	-1.02
PHB1	0.00403497	-1.02
CAB39	0.024306	-1
PPP2R5A	0.00654608	-0.993
RABGEF1	0.00270465	-0.986
VPS35L	0.00233486	-0.984
RNPS1	0.0172813	-0.975
OLA1	0.0422616	-0.955
CWC15	0.0371634	-0.928
TBCD	0.00456272	-0.916
EIF2B3	0.0430525	-0.911
MTHFS	0.0343442	-0.911
NDUFV2	0.037272	-0.911
COPS2	0.0202238	-0.906
ARL3	0.0147411	-0.901
TUBA1D	0.000154109	-0.899
ASAH1	0.00587817	-0.894
NUDCD1	0.00233181	-0.894
USP47	0.0263693	-0.893
GET3	0.0242394	-0.879
NUMA1	0.00274758	-0.879
METTL26	0.0192954	-0.878
BAG5	0.00206836	-0.865
CACYBP	0.029683	-0.864
MSMP	0.0141042	-0.864
UBE2D3	0.0109154	-0.86
H1-0	0.0233078	-0.845
DCK	0.0363798	-0.835
MLST8	0.0455477	-0.835
DIP2B	0.0196721	-0.834
CASP8	0.0107984	-0.831
SNX6	0.00808763	-0.813
LYPLAL1	0.045289	-0.812
ISCA2	0.00931509	-0.799
AP1G1	0.0349037	-0.798
NEK7	0.0140902	-0.792
PPP4R1	0.0401559	-0.785
IDUA	0.0381306	-0.783
CHORDC1	0.0140668	-0.782
USP8	0.00221271	-0.778
CC2D1B	0.0129932	-0.764
TSNAX	0.0381216	-0.759
XRCC4	0.00930654	-0.752
LARS1	0.0320929	-0.751
MACROH2A1	0.0441345	-0.751
GAD1	0.0284522	-0.747
PLAA	0.0389236	-0.741
SPTBN2	0.00551058	-0.74
CHEK2	0.0453274	-0.72
ATP6V1C1	0.0236592	-0.716
AKT2	0.0209644	-0.714
PCBD1	0.0466961	-0.708
ARL6IP5	0.0297661	-0.688
PPM1B	0.00161843	-0.68
UAP1L1	0.0107349	-0.674
EFTUD2	0.00158462	-0.67
CUL1	0.0477018	-0.663
PAIP1	0.00256664	-0.662
COMMD4	0.0279402	-0.661
NFKB2	0.0417174	-0.659
CC2D1A	0.00402811	-0.656
NAA25	0.0321233	-0.647
ABCE1	0.0384179	-0.646
LRRC59	0.0460345	-0.64
STUB1	0.0112753	-0.637
PLS1	0.0347337	-0.636
UCHL5	0.0222728	-0.631
STX12	0.0252764	-0.622
MAPRE3	0.0158527	-0.615
EXOC8	0.0193637	-0.613
CSN1S1	0.0147026	-0.61
SEC31A	0.00328212	-0.61
USP10	0.00719054	-0.603
ARFGEF1	0.0175613	-0.599
SS18	0.00502395	-0.598
GSTM1	0.0381986	-0.596
PRKCA	0.0476448	-0.595
KPNA4	0.0279697	-0.591
SRPK2	0.00423064	-0.59

## Sheet: mP4 vs Control up
Differential expressed proteins mP4 vs Control upregulated
ID	p value	Log2FC
MT2A	4.2776e-05	3.36
IVD	0.012994	3
GCNT1	0.0200348	2.85
MT1E	0.00172547	2.68
FASTK	0.029146	2.48
SEC14L4	0.0380558	2.36
SUMF2	0.00302373	2.25
MT3	1.23325e-05	2.15
GOT2	0.00463986	2.04
DNAH12	0.0163664	1.99
GRPEL1	0.0130602	1.82
CDC42EP4	0.00529582	1.8
TSC22D3	0.00165859	1.8
RRAS2	0.00155093	1.74
KRT85	0.019472	1.63
ARL6IP4	0.00213777	1.61
CRAT	0.0347722	1.57
PTX3	0.000101092	1.54
NCAPD2	0.000653088	1.53
DPH7	0.000587881	1.5
SDHB	0.0227286	1.46
DNAJB11	0.00167406	1.45
COL6A6	0.0116755	1.42
OLFM4	0.00946113	1.4
SEPTIN5	0.0223924	1.39
PTPRZ1	0.0101273	1.38
C7H19orf25	0.0164369	1.36
SETD7	0.00466553	1.36
DENND4C	0.0166483	1.34
HDAC7	0.00253768	1.33
COX6B1	5.45073e-05	1.31
TTC38	0.00972041	1.31
DCTPP1	0.0117562	1.3
ACAA1	0.0236408	1.27
RSRC2	0.0212392	1.26
STX6	0.0418682	1.25
ACADS	0.0360389	1.22
HSPA4L	0.00814988	1.21
MAX	0.00378648	1.16
PROS1	0.0383083	1.16
ENPP5	0.0251902	1.15
MXRA5	0.00754004	1.1
TFPI2	0.00911466	1.1
TMEM263	0.0224808	1.1
FAM135A	0.00011081	1.09
RARRES1	0.0167024	1.09
ZNF330	0.0152716	1.08
ALDH6A1	0.044943	1.07
DTNBP1	0.0371891	1.06
S100G	0.0116258	1.06
MATN4	0.0136069	1.05
NARS	0.00739488	1.05
PREPL	0.0197435	1.05
SAFB2	0.0469133	1.05
ATP5PF	0.0242671	1.02
LOXL4	0.0195735	1.01
EFNA1	0.03549	0.999
RAB5A	0.0136219	0.993
SELENOM	0.0118115	0.993
PRP6	0.0261377	0.984
PICALM	0.00627599	0.975
GYG1	0.00272897	0.965
PDXK	0.00208357	0.956
SERPING1	0.0109615	0.944
ALDH3A2	0.0042386	0.943
DOCK7	0.00669457	0.94
MINK1	0.00192318	0.936
G3PDH	0.0325241	0.924
PPP1R13L	0.000152943	0.923
MARK2	0.0155647	0.896
C2	0.000846278	0.89
EIF4EBP1	0.000692114	0.888
RBM4	0.0157919	0.885
PHACTR4	0.0105684	0.867
CLNS1A	0.0374943	0.866
YTHDF3	0.00171567	0.863
ADIRF	0.0293981	0.861
PDHA1	0.044571	0.854
NIT1	0.0363477	0.853
DLAT	0.00888112	0.849
CTSB	0.0292318	0.843
ECH1	0.0247663	0.831
PLXNB1	0.00355088	0.826
TUT7	0.00180171	0.824
CFAP157	0.0219346	0.808
MBP	0.0333671	0.794
ERH	0.00228827	0.793
ARHGEF2	0.000460946	0.792
MARCKS	0.00110181	0.792
BLOC1S3	0.00422695	0.79
CRELD2	0.0172634	0.78
NAGLU	0.0130524	0.78
HIBCH	0.0472547	0.772
TNFRSF6B	0.0250639	0.755
GLUL	0.00447373	0.74
RPLP1	0.041969	0.739
ARL8B	0.0188382	0.734
TRAPPC8	0.00739664	0.733
EFHD2	0.0147281	0.731
FSTL1	0.000275339	0.72
GANAB	0.0407014	0.72
BUD31	0.0040748	0.716
LIN7C	0.0142835	0.714
ATP5F1A	0.0069254	0.712
NDUFV3	0.0101861	0.712
PNP	0.00445753	0.691
CRABP1	0.00760799	0.687
ACTL6A	0.0206412	0.686
EHD4	0.0373174	0.684
CTSZ	0.00785857	0.678
CCDC9	0.0154721	0.672
EEF2K	0.0231339	0.672
VPS26B	0.00421186	0.672
PLEKHG1	0.00838219	0.67
MTMR2	0.0382241	0.664
LGMN	0.0302729	0.657
HEXB	0.0273707	0.656
PALM2	0.0489066	0.656
KYAT3	0.0170837	0.648
UQCRC1	0.0019372	0.643
RPL38	0.0453184	0.64
PTN	0.0288934	0.634
CWF19L1	0.0209301	0.632
ACTR1B	0.00185098	0.628
THY1	0.00446309	0.626
MAN2B1	0.0367306	0.624
BSG	0.0218102	0.622
EPN2	0.00326208	0.622
TIMM10	0.0305437	0.621
TIMP1	0.0299279	0.618
TUBB4A	0.00250907	0.616
ATP5F1B	0.0184501	0.614
CAVIN1	0.00139262	0.612
XYLB	0.00224052	0.611
CA13	0.00434313	0.599
MAP7	0.0324958	0.599
ITM2B	0.0374006	0.593
CD99	0.0292725	0.589
RPS15	0.0217769	0.589
ARHGEF16	0.036503	0.588
COL5A1	0.00522082	0.586

## Sheet: mP4 vs Control down
Differential expressed proteins mP4 vs Control upregulated
ID	p value	Log2FC
DUT	0.00552626	-1.57
VPS35L	0.000113408	-1.56
AP1G2	0.00591695	-1.52
PAK1	0.00422971	-1.51
USP4	0.02309	-1.5
FAM50A	0.0047504	-1.45
PTBP3	0.0157224	-1.43
ACTN2	0.0278297	-1.38
ASMTL	0.0136258	-1.38
SEC24B	0.0407506	-1.37
CLIP2	0.0478606	-1.36
STK3	0.0448788	-1.32
XRCC4	0.000308488	-1.32
ARB2A	0.0168428	-1.3
MACROH2A1	0.00315284	-1.3
MAP3K20	0.0119331	-1.3
HMBS	0.00409355	-1.27
CDH6	6.54452e-05	-1.26
PABPN1	0.0422408	-1.26
VSNL1	0.0238115	-1.26
HID1	0.0175191	-1.25
HECTD1	0.0410017	-1.2
GGCT	0.0155649	-1.17
STAT6	0.0229617	-1.17
XRCC5	0.0288507	-1.17
COMMD4	0.0015756	-1.15
MAPKAPK3	0.0441424	-1.15
COL4A3	0.0213485	-1.09
MTMR6	0.0150067	-1.09
LYPLAL1	0.0148822	-1.06
ARL2	0.0263708	-1.04
ATG4B	0.034338	-1.04
IFT140	0.0146134	-1.04
CCDC93	0.0241571	-1.03
SERPINF2	0.0166714	-1.01
SSH3	0.00522898	-0.976
LRRC59	0.00723435	-0.967
MSMP	0.0090705	-0.944
PAFAH1B2P68402	0.029639	-0.922
SLIT3	0.044889	-0.91
CELA1	0.0129566	-0.902
TNFSF15	0.000233972	-0.9
OSBPL9	0.037502	-0.876
SERPINB12	0.0180989	-0.858
PPP6R3	0.0391718	-0.857
CMTM3	0.0472746	-0.854
KIF1A	0.0318583	-0.85
BAG5	0.0023993	-0.844
TBCE	0.0306743	-0.838
ARHGEF7	0.0493244	-0.831
CC2D1B	0.00907829	-0.821
CHORDC1	0.0114533	-0.816
METTL26	0.0274031	-0.81
STX12	0.0071917	-0.809
TNFRSF1A	0.0229654	-0.797
GNAQ	0.00802955	-0.787
CHEK2	0.0325923	-0.784
CASP8	0.0149047	-0.778
HGH1	0.0134651	-0.771
FAM114A1	0.0204883	-0.751
PCP4	0.000193329	-0.743
LOC784768	0.00169936	-0.742
ISCA2	0.0146988	-0.728
CYFIP1	0.00978312	-0.719
BAG6	0.00942545	-0.711
PLAUR	0.00357857	-0.71
MRE11	0.0326777	-0.706
ACTBL2	0.042515	-0.705
KPNA4	0.0129816	-0.701
PRKCA	0.0256676	-0.695
VTA1	0.0208596	-0.695
CTNNBL1	0.0160071	-0.693
TMPO	0.000467955	-0.684
ATP6V1C1	0.0306089	-0.673
AS3MT	0.0345393	-0.642
SF3A3	0.00454212	-0.631
SPOCK2	0.0252328	-0.63
VPS16	0.00446734	-0.617
PHF5A	0.000919267	-0.609
MAP1S	0.0282988	-0.603
