# Supplementary material for: Hormonally responsive bovine oviductal organoids recapitulate native oviductal secretions and enhance sperm capacitation
Source: Cell Mol Life Sci. 2026 Apr 21;83(1):223. doi: 10.1007/s00018-026-06200-6 (PMC13190940; doi:10.1007/s00018-026-06200-6)
Supplement: Supplementary file 7 — Supplementary Material 7 (XLXS 90.0 KB) [file 18_2026_6200_MOESM7_ESM.xlsx]

## Sheet: DAVID upregulated E2 vs Control
Category	Term	Count	%	PValue	Genes	List Total	Pop Hits	Pop Total	Fold Enrichment	Bonferroni	Benjamini	FDR
UP_KW_DOMAIN	KW-0809~Transit peptide	15	10.4167	2.4751e-07	ATP5PF, TRAP1, ACAA2, GOT2, SDHB, HADHB, ATP5F1A, GRPEL1, IVD, SUCLG2, DLAT, UQCRC2, NIT1, ACAA1, ACADS	86	447	14709	5.73943	4.20766e-06	4.20767e-06	4.20767e-06
UP_SEQ_FEATURE	TRANSIT:Mitochondrion	13	9.02778	1.06971e-06	ATP5PF, TRAP1, GOT2, SDHB, HADHB, ATP5F1A, GRPEL1, IVD, SUCLG2, DLAT, UQCRC2, NIT1, ACADS	137	365	24261	6.30723	0.000303751	0.000303797	0.000299518
KEGG_PATHWAY	bta01100:Metabolic pathways	32	22.2222	1.39487e-06	MTMR2, PDXK, ACAA2, HEXB, HEXA, GCNT1, ATP5F1A, NT5E, GANAB, PNP, DLAT, ACAA1, ACADS, XYLB, CA13, ATP5PF, PCYT1A, GALNT1, GOT2, NAGA, SDHB, ASS1, COX6B1, HADHB, BTD, P4HA1, VNN2, IVD, SUCLG2, UQCRC2, BCAT1, DCTPP1	78	1647	9569	2.38357	0.000225944	0.00022597	0.0002176
GOTERM_CC_DIRECT	GO:0005788~endoplasmic reticulum lumen	7	4.86111	2.20308e-06	RCN3, SELENOM, POGLUT2, P4HA1, DNAJB11, P4HB, TXNDC5	135	66	23319	18.3202	0.000387667	0.000387742	0.000383336
UP_SEQ_FEATURE	CARBOHYD:N-linked (GlcNAc...) asparagine	20	13.8889	1.37648e-05	OVGP1, GALNT1, HEXA, GCNT1, NAGA, LOXL4, CNPY3, EFNA1, RCN3, NT5E, BTD, P4HA1, PIP, DNAJB11, SDF4, CD9, MAN2B1, CRELD2, CTSB, PCYOX1	137	1107	24261	3.19941	0.00390161	0.0019546	0.00192708
UP_KW_DOMAIN	KW-0732~Signal	44	30.5556	2.0214e-05	CFD, POGLUT2, HEXB, HEXA, TACSTD2, LOXL4, NT5E, GANAB, CYB5R3, PTPRZ1, SDF4, TRAPPC11, SDF2, ACADS, CTSB, GRIA4, TXNDC5, OVGP1, TRAP1, TNFRSF12A, IL10RB, RARRES1, NAGA, CNPY2, LOC100140503, CNPY3, CP, RCN3, EFNA1, SELENOM, RCN1, BTD, P4HA1, VNN2, PIP, KRT14, DNAJB11, PLXNB1, MAN2B1, COL6A6, P4HB, CRELD2, MXRA5, PCYOX1	86	4253	14709	1.76947	0.000343582	0.000171819	0.000171819
UP_KW_MOLECULAR_FUNCTION	KW-0378~Hydrolase	24	16.6667	3.31855e-05	CFD, MTMR2, ACAA2, MME, HEXB, ELAC1, HEXA, NAGA, PRSS22, HDAC7, CASP7, PREPL, GANAB, NT5E, BTD, PTPRZ1, VNN2, MAN2B1, DPH7, NIT1, DCTPP1, PADI1, ARL8B, CTSB	72	1558	11551	2.47133	0.00122713	0.00122787	0.00119468
KEGG_PATHWAY	bta00280:Valine, leucine and isoleucine degradation	6	4.16667	5.72356e-05	HADHB, ACAA2, IVD, BCAT1, ACAA1, ACADS	78	52	9569	14.1553	0.00922957	0.00463608	0.00446437
GOTERM_CC_DIRECT	GO:0005829~cytosol	37	25.6944	6.77122e-05	MTMR2, POGLUT2, PDXK, STXBP3, HEXA, YARS1, HDAC7, PQBP1, RBM4, GGA1, CASP7, NT5E, PPP1R13L, BLOC1S3, EIF4EBP1, STX6, SRSF10, XYLB, CA13, SH3GLB1, DNAH12, ELAC1, CTNNBIP1, COMMD1, OLFM4, TUBB4A, ILF2, ASS1, PREPL, TBC1D4, CNOT2, MAP1A, GID8, P4HB, DCTPP1, PADI1, ARL8B	135	3272	23319	1.95328	0.011847	0.00595867	0.00589096
UP_KW_PTM	KW-0007~Acetylation	32	22.2222	0.000107077	PDXK, ACAA2, RPLP1, ZFAND6, YARS1, ATP5F1A, PNP, CYB5R3, GRPEL1, EIF4EBP1, TRAPPC11, MBP, DLAT, ACADS, SMNDC1, CTSB, SH3GLB1, ATP5PF, TRAP1, BUD31, GOT2, FAM136A, SDHB, ASS1, COX6B1, HADHB, EHD4, IVD, SUCLG2, ERH, P4HB, UQCRC2	82	1853	9262	1.95059	0.00171186	0.00182032	0.00171324
UP_KW_CELLULAR_COMPONENT	KW-0496~Mitochondrion	17	11.8056	0.000186643	SH3GLB1, ATP5PF, TRAP1, ACAA2, GOT2, SDHB, COX6B1, HADHB, ATP5F1A, CYB5R3, GRPEL1, IVD, SUCLG2, DLAT, UQCRC2, NIT1, ACADS	95	995	16146	2.9038	0.00521285	0.005226	0.00503935
INTERPRO	IPR020610:Thiolase_AS	3	2.08333	0.000307832	HADHB, ACAA2, ACAA1	142	5	25184	106.411	0.162762	0.0442416	0.0437815
INTERPRO	IPR020615:Thiolase_acyl_enz_int_AS	3	2.08333	0.000307832	HADHB, ACAA2, ACAA1	142	5	25184	106.411	0.162762	0.0442416	0.0437815
GOTERM_MF_DIRECT	GO:0003988~acetyl-CoA C-acyltransferase activity	3	2.08333	0.000343251	HADHB, ACAA2, ACAA1	126	5	21127	100.605	0.0853928	0.0892452	0.088902
INTERPRO	IPR017853:Glycoside_hydrolase_SF	5	3.47222	0.000383596	OVGP1, GANAB, HEXB, HEXA, NAGA	142	61	25184	14.5371	0.198586	0.0442416	0.0437815
INTERPRO	IPR020617:Thiolase_C	3	2.08333	0.000460051	HADHB, ACAA2, ACAA1	142	6	25184	88.6761	0.233186	0.0442416	0.0437815
INTERPRO	IPR002155:Thiolase	3	2.08333	0.000460051	HADHB, ACAA2, ACAA1	142	6	25184	88.6761	0.233186	0.0442416	0.0437815
INTERPRO	IPR020613:Thiolase_CS	3	2.08333	0.000460051	HADHB, ACAA2, ACAA1	142	6	25184	88.6761	0.233186	0.0442416	0.0437815
GOTERM_CC_DIRECT	GO:0005783~endoplasmic reticulum	14	9.72222	0.000634027	POGLUT2, PCYT1A, CNPY2, CNPY3, HADHB, RCN3, RCN1, EHD4, P4HA1, DNAJB11, SDF4, P4HB, CRELD2, TXNDC5	135	789	23319	3.06498	0.10562	0.0371963	0.0367736
INTERPRO	IPR020616:Thiolase_N	3	2.08333	0.000641705	HADHB, ACAA2, ACAA1	142	7	25184	76.008	0.30953	0.0528949	0.0523448
UP_SEQ_FEATURE	DOMAIN:Thiolase N-terminal	3	2.08333	0.000643114	HADHB, ACAA2, ACAA1	137	7	24261	75.8947	0.166985	0.0456611	0.045018
UP_SEQ_FEATURE	DOMAIN:Thiolase C-terminal	3	2.08333	0.000643114	HADHB, ACAA2, ACAA1	137	7	24261	75.8947	0.166985	0.0456611	0.045018
INTERPRO	IPR003010:C-N_Hydrolase	3	2.08333	0.000852466	BTD, VNN2, NIT1	142	8	25184	66.507	0.388648	0.0546525	0.0540842
INTERPRO	IPR036526:C-N_Hydrolase_sf	3	2.08333	0.000852466	BTD, VNN2, NIT1	142	8	25184	66.507	0.388648	0.0546525	0.0540842
UP_SEQ_FEATURE	DOMAIN:CN hydrolase	3	2.08333	0.000854335	BTD, VNN2, NIT1	137	8	24261	66.4078	0.215521	0.0485262	0.0478428
UP_SEQ_FEATURE	ACT_SITE:Acyl-thioester intermediate	3	2.08333	0.0010944	HADHB, ACAA2, ACAA1	137	9	24261	59.0292	0.267271	0.0518014	0.0510718
GOTERM_CC_DIRECT	GO:0005739~mitochondrion	17	11.8056	0.00112767	ATP5PF, TRAP1, ACAA2, GOT2, COX6B1, HADHB, ATP5F1A, CYB5R3, P4HA1, IVD, SUCLG2, UQCRC2, NIT1, BCAT1, ACADS, DCTPP1, FSIP2	135	1170	23319	2.5098	0.180108	0.0496176	0.0490538
UP_KW_MOLECULAR_FUNCTION	KW-0143~Chaperone	7	4.86111	0.00130096	RCN3, TRAP1, GRPEL1, DNAJB11, ANP32E, P4HB, CNPY3	72	197	11551	5.70058	0.0470253	0.0240678	0.0234173
UP_SEQ_FEATURE	ACT_SITE:Nucleophile	7	4.86111	0.00139788	BTD, VNN2, GCNT1, NAGA, MAN2B1, P4HB, NIT1	137	216	24261	5.73895	0.327851	0.056714	0.0559152
GOTERM_MF_DIRECT	GO:0016811~hydrolase activity, acting on carbon-nitrogen (but not peptide) bonds, in linear amides	3	2.08333	0.00151495	BTD, VNN2, NIT1	126	10	21127	50.3024	0.325771	0.196943	0.196186
INTERPRO	IPR016039:Thiolase-like	3	2.08333	0.00165612	HADHB, ACAA2, ACAA1	142	11	25184	48.3688	0.615717	0.0955583	0.0945647
PIR_SUPERFAMILY	PIRSF000429:Ac-CoA_Ac_transf	3	2.08333	0.00185037	HADHB, ACAA2, ACAA1	28	5	1923	41.2071	0.0452466	0.0462593	0.0462593
GOTERM_CC_DIRECT	GO:0005764~lysosome	7	4.86111	0.0025197	HEXB, HEXA, NAGA, MAN2B1, CTSB, ARL8B, PCYOX1	135	237	23319	5.10183	0.358552	0.0886935	0.0876856
UP_KW_CELLULAR_COMPONENT	KW-0458~Lysosome	7	4.86111	0.0026639	HEXB, HEXA, NAGA, MAN2B1, CTSB, ARL8B, PCYOX1	95	238	16146	4.99876	0.0719677	0.0372946	0.0359627
UP_SEQ_FEATURE	ACT_SITE:Proton acceptor	9	6.25	0.00339118	PDXK, ACAA2, BTD, VNN2, IVD, ELAC1, NIT1, ACAA1, ACADS	137	439	24261	3.6305	0.618915	0.120387	0.118691
GOTERM_MF_DIRECT	GO:0016747~acyltransferase activity, transferring groups other than amino-acyl groups	3	2.08333	0.00346711	HADHB, ACAA2, ACAA1	126	15	21127	33.5349	0.594655	0.300483	0.299327
UP_KW_MOLECULAR_FUNCTION	KW-0326~Glycosidase	5	3.47222	0.00420175	GANAB, HEXB, HEXA, NAGA, MAN2B1	72	107	11551	7.49675	0.144263	0.0518216	0.050421
UP_SEQ_FEATURE	ACT_SITE:Proton donor	6	4.16667	0.0044015	BTD, VNN2, HEXB, HEXA, NAGA, NIT1	137	190	24261	5.59224	0.714292	0.138892	0.136936
GOTERM_BP_DIRECT	GO:0006491~N-glycan processing	3	2.08333	0.00532283	GANAB, HEXB, HEXA	130	17	19896	27.0081	0.945161	1	1
KEGG_PATHWAY	bta04142:Lysosome	6	4.16667	0.00546704	GGA1, HEXB, HEXA, NAGA, MAN2B1, CTSB	78	141	9569	5.2204	0.588559	0.225886	0.21752
GOTERM_MF_DIRECT	GO:0003756~protein disulfide isomerase activity	3	2.08333	0.00555985	P4HB, CRELD2, TXNDC5	126	19	21127	26.4749	0.765335	0.36139	0.36
KEGG_PATHWAY	bta00071:Fatty acid degradation	4	2.77778	0.00557744	HADHB, ACAA2, ACAA1, ACADS	78	45	9569	10.9048	0.595893	0.225886	0.21752
UP_KW_BIOLOGICAL_PROCESS	KW-0443~Lipid metabolism	10	6.94444	0.00597487	HADHB, MTMR2, ACAA2, PCYT1A, CYB5R3, HEXB, HEXA, NAGA, ACAA1, ACADS	50	562	8080	2.87544	0.263343	0.252162	0.247218
INTERPRO	IPR008972:Cupredoxin	3	2.08333	0.00668094	EFNA1, CP, PADI1	142	22	25184	24.1844	0.979096	0.350446	0.346801
GOTERM_MF_DIRECT	GO:0019003~GDP binding	4	2.77778	0.00766016	RALB, RRAS, RRAS2, ARL8B	126	68	21127	9.86321	0.864571	0.398329	0.396796
INTERPRO	IPR020849:Small_GTPase_Ras-type	3	2.08333	0.0079243	RALB, RRAS, RRAS2	142	24	25184	22.169	0.989853	0.381027	0.377065
GOTERM_BP_DIRECT	GO:0006457~protein folding	5	3.47222	0.00845986	TRAP1, GRPEL1, DNAJB11, P4HB, TXNDC5	130	123	19896	6.22139	0.990164	1	1
KEGG_PATHWAY	bta00603:Glycosphingolipid biosynthesis - globo and isoglobo series	3	2.08333	0.00899614	HEXB, HEXA, NAGA	78	18	9569	20.4466	0.768684	0.291475	0.28068
UP_KW_BIOLOGICAL_PROCESS	KW-0816~Tricarboxylic acid cycle	3	2.08333	0.00988871	SUCLG2, DLAT, SDHB	50	25	8080	19.392	0.3976	0.252162	0.247218
GOTERM_BP_DIRECT	GO:0007409~axonogenesis	4	2.77778	0.0106276	PTPRZ1, DOCK7, MAP1A, PICALM	130	70	19896	8.74549	0.99701	1	1
INTERPRO	IPR013780:Glyco_hydro_b	3	2.08333	0.0114461	GANAB, NAGA, MAN2B1	142	29	25184	18.3468	0.998696	0.508029	0.502747
KEGG_PATHWAY	bta01212:Fatty acid metabolism	4	2.77778	0.0117932	HADHB, ACAA2, ACAA1, ACADS	78	59	9569	8.31725	0.853664	0.29353	0.282658
GOTERM_CC_DIRECT	GO:0005769~early endosome	6	4.16667	0.0122433	GGA1, EHD4, MME, STX6, COMMD1, PICALM	135	238	23319	4.35462	0.885607	0.322668	0.319001
UP_KW_CELLULAR_COMPONENT	KW-0999~Mitochondrion inner membrane	7	4.86111	0.0122708	HADHB, ATP5PF, TRAP1, ATP5F1A, UQCRC2, SDHB, COX6B1	95	328	16146	3.62715	0.292281	0.114527	0.110437
GOTERM_CC_DIRECT	GO:0001533~cornified envelope	3	2.08333	0.0128334	KRT1, KRT14, IVL	135	30	23319	17.2733	0.897027	0.322668	0.319001
GOTERM_BP_DIRECT	GO:0036135~Schwann cell migration	2	1.38889	0.0129257	RRAS, RRAS2	130	2	19896	153.046	0.999156	1	1
KEGG_PATHWAY	bta01200:Carbon metabolism	5	3.47222	0.0136734	GOT2, SUCLG2, DLAT, ACADS, SDHB	78	115	9569	5.33389	0.892512	0.29353	0.282658
GOTERM_MF_DIRECT	GO:0031267~small GTPase binding	6	4.16667	0.0136947	GGA1, DNAH12, CDC42EP4, DOCK7, ARHGEF16, PICALM	126	238	21127	4.22709	0.97227	0.593438	0.591155
GOTERM_BP_DIRECT	GO:0007611~learning or memory	3	2.08333	0.0141229	PTPRZ1, MME, PICALM	130	28	19896	16.3978	0.999564	1	1
KEGG_PATHWAY	bta00511:Other glycan degradation	3	2.08333	0.0144953	HEXB, HEXA, MAN2B1	78	23	9569	16.0017	0.906091	0.29353	0.282658
UP_KW_PTM	KW-0597~Phosphoprotein	40	27.7778	0.0145638	ZNF330, MTMR2, PDXK, ACAA2, RPLP1, ZFAND6, PALM2, YARS1, PQBP1, RBM4, ATP5F1A, PNP, CYB5R3, BASP1, BLOC1S3, EIF4EBP1, SDF4, MBP, DLAT, ACADS, SMNDC1, SH3GLB1, ATP5PF, TRAP1, MME, TSC22D3, KRT1, GOT2, CTNNBIP1, NAGA, FAM136A, TUBB4A, ASS1, PLSCR2, KRT14, DNAJB11, SUCLG2, ERH, P4HB, DCTPP1	82	3315	9262	1.36291	0.209219	0.123792	0.11651
GOTERM_BP_DIRECT	GO:0042147~retrograde transport, endosome to Golgi	4	2.77778	0.014722	GGA1, DNAH12, PREPL, STX6	130	79	19896	7.74917	0.999687	1	1
GOTERM_CC_DIRECT	GO:0005802~trans-Golgi network	5	3.47222	0.0152523	GGA1, PREPL, MME, GCNT1, STX6	135	165	23319	5.23434	0.933136	0.335551	0.331738
INTERPRO	IPR012101:Biotinidase-like_euk	2	1.38889	0.0167032	BTD, VNN2	142	3	25184	118.235	0.99994	0.566925	0.56103
INTERPRO	IPR029019:HEX_eukaryotic_N	2	1.38889	0.0167032	HEXB, HEXA	142	3	25184	118.235	0.99994	0.566925	0.56103
INTERPRO	IPR043957:Vanin_C	2	1.38889	0.0167032	BTD, VNN2	142	3	25184	118.235	0.99994	0.566925	0.56103
INTERPRO	IPR025705:Beta_hexosaminidase_sua/sub	2	1.38889	0.0167032	HEXB, HEXA	142	3	25184	118.235	0.99994	0.566925	0.56103
UP_SEQ_FEATURE	SITE:Increases nucleophilicity of active site Cys	2	1.38889	0.0167237	HADHB, ACAA2	137	3	24261	118.058	0.991685	0.431776	0.425694
UP_SEQ_FEATURE	DOMAIN:Beta-hexosaminidase eukaryotic type N-terminal	2	1.38889	0.0167237	HEXB, HEXA	137	3	24261	118.058	0.991685	0.431776	0.425694
GOTERM_CC_DIRECT	GO:0008180~COP9 signalosome	3	2.08333	0.0172293	ATP5F1A, BASP1, DOCK7	135	35	23319	14.8057	0.953055	0.336929	0.3331
GOTERM_MF_DIRECT	GO:0016937~short-chain fatty acyl-CoA dehydrogenase activity	2	1.38889	0.0176458	IVD, ACADS	126	3	21127	111.783	0.990234	0.655416	0.652895
KEGG_PATHWAY	bta05016:Huntington disease	8	5.55556	0.0189695	ATP5PF, DNAH12, ATP5F1A, UQCRC2, TUBB4A, SDHB, COX6B1, GRIA4	78	339	9569	2.89509	0.955067	0.341452	0.328805
GOTERM_BP_DIRECT	GO:0006099~tricarboxylic acid cycle	3	2.08333	0.0204382	SUCLG2, DLAT, SDHB	130	34	19896	13.5041	0.999987	1	1
GOTERM_CC_DIRECT	GO:0043025~neuronal cell body	5	3.47222	0.0210455	MME, MAP1A, MBP, SORBS2, PICALM	135	182	23319	4.74542	0.97633	0.341165	0.337288
KEGG_PATHWAY	bta05022:Pathways of neurodegeneration - multiple diseases	10	6.94444	0.0212107	ATP5PF, DNAH12, TRAP1, ATP5F1A, CASP7, UQCRC2, TUBB4A, SDHB, COX6B1, GRIA4	78	512	9569	2.39608	0.968979	0.343614	0.330887
GOTERM_CC_DIRECT	GO:0048471~perinuclear region of cytoplasm	8	5.55556	0.0213228	RBM4, MTMR2, EHD4, GALNT1, STX6, OLFM4, CTSB, PICALM	135	481	23319	2.8729	0.977481	0.341165	0.337288
INTERPRO	IPR029018:Hex-like_dom2	2	1.38889	0.0222091	HEXB, HEXA	142	4	25184	88.6761	0.999998	0.640733	0.63407
INTERPRO	IPR015883:Glyco_hydro_20_cat	2	1.38889	0.0222091	HEXB, HEXA	142	4	25184	88.6761	0.999998	0.640733	0.63407
INTERPRO	IPR040154:Biotinidase/VNN	2	1.38889	0.0222091	BTD, VNN2	142	4	25184	88.6761	0.999998	0.640733	0.63407
UP_SEQ_FEATURE	DOMAIN:Glycoside hydrolase family 20 catalytic	2	1.38889	0.0222363	HEXB, HEXA	137	4	24261	88.5438	0.998316	0.52626	0.518848
KEGG_PATHWAY	bta00020:Citrate cycle (TCA cycle)	3	2.08333	0.0255633	SUCLG2, DLAT, SDHB	78	31	9569	11.8722	0.984931	0.376478	0.362535
UP_KW_LIGAND	KW-0547~Nucleotide-binding	17	11.8056	0.0266941	TRAP1, DNAH12, PDXK, RALB, RRAS2, YARS1, TUBB4A, ASS1, ATP5F1A, NT5E, EHD4, RRAS, SUCLG2, PLXNB1, DCTPP1, XYLB, ARL8B	43	1445	6074	1.66183	0.448576	0.278816	0.278816
UP_KW_BIOLOGICAL_PROCESS	KW-0276~Fatty acid metabolism	4	2.77778	0.0274328	HADHB, ACAA2, ACAA1, ACADS	50	108	8080	5.98519	0.757953	0.381875	0.374387
INTERPRO	IPR014729:Rossmann-like_a/b/a_fold	3	2.08333	0.0274329	PCYT1A, YARS1, ASS1	142	46	25184	11.5664	1	0.75375	0.745912
UP_KW_LIGAND	KW-0285~Flavoprotein	4	2.77778	0.0281614	CYB5R3, IVD, ACADS, PCYOX1	43	96	6074	5.88566	0.466578	0.278816	0.278816
UP_SEQ_FEATURE	MOTIF:Nuclear localization signal	4	2.77778	0.0288313	ZNF330, BUD31, YARS1, SMNDC1	137	118	24261	6.00297	0.999754	0.629854	0.620983
GOTERM_MF_DIRECT	GO:0004563~beta-N-acetylhexosaminidase activity	2	1.38889	0.0292377	HEXB, HEXA	126	5	21127	67.0698	0.999554	0.760181	0.757257
GOTERM_MF_DIRECT	GO:0004656~procollagen-proline 4-dioxygenase activity	2	1.38889	0.0292377	P4HA1, P4HB	126	5	21127	67.0698	0.999554	0.760181	0.757257
GOTERM_MF_DIRECT	GO:0016231~beta-N-acetylglucosaminidase activity	2	1.38889	0.0292377	HEXB, HEXA	126	5	21127	67.0698	0.999554	0.760181	0.757257
UP_KW_BIOLOGICAL_PROCESS	KW-0508~mRNA splicing	5	3.47222	0.029951	RBM4, BUD31, ARL6IP4, SMNDC1, PQBP1	50	195	8080	4.14359	0.787931	0.381875	0.374387
UP_KW_PTM	KW-0865~Zymogen	5	3.47222	0.0303289	CFD, CASP7, HEXA, MAN2B1, CTSB	82	135	9262	4.18338	0.38907	0.171864	0.161754
KEGG_PATHWAY	bta01210:2-Oxocarboxylic acid metabolism	3	2.08333	0.0303684	GOT2, DLAT, BCAT1	78	34	9569	10.8247	0.993235	0.409973	0.394789
GOTERM_BP_DIRECT	GO:0042633~hair cycle	2	1.38889	0.0320041	PPP1R13L, KRT14	130	5	19896	61.2185	1	1	1
GOTERM_CC_DIRECT	GO:0005743~mitochondrial inner membrane	8	5.55556	0.0324917	HADHB, ATP5PF, TRAP1, ATP5F1A, GOT2, UQCRC2, SDHB, COX6B1	135	526	23319	2.62712	0.997013	0.476546	0.47113
INTERPRO	IPR021852:DUF3456	2	1.38889	0.0331293	CNPY2, CNPY3	142	6	25184	59.1174	1	0.868891	0.859856
GOTERM_BP_DIRECT	GO:0006635~fatty acid beta-oxidation	3	2.08333	0.0344448	HADHB, ACAA2, ACAA1	130	45	19896	10.2031	1	1	1
KEGG_PATHWAY	bta05012:Parkinson disease	7	4.86111	0.0348263	ATP5PF, TRAP1, ATP5F1A, UQCRC2, TUBB4A, SDHB, COX6B1	78	303	9569	2.83418	0.996793	0.433989	0.417915
GOTERM_MF_DIRECT	GO:0003985~acetyl-CoA C-acetyltransferase activity	2	1.38889	0.0349827	HADHB, ACAA2	126	6	21127	55.8915	0.999905	0.792939	0.789889
GOTERM_CC_DIRECT	GO:0005654~nucleoplasm	21	14.5833	0.0377655	TRAP1, SAP30BP, POGLUT2, PDXK, ACTL6A, TULP3, COMMD1, OLFM4, ILF2, SDHB, GGA1, RBM4, NT5E, GRPEL1, IVD, CNOT2, GID8, STX6, ACADS, DCTPP1, PADI1	135	2287	23319	1.5861	0.998859	0.511287	0.505477
UP_KW_LIGAND	KW-0274~FAD	4	2.77778	0.0380203	CYB5R3, IVD, ACADS, PCYOX1	43	108	6074	5.2317	0.573764	0.278816	0.278816
GOTERM_BP_DIRECT	GO:0030203~glycosaminoglycan metabolic process	2	1.38889	0.0382819	HEXB, HEXA	130	6	19896	51.0154	1	1	1
UP_KW_MOLECULAR_FUNCTION	KW-0560~Oxidoreductase	8	5.55556	0.0382879	CYB5R3, P4HA1, IVD, LOXL4, ACADS, CP, SDHB, PCYOX1	72	515	11551	2.49213	0.764133	0.354163	0.344591
GOTERM_MF_DIRECT	GO:0030246~carbohydrate binding	5	3.47222	0.0384643	LGALS7B, GANAB, GALNT1, KRT1, MAN2B1	126	214	21127	3.91763	0.999963	0.792939	0.789889
UP_SEQ_FEATURE	DOMAIN:EF-hand 5	2	1.38889	0.0385909	RCN3, SDF4	137	7	24261	50.5965	0.999986	0.782843	0.771817
KEGG_PATHWAY	bta05415:Diabetic cardiomyopathy	6	4.16667	0.0393454	ATP5PF, ATP5F1A, TBC1D4, UQCRC2, SDHB, COX6B1	78	233	9569	3.15913	0.998501	0.455282	0.43842
GOTERM_MF_DIRECT	GO:0005525~GTP binding	7	4.86111	0.0396469	EHD4, RALB, RRAS, RRAS2, SUCLG2, TUBB4A, ARL8B	126	422	21127	2.78133	0.999973	0.792939	0.789889
SMART	SM00173:RAS	4	2.77778	0.039762	RALB, RRAS, RRAS2, ARL8B	62	138	11140	5.20804	0.9669	1	1
PIR_SUPERFAMILY	PIRSF001093:B-hxosamndse_ab_euk	2	1.38889	0.0415544	HEXB, HEXA	28	3	1923	45.7857	0.653911	0.346286	0.346286
PIR_SUPERFAMILY	PIRSF011861:Biotinidase	2	1.38889	0.0415544	BTD, VNN2	28	3	1923	45.7857	0.653911	0.346286	0.346286
KEGG_PATHWAY	bta00190:Oxidative phosphorylation	5	3.47222	0.0429096	ATP5PF, ATP5F1A, UQCRC2, SDHB, COX6B1	78	164	9569	3.74023	0.999179	0.463424	0.44626
GOTERM_CC_DIRECT	GO:0045335~phagocytic vesicle	3	2.08333	0.0439547	STXBP3, CDC42EP4, STX6	135	58	23319	8.93448	0.999633	0.545255	0.539059
GOTERM_CC_DIRECT	GO:0005737~cytoplasm	38	26.3889	0.0464706	MTMR2, RALB, TULP3, YARS1, PQBP1, RBM4, CASP7, PNP, RRAS, BASP1, SEC14L4, EIF4EBP1, DPH7, SMNDC1, SRSF10, TXNDC5, CA13, SH3GLB1, YTHDF3, MME, TSC22D3, MINK1, KRT1, RRAS2, NAGA, LOC100140503, COMMD1, FAM136A, TUBB4A, ASS1, EHD4, CDC42EP4, CNOT2, KRT14, GID8, ANP32E, SUCLG2, PADI1	135	4945	23319	1.32737	0.999769	0.545255	0.539059
GOTERM_MF_DIRECT	GO:0005507~copper ion binding	3	2.08333	0.0477411	LOXL4, COMMD1, CP	126	59	21127	8.52583	0.999997	0.88662	0.88321
UP_SEQ_FEATURE	SITE:Important for substrate specificity	2	1.38889	0.0493427	PNP, SUCLG2	137	9	24261	39.3528	0.999999	0.934222	0.921064
GOTERM_BP_DIRECT	GO:0005975~carbohydrate metabolic process	4	2.77778	0.0506871	OVGP1, GANAB, HEXB, HEXA	130	128	19896	4.78269	1	1	1
GOTERM_BP_DIRECT	GO:0018401~peptidyl-proline hydroxylation to 4-hydroxy-L-proline	2	1.38889	0.0507165	P4HA1, P4HB	130	8	19896	38.2615	1	1	1
GOTERM_CC_DIRECT	GO:0005759~mitochondrial matrix	5	3.47222	0.0524946	TRAP1, IVD, GOT2, DLAT, ACADS	135	244	23319	3.53962	0.999924	0.57744	0.570878
KEGG_PATHWAY	bta05010:Alzheimer disease	8	5.55556	0.0531925	ATP5PF, ATP5F1A, CASP7, MME, UQCRC2, TUBB4A, SDHB, COX6B1	78	423	9569	2.32018	0.999857	0.538574	0.518627
INTERPRO	IPR006089:Acyl-CoA_DH_CS	2	1.38889	0.0546077	IVD, ACADS	142	10	25184	35.4704	1	1	0.991319
SMART	SM00175:RAB	4	2.77778	0.0546239	RALB, RRAS, RRAS2, ARL8B	62	157	11140	4.57777	0.991071	1	1
UP_KW_BIOLOGICAL_PROCESS	KW-0507~mRNA processing	5	3.47222	0.0561091	RBM4, BUD31, ARL6IP4, SMNDC1, PQBP1	50	239	8080	3.38075	0.947397	0.572313	0.561091
GOTERM_BP_DIRECT	GO:0031076~embryonic camera-type eye development	2	1.38889	0.0568739	PPP1R13L, TULP3	130	9	19896	34.0103	1	1	1
GOTERM_BP_DIRECT	GO:2000009~negative regulation of protein localization to cell surface	2	1.38889	0.0568739	COMMD1, PICALM	130	9	19896	34.0103	1	1	1
GOTERM_BP_DIRECT	GO:0006689~ganglioside catabolic process	2	1.38889	0.0568739	HEXB, HEXA	130	9	19896	34.0103	1	1	1
GOTERM_BP_DIRECT	GO:0018242~protein O-linked glycosylation via serine	2	1.38889	0.0568739	POGLUT2, GALNT1	130	9	19896	34.0103	1	1	1
KEGG_PATHWAY	bta04714:Thermogenesis	6	4.16667	0.0572385	ATP5PF, ATP5F1A, ACTL6A, UQCRC2, SDHB, COX6B1	78	259	9569	2.842	0.999929	0.54545	0.525248
GOTERM_CC_DIRECT	GO:0016607~nuclear speck	6	4.16667	0.0592856	RBM4, BASP1, ARL6IP4, SMNDC1, SRSF10, PQBP1	135	364	23319	2.84725	0.999979	0.61378	0.606805
UP_KW_MOLECULAR_FUNCTION	KW-0328~Glycosyltransferase	4	2.77778	0.0597223	POGLUT2, PNP, GALNT1, GCNT1	72	145	11551	4.42567	0.897558	0.441945	0.43
GOTERM_MF_DIRECT	GO:0005546~phosphatidylinositol-4,5-bisphosphate binding	3	2.08333	0.0598549	EXOC7, COMMD1, PICALM	126	67	21127	7.50782	1	1	1
GOTERM_BP_DIRECT	GO:0006629~lipid metabolic process	5	3.47222	0.0620508	MTMR2, ATP5F1A, HEXB, HEXA, NAGA	130	229	19896	3.34162	1	1	1
GOTERM_BP_DIRECT	GO:1901135~carbohydrate derivative metabolic process	2	1.38889	0.0629916	HEXB, HEXA	130	10	19896	30.6092	1	1	1
INTERPRO	IPR005225:Small_GTP-bd	4	2.77778	0.0647833	RALB, RRAS, RRAS2, ARL8B	142	164	25184	4.32566	1	1	0.991319
UP_SEQ_FEATURE	DOMAIN:Acyl-CoA dehydrogenase/oxidase N-terminal	2	1.38889	0.0652471	IVD, ACADS	137	12	24261	29.5146	1	1	0.989399
INTERPRO	IPR018039:IF_conserved	3	2.08333	0.0693861	KRT1, KRT14, KRT85	142	77	25184	6.90982	1	1	0.991319
UP_KW_CELLULAR_COMPONENT	KW-0333~Golgi apparatus	7	4.86111	0.069901	SH3GLB1, GGA1, GALNT1, GCNT1, STX6, TRAPPC11, SDF4	95	497	16146	2.39377	0.868533	0.405283	0.390809
INTERPRO	IPR009075:AcylCo_DH/oxidase_C	2	1.38889	0.070405	IVD, ACADS	142	13	25184	27.2849	1	1	0.991319
INTERPRO	IPR013786:AcylCoA_DH/ox_N	2	1.38889	0.070405	IVD, ACADS	142	13	25184	27.2849	1	1	0.991319
UP_SEQ_FEATURE	DOMAIN:Saposin B-type	2	1.38889	0.0704896	CNPY2, CNPY3	137	13	24261	27.2442	1	1	0.989399
UP_SEQ_FEATURE	DOMAIN:Acyl-CoA dehydrogenase/oxidase C-terminal	2	1.38889	0.0704896	IVD, ACADS	137	13	24261	27.2442	1	1	0.989399
GOTERM_BP_DIRECT	GO:0007265~Ras protein signal transduction	3	2.08333	0.0720473	RALB, RRAS, RRAS2	130	68	19896	6.75204	1	1	1
GOTERM_CC_DIRECT	GO:0042581~specific granule	2	1.38889	0.0721988	STXBP3, OLFM4	135	13	23319	26.5744	0.999998	0.705944	0.697922
UP_KW_CELLULAR_COMPONENT	KW-0256~Endoplasmic reticulum	9	6.25	0.072372	HADHB, RCN3, POGLUT2, CYB5R3, P4HA1, DNAJB11, P4HB, CNPY3, CRELD2	95	754	16146	2.02868	0.87797	0.405283	0.390809
SMART	SM00176:RAN	3	2.08333	0.0741292	RALB, RRAS, RRAS2	62	82	11140	6.57356	0.99845	1	1
INTERPRO	IPR050384:Endophilin_SH3RF	2	1.38889	0.0807906	SH3GLB1, SORBS2	142	15	25184	23.6469	1	1	0.991319
GOTERM_BP_DIRECT	GO:0045947~negative regulation of translational initiation	2	1.38889	0.0811095	RBM4, EIF4EBP1	130	13	19896	23.5456	1	1	1
SMART	SM01391:Filament	3	2.08333	0.0837093	KRT1, KRT14, KRT85	62	88	11140	6.12537	0.999353	1	1
INTERPRO	IPR006091:Acyl-CoA_Oxase/DH_mid-dom	2	1.38889	0.0859402	IVD, ACADS	142	16	25184	22.169	1	1	0.991319
INTERPRO	IPR037069:AcylCoA_DH/ox_N_sf	2	1.38889	0.0859402	IVD, ACADS	142	16	25184	22.169	1	1	0.991319
GOTERM_CC_DIRECT	GO:0000932~P-body	3	2.08333	0.0859922	YTHDF3, CNOT2, LSM2	135	85	23319	6.09647	1	0.775378	0.766567
UP_SEQ_FEATURE	LIPID:GPI-anchor amidated serine	2	1.38889	0.0860428	EFNA1, NT5E	137	16	24261	22.1359	1	1	0.989399
UP_SEQ_FEATURE	DOMAIN:Acyl-CoA oxidase/dehydrogenase middle	2	1.38889	0.0860428	IVD, ACADS	137	16	24261	22.1359	1	1	0.989399
GOTERM_CC_DIRECT	GO:0031083~BLOC-1 complex	2	1.38889	0.0881111	BLOC1S3	135	16	23319	21.5917	1	0.775378	0.766567
INTERPRO	IPR018247:EF_Hand_1_Ca_BS	4	2.77778	0.0901126	RCN3, RCN1, EHD4, SDF4	142	189	25184	3.75348	1	1	0.991319
INTERPRO	IPR039008:IF_rod_dom	3	2.08333	0.0906865	KRT1, KRT14, KRT85	142	90	25184	5.91174	1	1	0.991319
UP_SEQ_FEATURE	DOMAIN:IF rod	3	2.08333	0.0908653	KRT1, KRT14, KRT85	137	90	24261	5.90292	1	1	0.989399
INTERPRO	IPR036250:AcylCo_DH-like_C	2	1.38889	0.091061	IVD, ACADS	142	17	25184	20.865	1	1	0.991319
INTERPRO	IPR046373:Acyl-CoA_Oxase/DH_mid-dom_sf	2	1.38889	0.091061	IVD, ACADS	142	17	25184	20.865	1	1	0.991319
INTERPRO	IPR009100:AcylCoA_DH/oxidase_NM_dom_sf	2	1.38889	0.091061	IVD, ACADS	142	17	25184	20.865	1	1	0.991319
UP_KW_CELLULAR_COMPONENT	KW-0963~Cytoplasm	24	16.6667	0.0937792	SH3GLB1, DNAH12, MTMR2, PDXK, RALB, CTNNBIP1, ELAC1, KRT1, RRAS2, COMMD1, YARS1, TUBB4A, ASS1, RBM4, PNP, RRAS, BLOC1S3, GID8, KRT14, EIF4EBP1, NIT1, DCTPP1, PADI1, ARL8B	95	3002	16146	1.35876	0.936532	0.437636	0.422006
UP_KW_PTM	KW-1015~Disulfide bond	27	18.75	0.0940105	CFD, HEXA, GCNT1, TACSTD2, LOXL4, PRSS22, NT5E, CTSB, GRIA4, OVGP1, GALNT1, NAGA, CNPY2, LOC100140503, CNPY3, CP, COX6B1, EFNA1, PIP, KRT14, DNAJB11, CD9, PLXNB1, MAN2B1, P4HB, CRELD2, MXRA5	82	2325	9262	1.31169	0.793951	0.399545	0.376042
KEGG_PATHWAY	bta05020:Prion disease	6	4.16667	0.0956239	ATP5PF, ATP5F1A, UQCRC2, TUBB4A, SDHB, COX6B1	78	302	9569	2.43734	1	0.860615	0.828741
INTERPRO	IPR011013:Gal_mutarotase_sf_dom	2	1.38889	0.0961534	GANAB, MAN2B1	142	18	25184	19.7058	1	1	0.991319
SMART	SM00326:SH3	4	2.77778	0.0964448	SH3GLB1, PPP1R13L, ARHGEF16, SORBS2	62	200	11140	3.59355	0.9998	1	1
GOTERM_BP_DIRECT	GO:1902004~positive regulation of amyloid-beta formation	2	1.38889	0.0988798	EFNA1, PICALM	130	16	19896	19.1308	1	1	1
SMART	SM01057:Carb_anhydrase	2	1.38889	0.0991441	PTPRZ1, CA13	62	19	11140	18.9134	0.999845	1	1

## Sheet: David downregulated E2 vs Contr
Category	Term	Count	%	PValue	Genes	List Total	Pop Hits	Pop Total	Fold Enrichment	Bonferroni	Benjamini	FDR
GOTERM_CC_DIRECT	GO:0005829~cytosol	52	43.6975	7.45545e-16	NUMA1, UBE3A, HIKESHI, EFTUD2, RABGEF1, AS3MT, XPO1, NUDCD1, AP1G1, AKT2, TRIM21, CTNNBL1, PLS1, USP47, USP8, PPP2R5A, ASMTL, PRKCA, CACYBP, COMMD4, UCHL5, PTBP3, PPM1B, LARS1, WDFY1, CHMP3, LYPLAL1, SERPINB12, USP10, STXBP1, ARL2, PAK1, BAG5, MAP3K20, NAA25, SNX6, SPTBN2, SEC31A, ARFGEF1, SRPK2, EIF2B3, XRCC4, TBCD, TPRKB, NFKB2, CDK1, ABCE1, SEC24D, ITPA, FERMT2, CC2D1A, CC2D1B	113	3272	23319	3.2796	1.60871e-13	1.54328e-13	1.506e-13
UP_KW_CELLULAR_COMPONENT	KW-0963~Cytoplasm	44	36.9748	5.35245e-13	PHB1, NUMA1, CAB39, USP10, ARL3, STXBP1, OLA1, ARL2, UBE3A, HIKESHI, TUBA1D, RABGEF1, PAK1, MLST8, ARL6IP5, PCBD1, NUDT16, GET3, TRIM21, SPTBN2, SEC31A, PLS1, ARFGEF1, USP8, EIF2B3, ACE, EXOC8, NEK7, TBCD, PRKCA, CACYBP, COMMD4, UCHL5, PPM1B, CDK4, RASA1, GIPC2, CDK1, CHMP3, PLAA, MAPRE3, RNPS1, GDPGP1, ITPA	79	3002	16146	2.99557	1.28457e-11	1.28459e-11	1.23106e-11
UP_KW_PTM	KW-0007~Acetylation	32	26.8908	1.47399e-09	LRRC59, PHB1, USP10, OLA1, EFTUD2, TUBA1D, RABGEF1, PAK1, CHORDC1, MLST8, ARL6IP5, PCBD1, GET3, NDUFV2, ATP6V1C1, CTNNBL1, PLS1, EIF2B3, CCZ1, PRKCA, CACYBP, CWC15, DCK, H1-0, UCHL5, CDK4, RASA1, CDK1, ATP5PO, RNPS1, METTL26, ITPA	55	1853	9262	2.90815	2.06358e-08	2.21098e-08	2.21098e-08
GOTERM_CC_DIRECT	GO:0005737~cytoplasm	52	43.6975	7.16711e-09	PHB1, OLA1, TUBA1D, PPP4R1, CASP8, XPO1, NUDCD1, AKT2, CHEK2, MLST8, KPNA4, DIP2B, NUDT16, TRIM21, PLS1, PRKCA, CACYBP, DUSP28, DCK, COMMD4, UCHL5, RASA1, PLAA, LYPLAL1, CAB39, USP10, ARL3, ARL2, MTMR6, PAK1, BAG5, MAP3K20, NAA25, PCBD1, PAIP1, TSNAX, SRPK2, EIF2B3, ACE, GAD1, NEK7, MTHFS, MSMP, MAPK13, NFKB2, CDK4, COPS2, GIPC2, RNPS1, STUB1, GDPGP1, ITPA	113	4945	23319	2.17004	1.48359e-06	7.41796e-07	7.23879e-07
UP_KW_PTM	KW-0597~Phosphoprotein	40	33.6134	5.11536e-08	LRRC59, PHB1, NUMA1, USP10, ARL3, STXBP1, UBE2D3, ARL2, CDH6, EFTUD2, TUBA1D, RABGEF1, PAK1, AKT2, CHORDC1, MLST8, CSN1S1, NDUFV2, TRIM21, CTNNBL1, PLS1, ARFGEF1, EIF2B3, ACE, EXOC8, GAD1, CCZ1, PRKCA, CACYBP, CWC15, DCK, MAPK13, PPM1B, CDK4, RASA1, WDFY1, CDK1, CHMP3, RNPS1, METTL26	55	3315	9262	2.03198	7.1615e-07	3.83652e-07	3.83652e-07
INTERPRO	IPR011989:ARM-like	11	9.2437	1.73728e-07	PPP4R1, XPO1, AP1G2, CAB39, AP1G1, TBCD, PPP2R5A, HGH1, PLAA, KPNA4, CTNNBL1	119	236	25184	9.86412	8.68605e-05	8.68642e-05	8.61693e-05
INTERPRO	IPR016024:ARM-type_fold	12	10.084	9.59241e-07	ARFGEF1, PPP4R1, XPO1, AP1G2, CAB39, AP1G1, TBCD, PPP2R5A, HGH1, KPNA4, CTNNBL1, PAIP1	119	356	25184	7.1336	0.000479506	0.00023981	0.000237892
UP_KW_CELLULAR_COMPONENT	KW-0539~Nucleus	35	29.4118	1.89302e-06	LRRC59, PHB1, USP10, ARL3, OLA1, ARL2, UBE3A, HIKESHI, MACROH2A1, EFTUD2, PAK1, XPO1, NUDCD1, PCBD1, NUDT16, GET3, TRIM21, CTNNBL1, TSNAX, ARFGEF1, SS18, XRCC4, TPRKB, PRKCA, CACYBP, CWC15, DCK, H1-0, COMMD4, UCHL5, NFKB2, CDK4, HAT1, CDK1, RNPS1	79	3234	16146	2.2119	4.54315e-05	2.27162e-05	2.17697e-05
GOTERM_CC_DIRECT	GO:0005654~nucleoplasm	29	24.3697	2.62748e-06	STX12, NUMA1, ARL3, STXBP1, ARL2, MACROH2A1, CDH6, PAK1, CASP8, XPO1, NUDCD1, AKT2, KPNA4, NUDT16, TRIM21, CTNNBL1, TSNAX, ARFGEF1, XRCC4, NEK7, CACYBP, DCK, NFKB2, HAT1, CDK1, RNPS1, ITPA, FERMT2, CC2D1B	113	2287	23319	2.61676	0.000543742	0.000181296	0.000176917
GOTERM_CC_DIRECT	GO:0005634~nucleus	48	40.3361	4.40004e-06	ASAH1, PHB1, USP10, ARL3, UBE2D3, ARL2, UBE2L6, UBE3A, HIKESHI, MACROH2A1, EFTUD2, BAG5, XPO1, NUDCD1, AKT2, CHEK2, MAP3K20, PCBD1, KPNA4, DIP2B, NUDT16, TRIM21, CTNNBL1, SRPK2, TSNAX, USP47, SS18, XRCC4, NEK7, TPRKB, PPP2R5A, PRKCA, CACYBP, CWC15, DCK, H1-0, COMMD4, UCHL5, PTBP3, MAPK13, NFKB2, PPM1B, CDK4, HAT1, CDK1, PLAA, CC2D1A, CC2D1B	113	5303	23319	1.86789	0.000910396	0.000227702	0.000222202
UP_KW_LIGAND	KW-0547~Nucleotide-binding	22	18.4874	8.94368e-06	ARL3, UBE2D3, OLA1, ARL2, PRKCA, UBE2L6, DCK, MAPK13, EFTUD2, TUBA1D, PAK1, CDK4, AKT2, LARS1, LOC511531, CDK1, MAP3K20, NUDT16, ABCE1, GET3, GDPGP1, ITPA	37	1445	6074	2.49935	0.000134147	0.000134155	0.000134155
UP_KW_MOLECULAR_FUNCTION	KW-0723~Serine/threonine-protein kinase	10	8.40336	1.14041e-05	SRPK2, PAK1, CDK4, AKT2, CHEK2, NEK7, CDK1, MAP3K20, PRKCA, MAPK13	57	297	11551	6.8232	0.000387666	0.000387739	0.000376335
UP_KW_DOMAIN	KW-0677~Repeat	23	19.3277	2.61689e-05	SS18, LRRC59, ACE, IFT140, TBCD, LRRC40, PRKCA, CDH6, BAG5, PPP4R1, CASP8, RASA1, CHORDC1, WDFY1, MLST8, PLAA, KPNA4, CSN1S1, ABCE1, CTNNBL1, SPTBN2, SEC31A, PLS1	47	2988	14709	2.40898	0.000366302	0.000366364	0.000366364
INTERPRO	IPR008271:Ser/Thr_kinase_AS	9	7.56303	0.000124529	SRPK2, PAK1, CDK4, AKT2, CHEK2, NEK7, CDK1, MAP3K20, PRKCA	119	316	25184	6.02744	0.0603694	0.0207548	0.0205888
GOTERM_BP_DIRECT	GO:0015031~protein transport	10	8.40336	0.000142727	ARFGEF1, RABGEF1, EXOC8, ARL3, STXBP1, ARL6IP5, CHMP3, HIKESHI, VPS35L, SEC31A	112	347	19896	5.11939	0.0832557	0.0869205	0.0867778
UP_KW_BIOLOGICAL_PROCESS	KW-0653~Protein transport	12	10.084	0.000203427	ARFGEF1, RABGEF1, XPO1, EXOC8, ARL3, STXBP1, CHMP3, HIKESHI, SEC24D, VPS35L, SEC31A, SNX6	60	423	8080	3.82033	0.00830668	0.00834052	0.00834052
SMART	SM00220:S_TKc	10	8.40336	0.000220759	SRPK2, PAK1, CDK4, AKT2, CHEK2, NEK7, CDK1, MAP3K20, PRKCA, MAPK13	65	365	11140	4.69547	0.0170737	0.0172192	0.0172192
UP_KW_DOMAIN	KW-0175~Coiled coil	19	15.9664	0.000255898	STX12, LRRC59, PHB1, NUMA1, XRCC4, PPP1R21, CACYBP, CWC15, MTMR6, NFKB2, RABGEF1, LOC511531, MAP3K20, CHMP3, STUB1, TRIM21, CTNNBL1, SPTBN2, CC2D1B	47	2472	14709	2.40542	0.00357663	0.00179129	0.00179129
GOTERM_MF_DIRECT	GO:0004674~protein serine/threonine kinase activity	9	7.56303	0.000363646	SRPK2, PAK1, AKT2, CHEK2, NEK7, CDK1, MAP3K20, PRKCA, MAPK13	112	331	21127	5.12902	0.0961682	0.101094	0.101094
UP_SEQ_FEATURE	DOMAIN:Protein kinase	10	8.40336	0.000397653	SRPK2, PAK1, CDK4, AKT2, CHEK2, NEK7, CDK1, MAP3K20, PRKCA, MAPK13	111	490	24261	4.46056	0.098243	0.10339	0.102992
KEGG_PATHWAY	bta05170:Human immunodeficiency virus 1 infection	9	7.56303	0.000405831	PAK1, CASP8, AP1G2, AP1G1, AKT2, CDK1, CUL1, PRKCA, MAPK13	71	246	9569	4.93078	0.0831996	0.0868479	0.0868479
INTERPRO	IPR000719:Prot_kinase_dom	10	8.40336	0.000510037	SRPK2, PAK1, CDK4, AKT2, CHEK2, NEK7, CDK1, MAP3K20, PRKCA, MAPK13	119	490	25184	4.31898	0.225148	0.0637546	0.0632446
UP_KW_MOLECULAR_FUNCTION	KW-0808~Transferase	19	15.9664	0.000606369	SRPK2, NEK7, UBE2D3, ASMTL, PRKCA, UBE2L6, UBE3A, DCK, MAPK13, PAK1, AS3MT, CDK4, AKT2, CHEK2, HAT1, CDK1, MAP3K20, TRIM21, GDPGP1	57	1668	11551	2.30835	0.0204116	0.00681463	0.0066142
UP_KW_MOLECULAR_FUNCTION	KW-0418~Kinase	11	9.2437	0.000607947	SRPK2, PAK1, CDK4, AKT2, CHEK2, NEK7, CDK1, MAP3K20, PRKCA, DCK, MAPK13	57	609	11551	3.66033	0.0204642	0.00681463	0.0066142
UP_KW_MOLECULAR_FUNCTION	KW-0378~Hydrolase	18	15.1261	0.000801721	USP47, ASAH1, ACE, IDUA, USP10, PLCL1, OLA1, DUSP28, UCHL5, PTPRG, TUBA1D, PPM1B, CASP8, NUDT16, GET3, LYPLAL1, GDPGP1, ITPA	57	1558	11551	2.34126	0.026901	0.00681463	0.0066142
INTERPRO	IPR011009:Kinase-like_dom_sf	10	8.40336	0.000913668	SRPK2, PAK1, CDK4, AKT2, CHEK2, NEK7, CDK1, MAP3K20, PRKCA, MAPK13	119	532	25184	3.97801	0.366847	0.0913668	0.0906359
GOTERM_CC_DIRECT	GO:0005813~centrosome	10	8.40336	0.00104734	PAK1, NUMA1, IFT140, ARL3, NEK7, CDK1, TBCD, ARL2, PPP2R5A, CTNNBL1	113	530	23319	3.89364	0.195	0.0433598	0.0423125
GOTERM_BP_DIRECT	GO:0016192~vesicle-mediated transport	7	5.88235	0.00121996	STX12, RABGEF1, AP1G2, AP1G1, STXBP1, CCZ1, SPTBN2	112	212	19896	5.86557	0.524509	0.289859	0.289383
GOTERM_MF_DIRECT	GO:0005524~ATP binding	19	15.9664	0.00133187	SRPK2, NEK7, UBE2D3, OLA1, PRKCA, UBE2L6, MTHFS, DCK, MAPK13, PAK1, CDK4, AKT2, LARS1, CHEK2, CHORDC1, CDK1, MAP3K20, ABCE1, GET3	112	1568	21127	2.28574	0.309615	0.18513	0.18513
UP_KW_BIOLOGICAL_PROCESS	KW-0833~Ubl conjugation pathway	11	9.2437	0.00139042	USP47, RABGEF1, USP10, UBE2D3, CUL1, STUB1, CACYBP, UBE2L6, TRIM21, COMMD4, UCHL5	60	450	8080	3.29185	0.0554504	0.0285037	0.0285037
GOTERM_BP_DIRECT	GO:0035556~intracellular signal transduction	9	7.56303	0.00142788	SRPK2, SS18, PAK1, CAB39, AKT2, PLCL1, LRRC40, PRKCA, MAPK13	112	385	19896	4.15269	0.581131	0.289859	0.289383
GOTERM_CC_DIRECT	GO:0005794~Golgi apparatus	12	10.084	0.00192618	ARFGEF1, TSNAX, STX12, AP1G2, AP1G1, ARL3, CHEK2, WDFY1, NAA25, ARL2, CSN1S1, H1-0	113	817	23319	3.03103	0.329078	0.0664531	0.0648479
INTERPRO	IPR017441:Protein_kinase_ATP_BS	8	6.72269	0.00231536	SRPK2, PAK1, CDK4, AKT2, NEK7, CDK1, PRKCA, MAPK13	119	386	25184	4.38612	0.686207	0.178744	0.177314
GOTERM_CC_DIRECT	GO:0005730~nucleolus	11	9.2437	0.00249988	ARFGEF1, SRPK2, RABGEF1, PPM1B, XPO1, WDFY1, OLA1, ARL2, NUDT16, GET3, MACROH2A1	113	721	23319	3.14839	0.404363	0.073925	0.0721394
INTERPRO	IPR007052:CS_dom	3	2.52101	0.00250242	NUDCD1, CHORDC1, CACYBP	119	16	25184	39.6807	0.71429	0.178744	0.177314
UP_SEQ_FEATURE	DOMAIN:CS	3	2.52101	0.00264997	NUDCD1, CHORDC1, CACYBP	111	17	24261	38.5707	0.498378	0.344497	0.343172
GOTERM_BP_DIRECT	GO:0006886~intracellular protein transport	7	5.88235	0.00279851	STX12, AP1G2, AP1G1, STXBP1, SEC24D, SEC31A, SNX6	112	250	19896	4.974	0.818533	0.371111	0.370502
UP_KW_LIGAND	KW-0067~ATP-binding	15	12.605	0.00298971	UBE2D3, OLA1, PRKCA, UBE2L6, MTHFS, DCK, MAPK13, PAK1, CDK4, AKT2, LARS1, CDK1, MAP3K20, ABCE1, GET3	37	1112	6074	2.21442	0.0439192	0.0224228	0.0224228
GOTERM_BP_DIRECT	GO:0006470~protein dephosphorylation	5	4.20168	0.00304689	PPM1B, PPP4R1, PPP2R5A, DUSP28, PTPRG	112	107	19896	8.30107	0.844076	0.371111	0.370502
GOTERM_MF_DIRECT	GO:0106310~protein serine kinase activity	5	4.20168	0.00417549	PAK1, CDK4, CDK1, PRKCA, MAPK13	112	124	21127	7.60621	0.68752	0.386928	0.386928
UP_SEQ_FEATURE	DOMAIN:C2	5	4.20168	0.00443753	RASA1, PLCL1, PRKCA, CC2D1A, CC2D1B	111	146	24261	7.48519	0.68536	0.353169	0.35181
INTERPRO	IPR000008:C2_dom	5	4.20168	0.00536172	RASA1, PLCL1, PRKCA, CC2D1A, CC2D1B	119	149	25184	7.10169	0.931988	0.296667	0.294294
GOTERM_BP_DIRECT	GO:0010824~regulation of centrosome duplication	3	2.52101	0.00548853	XPO1, CHORDC1, CHMP3	112	20	19896	26.6464	0.964976	0.557086	0.556171
GOTERM_CC_DIRECT	GO:0030496~midbody	5	4.20168	0.00583281	USP8, ARL3, CDK1, CHMP3, MAPRE3	113	149	23319	6.92493	0.702079	0.140208	0.136821
UP_SEQ_FEATURE	LIPID:N-myristoyl glycine	4	3.36134	0.00598698	PPM1B, ARL3, ARL2, CHMP3	111	81	24261	10.7935	0.790136	0.353169	0.35181
GOTERM_CC_DIRECT	GO:0019005~SCF ubiquitin ligase complex	4	3.36134	0.00609599	USP47, CUL1, CACYBP, TRIM21	113	77	23319	10.7201	0.717967	0.140208	0.136821
KEGG_PATHWAY	bta04010:MAPK signaling pathway	8	6.72269	0.00614423	PAK1, PPM1B, AKT2, RASA1, MAP3K20, PRKCA, NFKB2, MAPK13	71	300	9569	3.59399	0.732576	0.480081	0.480081
SMART	SM00239:C2	5	4.20168	0.00655541	RASA1, PLCL1, PRKCA, CC2D1A, CC2D1B	65	130	11140	6.59172	0.401306	0.255661	0.255661
UP_SEQ_FEATURE	DOMAIN:PH	6	5.04202	0.0067917	EXOC8, AKT2, RASA1, PLCL1, FERMT2, SPTBN2	111	261	24261	5.02454	0.829985	0.353169	0.35181
UP_KW_CELLULAR_COMPONENT	KW-0967~Endosome	7	5.88235	0.00698774	RABGEF1, PPP1R21, USP10, UBE2D3, WDFY1, CHMP3, VPS35L	79	351	16146	4.07595	0.154895	0.0559019	0.0535727
INTERPRO	IPR008978:HSP20-like_chaperone	3	2.52101	0.0070777	NUDCD1, CHORDC1, CACYBP	119	27	25184	23.5145	0.971317	0.296667	0.294294
KEGG_PATHWAY	bta04625:C-type lectin receptor signaling pathway	5	4.20168	0.00745126	PAK1, CASP8, AKT2, NFKB2, MAPK13	71	106	9569	6.35729	0.798212	0.480081	0.480081
GOTERM_BP_DIRECT	GO:0006893~Golgi to plasma membrane transport	3	2.52101	0.00785791	EXOC8, ARL3, VPS35L	112	24	19896	22.2054	0.991806	0.649243	0.648177
GOTERM_BP_DIRECT	GO:0016579~protein deubiquitination	4	3.36134	0.00852865	USP47, USP8, USP10, UCHL5	112	75	19896	9.47429	0.994572	0.649243	0.648177
KEGG_PATHWAY	bta04141:Protein processing in endoplasmic reticulum	6	5.04202	0.00897347	UBE2D3, CUL1, PLAA, STUB1, SEC24D, SEC31A	71	175	9569	4.62085	0.854705	0.480081	0.480081
INTERPRO	IPR035892:C2_domain_sf	5	4.20168	0.00917728	RASA1, PLCL1, PRKCA, CC2D1A, CC2D1B	119	174	25184	6.08133	0.990046	0.296667	0.294294
INTERPRO	IPR017107:AP1_complex_gsu	2	1.68067	0.00934926	AP1G2, AP1G1	119	2	25184	211.63	0.990874	0.296667	0.294294
INTERPRO	IPR039725:CC2D1A/B	2	1.68067	0.00934926	CC2D1A, CC2D1B	119	2	25184	211.63	0.990874	0.296667	0.294294
INTERPRO	IPR037772:C2_Freud	2	1.68067	0.00934926	CC2D1A, CC2D1B	119	2	25184	211.63	0.990874	0.296667	0.294294
INTERPRO	IPR006608:CC2D1A/B_DM14	2	1.68067	0.00934926	CC2D1A, CC2D1B	119	2	25184	211.63	0.990874	0.296667	0.294294
INTERPRO	IPR044612:ARL2/3	2	1.68067	0.00934926	ARL3, ARL2	119	2	25184	211.63	0.990874	0.296667	0.294294
INTERPRO	IPR001849:PH_domain	6	5.04202	0.00949334	EXOC8, AKT2, RASA1, PLCL1, FERMT2, SPTBN2	119	274	25184	4.63424	0.991514	0.296667	0.294294
GOTERM_MF_DIRECT	GO:0035870~dITP diphosphatase activity	2	1.68067	0.0104805	NUDT16, ITPA	112	2	21127	188.634	0.946547	0.723232	0.723232
UP_KW_PTM	KW-0832~Ubl conjugation	14	11.7647	0.0111774	USP10, CUL1, ARL2, UBE2L6, MACROH2A1, EFTUD2, RABGEF1, PPM1B, CDK1, ATP5PO, MLST8, CHMP3, RNPS1, TRIM21	55	1128	9262	2.09007	0.145608	0.0558871	0.0558871
SMART	SM00685:DM14	2	1.68067	0.0114576	CC2D1A, CC2D1B	65	2	11140	171.385	0.592964	0.297898	0.297898
GOTERM_BP_DIRECT	GO:0050821~protein stabilization	5	4.20168	0.0118932	STX12, BAG5, AKT2, CHEK2, CSN1S1	112	158	19896	5.62161	0.999315	0.804771	0.803449
GOTERM_MF_DIRECT	GO:0004843~cysteine-type deubiquitinase activity	4	3.36134	0.0130078	USP47, USP8, USP10, UCHL5	112	93	21127	8.11329	0.973745	0.723232	0.723232
KEGG_PATHWAY	bta04071:Sphingolipid signaling pathway	5	4.20168	0.0131106	ASAH1, AKT2, PPP2R5A, PRKCA, MAPK13	71	125	9569	5.39099	0.940646	0.50643	0.50643
KEGG_PATHWAY	bta04660:T cell receptor signaling pathway	5	4.20168	0.014199	PAK1, CDK4, AKT2, PPP2R5A, MAPK13	71	128	9569	5.26463	0.953129	0.50643	0.50643
UP_SEQ_FEATURE	ACT_SITE:Proton acceptor	7	5.88235	0.015022	PAK1, USP10, CDK4, CDK1, PRKCA, DCK, MAPK13	111	439	24261	3.48513	0.980461	0.650955	0.648451
GOTERM_CC_DIRECT	GO:0005876~spindle microtubule	3	2.52101	0.0158344	NUMA1, ARL3, CDK1	113	40	23319	15.4772	0.963262	0.327772	0.319855
GOTERM_BP_DIRECT	GO:0018105~peptidyl-serine phosphorylation	4	3.36134	0.0161387	SRPK2, NEK7, CDK1, PRKCA	112	95	19896	7.4797	0.99995	0.982844	0.98123
UP_KW_MOLECULAR_FUNCTION	KW-0788~Thiol protease	4	3.36134	0.0169534	USP47, CASP8, USP10, UCHL5	57	112	11551	7.23747	0.44086	0.115283	0.111892
UP_KW_LIGAND	KW-0460~Magnesium	8	6.72269	0.0173681	TUBA1D, TSNAX, PPM1B, ARL3, OLA1, MTHFS, NUDT16, ITPA	37	464	6074	2.83038	0.231112	0.0868403	0.0868403
SMART	SM00233:PH	6	5.04202	0.0178804	EXOC8, AKT2, RASA1, PLCL1, FERMT2, SPTBN2	65	265	11140	3.88041	0.755194	0.348667	0.348667
INTERPRO	IPR011993:PH-like_dom_sf	7	5.88235	0.0185126	EXOC8, AKT2, RASA1, PLCL1, MTMR6, FERMT2, SPTBN2	119	445	25184	3.32902	0.999912	0.543259	0.538913
PIR_SUPERFAMILY	PIRSF037094:AP1_complex_gamma	2	1.68067	0.018638	AP1G2, AP1G1	19	2	1923	101.211	0.287267	0.335483	0.335483
GOTERM_BP_DIRECT	GO:0007032~endosome organization	3	2.52101	0.0199836	USP8, EXOC8, CC2D1A	112	39	19896	13.6648	0.999995	1	1
UP_KW_PTM	KW-0519~Myristate	4	3.36134	0.0203569	PPM1B, ARL3, ARL2, CHMP3	55	100	9262	6.736	0.250191	0.0763384	0.0763384
GOTERM_BP_DIRECT	GO:0034260~negative regulation of GTPase activity	2	1.68067	0.0221316	ARFGEF1, ARL2	112	4	19896	88.8214	0.999999	1	1
UP_SEQ_FEATURE	DOMAIN:GAE	2	1.68067	0.0224673	AP1G2, AP1G1	111	5	24261	87.427	0.997283	0.8345	0.831291
INTERPRO	IPR029001:ITPase-like_fam	2	1.68067	0.0232109	ASMTL, ITPA	119	5	25184	84.6521	0.999992	0.543259	0.538913
INTERPRO	IPR008153:GAE_dom	2	1.68067	0.0232109	AP1G2, AP1G1	119	5	25184	84.6521	0.999992	0.543259	0.538913
INTERPRO	IPR050840:Adaptor_Complx_Large_Subunit	2	1.68067	0.0232109	AP1G2, AP1G1	119	5	25184	84.6521	0.999992	0.543259	0.538913
INTERPRO	IPR038765:Papain-like_cys_pep_sf	4	3.36134	0.0233354	USP47, USP8, USP10, UCHL5	119	130	25184	6.5117	0.999993	0.543259	0.538913
INTERPRO	IPR018200:USP_CS	3	2.52101	0.0239034	USP47, USP8, USP10	119	51	25184	12.4488	0.999994	0.543259	0.538913
GOTERM_CC_DIRECT	GO:0005739~mitochondrion	12	10.084	0.0250719	ISCA2, PHB1, BAG5, STXBP1, CDK1, ATP5PO, ARL2, MTHFS, CWC15, NDUFV2, ABCE1, DCK	113	1170	23319	2.11654	0.994784	0.471808	0.460412
GOTERM_BP_DIRECT	GO:0000281~mitotic cytokinesis	3	2.52101	0.0261286	USP8, ARL3, RASA1	112	45	19896	11.8429	1	1	1
KEGG_PATHWAY	bta04115:p53 signaling pathway	4	3.36134	0.0264387	CASP8, CDK4, CHEK2, CDK1	71	88	9569	6.12612	0.996766	0.534179	0.534179
KEGG_PATHWAY	bta01232:Nucleotide metabolism	4	3.36134	0.0264387	ASMTL, NUDT16, DCK, ITPA	71	88	9569	6.12612	0.996766	0.534179	0.534179
INTERPRO	IPR001394:Peptidase_C19_UCH	3	2.52101	0.0265861	USP47, USP8, USP10	119	54	25184	11.7572	0.999999	0.577959	0.573335
UP_SEQ_FEATURE	DOMAIN:USP	3	2.52101	0.0267592	USP47, USP8, USP10	111	56	24261	11.709	0.999134	0.869672	0.866327
KEGG_PATHWAY	bta05415:Diabetic cardiomyopathy	6	5.04202	0.0275807	ACE, AKT2, ATP5PO, PRKCA, NDUFV2, MAPK13	71	233	9569	3.47059	0.997484	0.534179	0.534179
GOTERM_CC_DIRECT	GO:0005769~early endosome	5	4.20168	0.0279388	RABGEF1, USP8, PPP1R21, USP10, WDFY1	113	238	23319	4.33535	0.997165	0.481945	0.470304
INTERPRO	IPR028889:USP_dom	3	2.52101	0.028439	USP47, USP8, USP10	119	56	25184	11.3373	0.999999	0.59248	0.58774
GOTERM_BP_DIRECT	GO:0006468~protein phosphorylation	7	5.88235	0.0288671	PAK1, CDK4, AKT2, CHEK2, CDK1, MAP3K20, MAPK13	112	415	19896	2.99639	1	1	1
GOTERM_BP_DIRECT	GO:0006511~ubiquitin-dependent protein catabolic process	5	4.20168	0.0292365	UBE2D3, CUL1, UBE2L6, UBE3A, UCHL5	112	208	19896	4.27026	1	1	1
KEGG_PATHWAY	bta04120:Ubiquitin mediated proteolysis	5	4.20168	0.0300286	UBE2D3, CUL1, STUB1, UBE2L6, UBE3A	71	161	9569	4.18555	0.998533	0.534179	0.534179
UP_KW_PTM	KW-1017~Isopeptide bond	10	8.40336	0.0302282	EFTUD2, TUBA1D, PPM1B, CDK1, CUL1, MLST8, ARL2, CHMP3, RNPS1, MACROH2A1	55	760	9262	2.21579	0.349311	0.0906846	0.0906846
GOTERM_BP_DIRECT	GO:0043124~negative regulation of canonical NF-kappaB signal transduction	3	2.52101	0.0305952	PPM1B, CASP8, USP10	112	49	19896	10.8761	1	1	1
GOTERM_MF_DIRECT	GO:0005085~guanyl-nucleotide exchange factor activity	5	4.20168	0.0310204	ARFGEF1, RABGEF1, EIF2B3, CCZ1, GDPGP1	112	225	21127	4.19187	0.999843	1	1
KEGG_PATHWAY	bta04110:Cell cycle	5	4.20168	0.0312254	CDK4, CHEK2, CDK1, CUL1, PPP2R5A	71	163	9569	4.13419	0.998874	0.534179	0.534179
GOTERM_CC_DIRECT	GO:0016607~nuclear speck	6	5.04202	0.0312281	EFTUD2, SRPK2, SERPINB12, HIKESHI, RNPS1, CWC15	113	364	23319	3.40159	0.998594	0.497248	0.485237
KEGG_PATHWAY	bta04218:Cellular senescence	5	4.20168	0.0318343	CDK4, AKT2, CHEK2, CDK1, MAPK13	71	164	9569	4.10898	0.999015	0.534179	0.534179
KEGG_PATHWAY	bta04150:mTOR signaling pathway	5	4.20168	0.0324502	CAB39, AKT2, MLST8, PRKCA, ATP6V1C1	71	165	9569	4.08408	0.999141	0.534179	0.534179
GOTERM_MF_DIRECT	GO:0000287~magnesium ion binding	5	4.20168	0.0341425	SRPK2, PPM1B, ARL3, MAP3K20, NUDT16	112	232	21127	4.06539	0.999936	1	1
UP_SEQ_FEATURE	ACT_SITE:Glycyl thioester intermediate	3	2.52101	0.0352073	UBE2D3, UBE2L6, UBE3A	111	65	24261	10.0877	0.99991	1	1
GOTERM_MF_DIRECT	GO:0031267~small GTPase binding	5	4.20168	0.0369596	RABGEF1, PAK1, XPO1, EXOC8, AP1G1	112	238	21127	3.9629	0.999972	1	1
UP_KW_CELLULAR_COMPONENT	KW-0206~Cytoskeleton	9	7.56303	0.0369788	TUBA1D, PAK1, ARL3, NEK7, CDK1, ARL6IP5, TBCD, ARL2, MAPRE3	79	792	16146	2.3225	0.595181	0.221873	0.212628
GOTERM_CC_DIRECT	GO:0030121~AP-1 adaptor complex	2	1.68067	0.0377894	AP1G2, AP1G1	113	8	23319	51.5907	0.999656	0.558744	0.545248
INTERPRO	IPR001680:WD40_rpt	5	4.20168	0.0379797	IFT140, WDFY1, MLST8, PLAA, SEC31A	119	269	25184	3.93365	1	0.759593	0.753517
KEGG_PATHWAY	bta04933:AGE-RAGE signaling pathway in diabetic complications	4	3.36134	0.0385036	CDK4, AKT2, PRKCA, MAPK13	71	102	9569	5.28528	0.999776	0.588555	0.588555
GOTERM_MF_DIRECT	GO:0031625~ubiquitin protein ligase binding	5	4.20168	0.0394069	BAG5, CASP8, CHEK2, CUL1, CACYBP	112	243	21127	3.88136	0.999986	1	1
GOTERM_MF_DIRECT	GO:0005515~protein binding	19	15.9664	0.0398558	LRRC59, IFT140, IDUA, LRRC40, NFKB2, PTPRG, PPP4R1, CASP8, RASA1, CHEK2, COPS2, GIPC2, WDFY1, MLST8, MAP3K20, NAA25, KPNA4, PAIP1, SEC31A	112	2212	21127	1.62027	0.999988	1	1
GOTERM_MF_DIRECT	GO:0047429~nucleoside triphosphate diphosphatase activity	2	1.68067	0.0412734	ASMTL, ITPA	112	8	21127	47.1585	0.999992	1	1
INTERPRO	IPR008152:Clathrin_a/b/g-adaptin_app_Ig	2	1.68067	0.0413943	AP1G2, AP1G1	119	9	25184	47.0289	1	0.796045	0.789676
GOTERM_BP_DIRECT	GO:0000209~protein polyubiquitination	4	3.36134	0.0428937	STUB1, UBE2L6, UBE3A, TRIM21	112	139	19896	5.11202	1	1	1
KEGG_PATHWAY	bta05132:Salmonella infection	6	5.04202	0.0448023	TUBA1D, PAK1, CASP8, AKT2, KPNA4, MAPK13	71	266	9569	3.04003	0.999945	0.639179	0.639179
INTERPRO	IPR009818:PAM2_motif	2	1.68067	0.0458875	USP10, PAIP1	119	10	25184	42.3261	1	0.849768	0.84297
SMART	SM00809:Alpha_adaptinC2	2	1.68067	0.0505509	AP1G2, AP1G1	65	9	11140	38.0855	0.98251	0.788594	0.788594
INTERPRO	IPR036322:WD40_repeat_dom_sf	5	4.20168	0.0539106	IFT140, WDFY1, MLST8, PLAA, SEC31A	119	302	25184	3.50381	1	0.945022	0.937462
UP_KW_BIOLOGICAL_PROCESS	KW-0131~Cell cycle	7	5.88235	0.0541524	CDK4, ARL3, CDK1, ARL2, MAPRE3, TRIM21, MAPK13	60	374	8080	2.5205	0.897984	0.740083	0.740083
GOTERM_BP_DIRECT	GO:0045651~positive regulation of macrophage differentiation	2	1.68067	0.0544221	CASP8, PRKCA	112	10	19896	35.5286	1	1	1
UP_SEQ_FEATURE	DOMAIN:Calponin-homology (CH)	3	2.52101	0.0546737	MAPRE3, SPTBN2, PLS1	111	83	24261	7.90003	1	1	1
INTERPRO	IPR013041:Clathrin_app_Ig-like_sf	2	1.68067	0.0548113	AP1G2, AP1G1	119	12	25184	35.2717	1	0.945022	0.937462
KEGG_PATHWAY	bta05164:Influenza A	5	4.20168	0.056727	CASP8, XPO1, CDK4, AKT2, PRKCA	71	198	9569	3.4034	0.999996	0.737909	0.737909
KEGG_PATHWAY	bta05142:Chagas disease	4	3.36134	0.0586189	ACE, CASP8, AKT2, MAPK13	71	121	9569	4.45536	0.999998	0.737909	0.737909
INTERPRO	IPR016159:Cullin_repeat-like_dom_sf	2	1.68067	0.0592421	EXOC8, CUL1	119	13	25184	32.5585	1	0.974758	0.96696
INTERPRO	IPR001715:CH_dom	3	2.52101	0.060435	MAPRE3, SPTBN2, PLS1	119	85	25184	7.4693	1	0.974758	0.96696
INTERPRO	IPR036872:CH_dom_sf	3	2.52101	0.0642257	MAPRE3, SPTBN2, PLS1	119	88	25184	7.21467	1	1	0.993988
GOTERM_BP_DIRECT	GO:0034333~adherens junction assembly	2	1.68067	0.064949	TBCD, ARL2	112	12	19896	29.6071	1	1	1
KEGG_PATHWAY	bta04114:Oocyte meiosis	4	3.36134	0.0658241	CDK1, CUL1, PPP2R5A, MAPK13	71	127	9569	4.24487	1	0.768325	0.768325
SMART	SM00320:WD40	5	4.20168	0.0671069	IFT140, WDFY1, MLST8, PLAA, SEC31A	65	267	11140	3.20945	0.995565	0.87239	0.87239
INTERPRO	IPR002553:Clathrin/coatomer_adapt-like_N	2	1.68067	0.068042	AP1G2, AP1G1	119	15	25184	28.2174	1	1	0.993988
KEGG_PATHWAY	bta04370:VEGF signaling pathway	3	2.52101	0.0691324	AKT2, PRKCA, MAPK13	71	59	9569	6.85295	1	0.768325	0.768325
GOTERM_CC_DIRECT	GO:0030127~COPII vesicle coat	2	1.68067	0.069692	SEC24D, SEC31A	113	15	23319	27.515	1	0.897597	0.875916
UP_SEQ_FEATURE	REPEAT:HEAT 1	2	1.68067	0.0701499	TBCD, CTNNBL1	111	16	24261	27.3209	1	1	1
UP_SEQ_FEATURE	REPEAT:HEAT 2	2	1.68067	0.0701499	TBCD, CTNNBL1	111	16	24261	27.3209	1	1	1
GOTERM_BP_DIRECT	GO:0044314~protein K27-linked ubiquitination	2	1.68067	0.0701688	UBE2D3, TRIM21	112	13	19896	27.3297	1	1	1
GOTERM_MF_DIRECT	GO:0005525~GTP binding	6	5.04202	0.0718738	EFTUD2, TUBA1D, ARL3, LOC511531, OLA1, ARL2	112	422	21127	2.682	1	1	1
GOTERM_CC_DIRECT	GO:0000974~Prp19 complex	2	1.68067	0.0741631	CWC15, CTNNBL1	113	16	23319	25.7954	1	0.897597	0.875916
GOTERM_BP_DIRECT	GO:0006896~Golgi to vacuole transport	2	1.68067	0.0753597	AP1G2, AP1G1	112	14	19896	25.3776	1	1	1
GOTERM_BP_DIRECT	GO:0044790~suppression of viral release by host	2	1.68067	0.0753597	CHMP3, TRIM21	112	14	19896	25.3776	1	1	1
KEGG_PATHWAY	bta04728:Dopaminergic synapse	4	3.36134	0.0773562	AKT2, PPP2R5A, PRKCA, MAPK13	71	136	9569	3.96396	1	0.768325	0.768325
UP_SEQ_FEATURE	REPEAT:WD	4	3.36134	0.0777521	IFT140, MLST8, PLAA, SEC31A	111	219	24261	3.9921	1	1	1
GOTERM_CC_DIRECT	GO:0099523~presynaptic cytosol	2	1.68067	0.0786129	STXBP1, ARL6IP5	113	17	23319	24.278	1	0.897597	0.875916
GOTERM_CC_DIRECT	GO:0098688~parallel fiber to Purkinje cell synapse	2	1.68067	0.0786129	STXBP1, SPTBN2	113	17	23319	24.278	1	0.897597	0.875916
UP_SEQ_FEATURE	REGION:Disordered	71	59.6639	0.0788252	ISCA2, NUMA1, UBE2L6, UBE3A, PTPRG, TUBA1D, CDH6, EFTUD2, RABGEF1, PPP4R1, CASP8, AP1G2, AP1G1, CHEK2, CHORDC1, KPNA4, DIP2B, NUDT16, CSN1S1, CTNNBL1, USP47, SS18, USP8, EXOC8, IFT140, PPP2R5A, ASMTL, CACYBP, DUSP28, PTBP3, PPM1B, LARS1, CHMP3, MAPRE3, LRRC59, IDUA, USP10, MACROH2A1, MTMR6, PAK1, UAP1L1, MAP3K20, NDUFV2, PAIP1, SPTBN2, SEC31A, TSNAX, ARFGEF1, SRPK2, ACE, XRCC4, PPP1R21, PLCL1, GA…	111	13718	24261	1.13124	1	1	1
KEGG_PATHWAY	bta05022:Pathways of neurodegeneration - multiple diseases	8	6.72269	0.0794848	TUBA1D, CASP8, ATP5PO, PRKCA, UBE2L6, NDUFV2, SPTBN2, MAPK13	71	512	9569	2.10585	1	0.768325	0.768325
GOTERM_BP_DIRECT	GO:0070936~protein K48-linked ubiquitination	3	2.52101	0.0800749	UBE2D3, UBE3A, TRIM21	112	84	19896	6.34439	1	1	1
GOTERM_BP_DIRECT	GO:0009117~nucleotide metabolic process	2	1.68067	0.0805219	NUDT16, ITPA	112	15	19896	23.6857	1	1	1
GOTERM_BP_DIRECT	GO:0032570~response to progesterone	2	1.68067	0.0805219	UBE3A, CSN1S1	112	15	19896	23.6857	1	1	1
INTERPRO	IPR015943:WD40/YVTN_repeat-like_dom_sf	5	4.20168	0.0819311	IFT140, WDFY1, MLST8, PLAA, SEC31A	119	349	25184	3.03195	1	1	0.993988
GOTERM_CC_DIRECT	GO:0048471~perinuclear region of cytoplasm	6	5.04202	0.0823881	ARFGEF1, BAG5, EXOC8, GAD1, PRKCA, SEC31A	113	481	23319	2.57417	1	0.897597	0.875916
KEGG_PATHWAY	bta04142:Lysosome	4	3.36134	0.0841233	ASAH1, AP1G2, AP1G1, IDUA	71	141	9569	3.82339	1	0.768325	0.768325
UP_KW_BIOLOGICAL_PROCESS	KW-0546~Nucleotide metabolism	2	1.68067	0.0842441	NUDT16, ITPA	60	12	8080	22.4444	0.9729	0.863502	0.863502
GOTERM_BP_DIRECT	GO:0045618~positive regulation of keratinocyte differentiation	2	1.68067	0.0856556	NUMA1, MACROH2A1	112	16	19896	22.2054	1	1	1
GOTERM_MF_DIRECT	GO:0051010~microtubule plus-end binding	2	1.68067	0.0856908	NUMA1, MAPRE3	112	17	21127	22.1922	1	1	1
UP_SEQ_FEATURE	COMPBIAS:Acidic residues	15	12.605	0.086767	SRPK2, USP47, EXOC8, IFT140, USP10, TBCD, CWC15, PTBP3, PTPRG, EFTUD2, PAK1, MAP3K20, CHMP3, CTNNBL1, CC2D1B	111	2077	24261	1.57849	1	1	1
GOTERM_BP_DIRECT	GO:0007030~Golgi organization	3	2.52101	0.0883808	ARFGEF1, BAG5, HIKESHI	112	89	19896	5.98796	1	1	1
GOTERM_BP_DIRECT	GO:0030335~positive regulation of cell migration	4	3.36134	0.0891868	PAK1, CASP8, AKT2, PRKCA	112	189	19896	3.75964	1	1	1
INTERPRO	IPR029021:Prot-tyrosine_phosphatase-like	3	2.52101	0.0899305	DUSP28, MTMR6, PTPRG	119	107	25184	5.93356	1	1	0.993988
INTERPRO	IPR011990:TPR-like_helical_dom_sf	4	3.36134	0.0901919	IFT140, COPS2, NAA25, STUB1	119	226	25184	3.74567	1	1	0.993988
GOTERM_MF_DIRECT	GO:0061608~nuclear import signal receptor activity	2	1.68067	0.0904984	HIKESHI, KPNA4	112	18	21127	20.9593	1	1	1
GOTERM_BP_DIRECT	GO:0045862~positive regulation of proteolysis	2	1.68067	0.0907608	CASP8, STUB1	112	17	19896	20.8992	1	1	1
GOTERM_BP_DIRECT	GO:0090110~COPII-coated vesicle cargo loading	2	1.68067	0.0907608	SEC24D, SEC31A	112	17	19896	20.8992	1	1	1
GOTERM_MF_DIRECT	GO:0003924~GTPase activity	5	4.20168	0.093867	EFTUD2, ARL3, LOC511531, ARL2, ABCE1	112	327	21127	2.88431	1	1	1
KEGG_PATHWAY	bta05169:Epstein-Barr virus infection	5	4.20168	0.0940126	CASP8, CDK4, AKT2, NFKB2, MAPK13	71	236	9569	2.8554	1	0.768325	0.768325
KEGG_PATHWAY	bta04664:Fc epsilon RI signaling pathway	3	2.52101	0.095026	AKT2, PRKCA, MAPK13	71	71	9569	5.6947	1	0.768325	0.768325
KEGG_PATHWAY	bta05166:Human T-cell leukemia virus 1 infection	5	4.20168	0.0951219	XPO1, CDK4, AKT2, CHEK2, NFKB2	71	237	9569	2.84335	1	0.768325	0.768325
GOTERM_MF_DIRECT	GO:0035615~clathrin adaptor activity	2	1.68067	0.0952809	AP1G2, AP1G1	112	19	21127	19.8562	1	1	1
GOTERM_MF_DIRECT	GO:0004693~cyclin-dependent protein serine/threonine kinase activity	2	1.68067	0.0952809	CDK4, CDK1	112	19	21127	19.8562	1	1	1
GOTERM_BP_DIRECT	GO:0031116~positive regulation of microtubule polymerization	2	1.68067	0.0958378	NUMA1, ARL2	112	18	19896	19.7381	1	1	1
GOTERM_BP_DIRECT	GO:0071480~cellular response to gamma radiation	2	1.68067	0.0958378	CHEK2, MAP3K20	112	18	19896	19.7381	1	1	1
UP_KW_MOLECULAR_FUNCTION	KW-0904~Protein phosphatase	3	2.52101	0.0978805	PPM1B, DUSP28, PTPRG	57	109	11551	5.5775	0.969871	0.554656	0.538343
UP_KW_CELLULAR_COMPONENT	KW-0747~Spliceosome	3	2.52101	0.0990077	EFTUD2, CWC15, CTNNBL1	79	110	16146	5.57399	0.918096	0.475237	0.455435

## Sheet: David upregulated mP4 vs Contro
Category	Term	Count	%	PValue	Genes	List Total	Pop Hits	Pop Total	Fold Enrichment	Bonferroni	Benjamini	FDR
UP_SEQ_FEATURE	TRANSIT:Mitochondrion	15	10.7914	1.18581e-08	ATP5PF, PDHA1, GOT2, SDHB, ALDH6A1, ATP5F1A, ATP5F1B, GRPEL1, IVD, UQCRC1, NDUFV3, DLAT, NIT1, ACADS, HIBCH	132	365	24261	7.55324	3.0001e-06	3.0001e-06	3.0001e-06
UP_KW_DOMAIN	KW-0809~Transit peptide	16	11.5108	2.12647e-08	ATP5PF, PDHA1, GOT2, SDHB, ALDH6A1, ATP5F1A, ATP5F1B, GRPEL1, IVD, UQCRC1, NDUFV3, DLAT, NIT1, ACAA1, ACADS, HIBCH	83	447	14709	6.34333	4.0403e-07	4.0403e-07	4.0403e-07
UP_KW_PTM	KW-0007~Acetylation	38	27.3381	2.13222e-07	PDXK, TNFRSF6B, RPLP1, LIN7C, RPS15, ATP5F1A, MT2A, ACTR1B, PNP, ATP5F1B, GRPEL1, SAFB2, EFHD2, EIF4EBP1, RPL38, MBP, DLAT, GLUL, ACADS, HIBCH, CTSB, ATP5PF, S100G, PDHA1, BUD31, GOT2, RSRC2, MT3, SDHB, COX6B1, ALDH6A1, MARCKS, EHD4, IVD, UQCRC1, KYAT3, ERH, ARHGEF2	83	1853	9262	2.28842	4.26443e-06	4.47766e-06	4.47766e-06
UP_KW_CELLULAR_COMPONENT	KW-0496~Mitochondrion	19	13.6691	7.80425e-06	ATP5PF, PDHA1, GOT2, TIMM10, SDHB, COX6B1, ALDH6A1, ATP5F1A, ATP5F1B, GRPEL1, IVD, FASTK, UQCRC1, NDUFV3, DLAT, NIT1, GLUL, ACADS, HIBCH	91	995	16146	3.38808	0.000241903	0.000241932	0.000218519
KEGG_PATHWAY	bta01100:Metabolic pathways	30	21.5827	7.84408e-06	MTMR2, PDXK, HEXB, SETD7, GCNT1, ATP5F1A, GANAB, PNP, ATP5F1B, NAGLU, DLAT, NDUFV3, ACAA1, GYG1, GLUL, ACADS, HIBCH, XYLB, CA13, ATP5PF, PDHA1, GOT2, SDHB, COX6B1, ALDH3A2, ALDH6A1, IVD, UQCRC1, KYAT3, DCTPP1	76	1647	9569	2.2934	0.0011916	0.0011923	0.00111386
UP_SEQ_FEATURE	CARBOHYD:N-linked (GlcNAc...) asparagine	20	14.3885	7.94628e-06	PROS1, TFPI2, GCNT1, CTSZ, LOXL4, FSTL1, TMEM263, SUMF2, C2, EFNA1, BSG, DNAJB11, SERPING1, MAN2B1, PTX3, TIMP1, CRELD2, ITM2B, LGMN, CTSB	132	1107	24261	3.3206	0.0020084	0.0010052	0.0010052
GOTERM_CC_DIRECT	GO:0005739~mitochondrion	20	14.3885	3.30301e-05	ATP5PF, CAVIN1, ECH1, GOT2, COX6B1, ALDH6A1, ATP5F1A, ATP5F1B, IVD, FASTK, KYAT3, UQCRC1, NDUFV3, TIMP1, NIT1, CRAT, GLUL, ACADS, DCTPP1, HIBCH	133	1170	23319	2.99711	0.00599355	0.00601148	0.0058133
KEGG_PATHWAY	bta00280:Valine, leucine and isoleucine degradation	6	4.31655	5.04091e-05	ALDH3A2, ALDH6A1, IVD, ACAA1, ACADS, HIBCH	76	52	9569	14.5278	0.00763309	0.00383109	0.00357904
KEGG_PATHWAY	bta01200:Carbon metabolism	7	5.03597	0.000271093	ALDH6A1, PDHA1, GOT2, DLAT, ACADS, SDHB, HIBCH	76	115	9569	7.66396	0.0403741	0.0137354	0.0128318
KEGG_PATHWAY	bta05014:Amyotrophic lateral sclerosis	11	7.91367	0.00123265	ATP5PF, DNAH12, ATP5F1A, ACTR1B, ATP5F1B, UQCRC1, NDUFV3, TUBB4A, RAB5A, SDHB, COX6B1	76	408	9569	3.39458	0.170952	0.0374392	0.0349761
KEGG_PATHWAY	bta05016:Huntington disease	10	7.19424	0.00126331	ATP5PF, DNAH12, ATP5F1A, ACTR1B, ATP5F1B, UQCRC1, NDUFV3, TUBB4A, SDHB, COX6B1	76	339	9569	3.7141	0.174812	0.0374392	0.0349761
UP_KW_PTM	KW-0597~Phosphoprotein	44	31.6547	0.00142978	ZNF330, MTMR2, PDXK, TNFRSF6B, RPLP1, PALM2, FSTL1, RBM4, ATP5F1A, MT2A, PNP, ATP5F1B, BLOC1S3, EFHD2, EIF4EBP1, MBP, DLAT, NDUFV3, TIMP1, GLUL, ACADS, HIBCH, PHACTR4, ATP5PF, S100G, PLEKHG1, PDHA1, TSC22D3, GOT2, DTNBP1, SEPTIN5, RSRC2, MT3, TUBB4A, ALDH6A1, MARCKS, CCDC9, DNAJB11, UQCRC1, ERH, ARHGEF2, C7H19ORF25, DCTPP1, RAB5A	83	3315	9262	1.48114	0.0282104	0.0150127	0.0150127
KEGG_PATHWAY	bta00190:Oxidative phosphorylation	7	5.03597	0.00175508	ATP5PF, ATP5F1A, ATP5F1B, UQCRC1, NDUFV3, SDHB, COX6B1	76	164	9569	5.37412	0.234332	0.0374392	0.0349761
KEGG_PATHWAY	bta05022:Pathways of neurodegeneration - multiple diseases	12	8.63309	0.00201034	ATP5PF, DNAH12, ATP5F1A, ACTR1B, ATP5F1B, SEPTIN5, UQCRC1, NDUFV3, TUBB4A, RAB5A, SDHB, COX6B1	76	512	9569	2.95097	0.263524	0.0374392	0.0349761
KEGG_PATHWAY	bta05415:Diabetic cardiomyopathy	8	5.7554	0.00225516	ATP5PF, ATP5F1A, PDHA1, ATP5F1B, UQCRC1, NDUFV3, SDHB, COX6B1	76	233	9569	4.32302	0.290483	0.0374392	0.0349761
KEGG_PATHWAY	bta00410:beta-Alanine metabolism	4	2.8777	0.00232421	ALDH3A2, ALDH6A1, ACADS, HIBCH	76	34	9569	14.8127	0.297908	0.0374392	0.0349761
UP_KW_CELLULAR_COMPONENT	KW-0999~Mitochondrion inner membrane	8	5.7554	0.00236812	ATP5PF, ATP5F1A, ATP5F1B, UQCRC1, NDUFV3, TIMM10, SDHB, COX6B1	91	328	16146	4.32753	0.0708627	0.0367058	0.0331537
GOTERM_MF_DIRECT	GO:0031267~small GTPase binding	7	5.03597	0.00240991	DNAH12, PLEKHG1, CDC42EP4, DOCK7, ARHGEF16, ARHGEF2, PICALM	121	238	21127	5.13539	0.469837	0.633806	0.633806
KEGG_PATHWAY	bta05012:Parkinson disease	9	6.47482	0.0024631	ATP5PF, ATP5F1A, ATP5F1B, SEPTIN5, UQCRC1, NDUFV3, TUBB4A, SDHB, COX6B1	76	303	9569	3.73984	0.31261	0.0374392	0.0349761
UP_KW_BIOLOGICAL_PROCESS	KW-0276~Fatty acid metabolism	5	3.59712	0.00346194	ALDH3A2, ECH1, ACAA1, CRAT, ACADS	48	108	8080	7.79321	0.138536	0.148864	0.135016
GOTERM_CC_DIRECT	GO:0031083~BLOC-1 complex	3	2.15827	0.00362283	BLOC1S3, DTNBP1	133	16	23319	32.8745	0.483434	0.229256	0.221698
KEGG_PATHWAY	bta04714:Thermogenesis	8	5.7554	0.00406191	ATP5PF, ATP5F1A, ATP5F1B, ACTL6A, UQCRC1, NDUFV3, SDHB, COX6B1	76	259	9569	3.88905	0.461339	0.0561283	0.0524356
GOTERM_CC_DIRECT	GO:0045335~phagocytic vesicle	4	2.8777	0.00435914	CDC42EP4, STX6, VPS26B, RAB5A	133	58	23319	12.0918	0.548463	0.229256	0.221698
GOTERM_BP_DIRECT	GO:0008089~anterograde axonal transport	3	2.15827	0.00454934	BLOC1S3, DTNBP1, ARL8B	120	17	19896	29.2588	0.934566	1	1
KEGG_PATHWAY	bta04142:Lysosome	6	4.31655	0.00488856	NAGLU, HEXB, CTSZ, MAN2B1, CTSB, LGMN	76	141	9569	5.35778	0.52521	0.0619217	0.0578479
INTERPRO	IPR043129:ATPase_NBD	4	2.8777	0.00515057	ACTR1B, HSPA4L, ACTL6A, XYLB	138	64	25184	11.4058	0.945936	1	1
GOTERM_CC_DIRECT	GO:0048471~perinuclear region of cytoplasm	9	6.47482	0.00615402	RBM4, MTMR2, EHD4, STX6, OLFM4, MT3, CTSB, LGMN, PICALM	133	481	23319	3.28062	0.674858	0.229256	0.221698
UP_KW_CELLULAR_COMPONENT	KW-0964~Secreted	17	12.2302	0.0071812	TNFRSF6B, PROS1, TFPI2, LOXL4, PTN, OLFM4, PRP6, FSTL1, C2, EFNA1, COL5A1, SERPING1, PTX3, TIMP1, MATN4, ITM2B, CTSB	91	1477	16146	2.04217	0.200222	0.0742058	0.0670246
GOTERM_CC_DIRECT	GO:0005615~extracellular space	18	12.9496	0.00788343	S100G, PROS1, TFPI2, RARRES1, CTSZ, LOXL4, PTN, OLFM4, KRT85, PRP6, FSTL1, COL5A1, SERPING1, PTX3, TIMP1, CRELD2, ITM2B, CTSB	133	1579	23319	1.9987	0.763184	0.229256	0.221698
GOTERM_BP_DIRECT	GO:0007596~blood coagulation	4	2.8777	0.00853591	PROS1, TFPI2, DTNBP1, SERPING1	120	70	19896	9.47429	0.994062	1	1
UP_KW_BIOLOGICAL_PROCESS	KW-0816~Tricarboxylic acid cycle	3	2.15827	0.00912425	PDHA1, DLAT, SDHB	48	25	8080	20.2	0.325743	0.196171	0.177923
KEGG_PATHWAY	bta05020:Prion disease	8	5.7554	0.00922832	ATP5PF, ATP5F1A, ATP5F1B, UQCRC1, NDUFV3, TUBB4A, SDHB, COX6B1	76	302	9569	3.33531	0.755666	0.1079	0.100802
GOTERM_CC_DIRECT	GO:0045259~proton-transporting ATP synthase complex	3	2.15827	0.00945604	ATP5PF, ATP5F1A, ATP5F1B	133	26	23319	20.2305	0.822572	0.229256	0.221698
UP_KW_DOMAIN	KW-0732~Signal	35	25.1799	0.0099441	TNFRSF6B, HEXB, PROS1, CTSZ, LOXL4, PTN, THY1, FSTL1, PRP6, C2, GANAB, NAGLU, PTPRZ1, BSG, TIMP1, ACADS, ENPP5, CD99, CTSB, TFPI2, RARRES1, SUMF2, EFNA1, SELENOM, COL5A1, DNAJB11, SERPING1, PTX3, PLXNB1, MAN2B1, COL6A6, CRELD2, MXRA5, MATN4, LGMN	83	4253	14709	1.4584	0.172945	0.094469	0.094469
GOTERM_CC_DIRECT	GO:0043209~myelin sheath	3	2.15827	0.010175	MBP, THY1, CA13	133	27	23319	19.4812	0.844534	0.229256	0.221698
GOTERM_CC_DIRECT	GO:0005743~mitochondrial inner membrane	9	6.47482	0.0102597	ATP5PF, ATP5F1A, ATP5F1B, GOT2, UQCRC1, NDUFV3, TIMM10, SDHB, COX6B1	133	526	23319	2.99996	0.846938	0.229256	0.221698
UP_KW_CELLULAR_COMPONENT	KW-0458~Lysosome	6	4.31655	0.010635	HEXB, CTSZ, MAN2B1, CTSB, LGMN, ARL8B	91	238	16146	4.47299	0.282118	0.0824211	0.0744449
GOTERM_CC_DIRECT	GO:0005764~lysosome	6	4.31655	0.0113368	HEXB, CTSZ, MAN2B1, CTSB, LGMN, ARL8B	133	237	23319	4.43876	0.874455	0.229256	0.221698
GOTERM_BP_DIRECT	GO:0042147~retrograde transport, endosome to Golgi	4	2.8777	0.0118631	DNAH12, PREPL, STX6, VPS26B	120	79	19896	8.39494	0.999204	1	1
UP_SEQ_FEATURE	COMPBIAS:Polar residues	41	29.4964	0.0123095	MTMR2, TUT7, MAX, PALM2, DOCK7, VPS26B, TMEM263, HDAC7, EEF2K, PTPRZ1, PPP1R13L, FASTK, SAFB2, MAP7, EIF4EBP1, MBP, NDUFV3, GLUL, ENPP5, MARK2, PHACTR4, ATP5PF, PLEKHG1, YTHDF3, TSC22D3, MINK1, ARHGEF16, DENND4C, DTNBP1, TRAPPC8, OLFM4, SUMF2, EPN2, MARCKS, FAM135A, COL5A1, SERPING1, ARHGEF2, MXRA5, DCTPP1, RAB5A	132	5291	24261	1.42423	0.956441	1	1
GOTERM_CC_DIRECT	GO:0005759~mitochondrial matrix	6	4.31655	0.0127281	PDHA1, FASTK, IVD, GOT2, DLAT, ACADS	133	244	23319	4.31141	0.902838	0.231651	0.224014
UP_KW_MOLECULAR_FUNCTION	KW-0378~Hydrolase	18	12.9496	0.0136078	MTMR2, HEXB, CTSZ, HDAC7, C2, PREPL, GANAB, NAGLU, PTPRZ1, MAN2B1, DPH7, NIT1, RAB5A, DCTPP1, HIBCH, LGMN, ARL8B, CTSB	73	1558	11551	1.82811	0.452753	0.483021	0.483021
GOTERM_BP_DIRECT	GO:0006631~fatty acid metabolic process	4	2.8777	0.0144404	ALDH3A2, ECH1, ACAA1, CRAT	120	85	19896	7.80235	0.999833	1	1
GOTERM_BP_DIRECT	GO:0001525~angiogenesis	5	3.59712	0.0159919	EFNA1, ATP5F1B, BSG, THY1, GLUL	120	161	19896	5.14907	0.999935	1	1
INTERPRO	IPR036121:ATPase_F1/V1/A1_a/bsu_N_sf	2	1.43885	0.0162319	ATP5F1A, ATP5F1B	138	3	25184	121.662	0.999904	1	1
KEGG_PATHWAY	bta05208:Chemical carcinogenesis - reactive oxygen species	7	5.03597	0.0165763	ATP5PF, ATP5F1A, ATP5F1B, UQCRC1, NDUFV3, SDHB, COX6B1	76	262	9569	3.36395	0.92119	0.179971	0.168131
GOTERM_MF_DIRECT	GO:0016937~short-chain fatty acyl-CoA dehydrogenase activity	2	1.43885	0.016944	IVD, ACADS	121	3	21127	116.402	0.988829	1	1
GOTERM_BP_DIRECT	GO:0006099~tricarboxylic acid cycle	3	2.15827	0.0175661	PDHA1, DLAT, SDHB	120	34	19896	14.6294	0.999975	1	1
GOTERM_CC_DIRECT	GO:0062023~collagen-containing extracellular matrix	5	3.59712	0.0182964	S100G, COL5A1, LOXL4, COL6A6, MATN4	133	177	23319	4.95285	0.965292	0.302721	0.292742
UP_KW_BIOLOGICAL_PROCESS	KW-0356~Hemostasis	3	2.15827	0.0184006	PROS1, TFPI2, SERPING1	48	36	8080	14.0278	0.550039	0.197806	0.179406
UP_KW_BIOLOGICAL_PROCESS	KW-0094~Blood coagulation	3	2.15827	0.0184006	PROS1, TFPI2, SERPING1	48	36	8080	14.0278	0.550039	0.197806	0.179406
UP_KW_CELLULAR_COMPONENT	KW-0963~Cytoplasm	26	18.705	0.0210766	MTMR2, PDXK, CRABP1, RPS15, RBM4, ACTR1B, PNP, BLOC1S3, EIF4EBP1, RPL38, GLUL, PHACTR4, DNAH12, CAVIN1, DTNBP1, SEPTIN5, RRAS2, TUBB4A, EPN2, MARCKS, CLNS1A, ARHGEF2, NIT1, DCTPP1, RAB5A, ARL8B	91	3002	16146	1.53669	0.483334	0.130675	0.118029
INTERPRO	IPR029018:Hex-like_dom2	2	1.43885	0.0215842	NAGLU, HEXB	138	4	25184	91.2464	0.999996	1	1
UP_KW_MOLECULAR_FUNCTION	KW-0646~Protease inhibitor	4	2.8777	0.0219555	TFPI2, SERPING1, TIMP1, MATN4	73	96	11551	6.59304	0.623488	0.483021	0.483021
GOTERM_MF_DIRECT	GO:0043532~angiostatin binding	2	1.43885	0.0225285	ATP5F1A, ATP5F1B	121	4	21127	87.3017	0.997503	1	1
GOTERM_BP_DIRECT	GO:0006574~valine catabolic process	2	1.43885	0.0237124	ALDH6A1, HIBCH	120	4	19896	82.9	0.999999	1	1
KEGG_PATHWAY	bta00640:Propanoate metabolism	3	2.15827	0.0243411	ALDH6A1, ACADS, HIBCH	76	31	9569	12.1846	0.976379	0.23124	0.216027
KEGG_PATHWAY	bta00020:Citrate cycle (TCA cycle)	3	2.15827	0.0243411	PDHA1, DLAT, SDHB	76	31	9569	12.1846	0.976379	0.23124	0.216027
GOTERM_CC_DIRECT	GO:0015630~microtubule cytoskeleton	4	2.8777	0.0264423	CDC42EP4, DTNBP1, MAP7, SEPTIN5	133	113	23319	6.2064	0.992382	0.34497	0.333598
GOTERM_CC_DIRECT	GO:0005829~cytosol	28	20.1439	0.0267183	MTMR2, PDXK, TUT7, CRABP1, HSPA4L, VPS26B, HDAC7, RBM4, PPP1R13L, BLOC1S3, MAP7, EIF4EBP1, STX6, TIMP1, GLUL, XYLB, CA13, DNAH12, DENND4C, OLFM4, CFAP157, TUBB4A, PREPL, CLNS1A, NCAPD2, DCTPP1, RAB5A, ARL8B	133	3272	23319	1.50039	0.992765	0.34497	0.333598
INTERPRO	IPR000194:ATPase_F1/V1/A1_a/bsu_nucl-bd	2	1.43885	0.0269076	ATP5F1A, ATP5F1B	138	5	25184	72.9971	1	1	1
INTERPRO	IPR020003:ATPase_a/bsu_AS	2	1.43885	0.0269076	ATP5F1A, ATP5F1B	138	5	25184	72.9971	1	1	1
INTERPRO	IPR004100:ATPase_F1/V1/A1_a/bsu_N	2	1.43885	0.0269076	ATP5F1A, ATP5F1B	138	5	25184	72.9971	1	1	1
GOTERM_MF_DIRECT	GO:0008234~cysteine-type peptidase activity	3	2.15827	0.0270195	CTSZ, CTSB, LGMN	121	45	21127	11.6402	0.999256	1	1
GOTERM_BP_DIRECT	GO:0048812~neuron projection morphogenesis	3	2.15827	0.0273087	MINK1, DTNBP1, PLXNB1	120	43	19896	11.5674	1	1	1
GOTERM_CC_DIRECT	GO:0098842~postsynaptic early endosome	2	1.43885	0.0279869	VPS26B, RAB5A	133	5	23319	70.1323	0.994294	0.34497	0.333598
KEGG_PATHWAY	bta01210:2-Oxocarboxylic acid metabolism	3	2.15827	0.0289281	PDHA1, GOT2, DLAT	76	34	9569	11.1095	0.98846	0.258651	0.241635
GOTERM_BP_DIRECT	GO:0010594~regulation of endothelial cell migration	2	1.43885	0.0295528	PTN, GLUL	120	5	19896	66.32	1	1	1
GOTERM_BP_DIRECT	GO:0060155~platelet dense granule organization	2	1.43885	0.0295528	BLOC1S3, DTNBP1	120	5	19896	66.32	1	1	1
UP_SEQ_FEATURE	ACT_SITE:Nucleophile	5	3.59712	0.0298419	ALDH6A1, GCNT1, MAN2B1, NIT1, LGMN	132	216	24261	4.25452	0.999531	1	1
GOTERM_CC_DIRECT	GO:1904115~axon cytoplasm	3	2.15827	0.030276	BLOC1S3, DTNBP1, ARL8B	133	48	23319	10.9582	0.996285	0.34497	0.333598
GOTERM_CC_DIRECT	GO:0005576~extracellular region	15	10.7914	0.0303271	TNFRSF6B, PROS1, TFPI2, PTN, OLFM4, PRP6, FSTL1, C2, EFNA1, COL5A1, COL6A6, TIMP1, MXRA5, MATN4, LGMN	133	1420	23319	1.85209	0.99632	0.34497	0.333598
GOTERM_MF_DIRECT	GO:0004197~cysteine-type endopeptidase activity	3	2.15827	0.0304499	CTSZ, CTSB, LGMN	121	48	21127	10.9127	0.999706	1	1
UP_SEQ_FEATURE	COMPBIAS:Acidic residues	19	13.6691	0.0306027	ZNF330, TNFRSF6B, TUT7, CAVIN1, MAX, MINK1, HSPA4L, EEF2K, COL5A1, PTPRZ1, CCDC9, CDC42EP4, CLNS1A, SAFB2, MAP7, NCAPD2, ARHGEF2, MXRA5, PHACTR4	132	2077	24261	1.68133	0.999615	1	1
UP_KW_PTM	KW-0865~Zymogen	5	3.59712	0.0315356	PROS1, CTSZ, MAN2B1, CTSB, LGMN	83	135	9262	4.13298	0.473167	0.220749	0.220749
UP_KW_CELLULAR_COMPONENT	KW-0139~CF(1)	2	1.43885	0.0329872	ATP5F1A, ATP5F1B	91	6	16146	59.1429	0.646493	0.170434	0.15394
GOTERM_BP_DIRECT	GO:0051603~proteolysis involved in protein catabolic process	3	2.15827	0.0334628	CTSZ, CTSB, LGMN	120	48	19896	10.3625	1	1	1
GOTERM_BP_DIRECT	GO:0006086~pyruvate decarboxylation to acetyl-CoA	2	1.43885	0.0353586	PDHA1, DLAT	120	6	19896	55.2667	1	1	1
GOTERM_MF_DIRECT	GO:0008270~zinc ion binding	10	7.19424	0.0354556	ZNF330, RBM4, MT2A, PDXK, TUT7, MAN2B1, TIMP1, MT3, ENPP5, CA13	121	787	21127	2.21859	0.999925	1	1
GOTERM_CC_DIRECT	GO:0005783~endoplasmic reticulum	10	7.19424	0.035563	EHD4, CAVIN1, DNAJB11, CTSZ, DTNBP1, THY1, PTN, CRELD2, GLUL, SUMF2	133	789	23319	2.22219	0.998626	0.380734	0.368182
UP_SEQ_FEATURE	REGION:Alpha	2	1.43885	0.037195	MT2A, MT3	132	7	24261	52.513	0.999932	1	1
UP_SEQ_FEATURE	REGION:Beta	2	1.43885	0.037195	MT2A, MT3	132	7	24261	52.513	0.999932	1	1
GOTERM_BP_DIRECT	GO:0007613~memory	3	2.15827	0.0373902	DTNBP1, PTN, LGMN	120	51	19896	9.75294	1	1	1
UP_KW_MOLECULAR_FUNCTION	KW-0344~Guanine-nucleotide releasing factor	4	2.8777	0.0388554	DOCK7, DENND4C, ARHGEF16, ARHGEF2	73	120	11551	5.27443	0.825134	0.569879	0.569879
GOTERM_BP_DIRECT	GO:0000226~microtubule cytoskeleton organization	4	2.8777	0.0391735	DOCK7, MAP7, TUBB4A, MARK2	120	125	19896	5.3056	1	1	1
GOTERM_MF_DIRECT	GO:0005085~guanyl-nucleotide exchange factor activity	5	3.59712	0.0395654	PLEKHG1, DOCK7, DENND4C, ARHGEF16, ARHGEF2	121	225	21127	3.88007	0.999976	1	1
UP_KW_BIOLOGICAL_PROCESS	KW-0280~Fibrinolysis	2	1.43885	0.0400287	PROS1, SERPING1	48	7	8080	48.0952	0.827375	0.269962	0.244849
UP_KW_BIOLOGICAL_PROCESS	KW-0037~Angiogenesis	3	2.15827	0.0404599	EFNA1, BSG, GLUL	48	55	8080	9.18182	0.830677	0.269962	0.244849
GOTERM_MF_DIRECT	GO:0030170~pyridoxal phosphate binding	3	2.15827	0.0416917	PDXK, GOT2, KYAT3	121	57	21127	9.18965	0.999986	1	1
GOTERM_MF_DIRECT	GO:0042802~identical protein binding	12	8.63309	0.0424814	MTMR2, MARCKS, CAVIN1, PPP1R13L, IVD, CRABP1, SAFB2, SEPTIN5, PTX3, DLAT, DCTPP1, SUMF2	121	1076	21127	1.94725	0.999989	1	1
INTERPRO	IPR017853:Glycoside_hydrolase_SF	3	2.15827	0.0436387	GANAB, NAGLU, HEXB	138	61	25184	8.97505	1	1	1
GOTERM_CC_DIRECT	GO:0032991~protein-containing complex	6	4.31655	0.0438898	CAVIN1, CRABP1, MBP, ARHGEF2, PTN, OLFM4	133	339	23319	3.1032	0.999717	0.443775	0.429145
UP_KW_CELLULAR_COMPONENT	KW-0967~Endosome	6	4.31655	0.0463932	MTMR2, EHD4, DTNBP1, RAB5A, ITM2B, ARL8B	91	351	16146	3.03297	0.770676	0.205456	0.185573
GOTERM_BP_DIRECT	GO:0003183~mitral valve morphogenesis	2	1.43885	0.0468671	EFNA1, NAGLU	120	8	19896	41.45	1	1	1
KEGG_PATHWAY	bta05010:Alzheimer disease	8	5.7554	0.0472629	ATP5PF, ATP5F1A, ATP5F1B, UQCRC1, NDUFV3, TUBB4A, SDHB, COX6B1	76	423	9569	2.38124	0.999363	0.367251	0.34309
UP_KW_BIOLOGICAL_PROCESS	KW-0375~Hydrogen ion transport	3	2.15827	0.0473548	ATP5PF, ATP5F1A, ATP5F1B	48	60	8080	8.41667	0.875823	0.269962	0.244849
KEGG_PATHWAY	bta00071:Fatty acid degradation	3	2.15827	0.0483225	ALDH3A2, ACAA1, ACADS	76	45	9569	8.39386	0.999462	0.367251	0.34309
KEGG_PATHWAY	bta00620:Pyruvate metabolism	3	2.15827	0.0483225	ALDH3A2, PDHA1, DLAT	76	45	9569	8.39386	0.999462	0.367251	0.34309
GOTERM_CC_DIRECT	GO:0045254~pyruvate dehydrogenase complex	2	1.43885	0.0498155	PDHA1, DLAT	133	9	23319	38.9624	0.999909	0.47718	0.461449
GOTERM_MF_DIRECT	GO:0043394~proteoglycan binding	2	1.43885	0.0499825	COL5A1, CTSB	121	9	21127	38.8007	0.999999	1	1
UP_KW_BIOLOGICAL_PROCESS	KW-0119~Carbohydrate metabolism	3	2.15827	0.0502255	PDHA1, DLAT, XYLB	48	62	8080	8.14516	0.890936	0.269962	0.244849
SMART	SM00273:ENTH	2	1.43885	0.0525939	PICALM, EPN2	61	10	11140	36.5246	0.991386	1	1
INTERPRO	IPR006089:Acyl-CoA_DH_CS	2	1.43885	0.0530963	IVD, ACADS	138	10	25184	36.4986	1	1	1
GOTERM_CC_DIRECT	GO:0005788~endoplasmic reticulum lumen	3	2.15827	0.053928	SELENOM, DNAJB11, SUMF2	133	66	23319	7.96958	0.999958	0.490745	0.474567
GOTERM_MF_DIRECT	GO:0019003~GDP binding	3	2.15827	0.0571772	RRAS2, RAB5A, ARL8B	121	68	21127	7.70309	1	1	1
UP_SEQ_FEATURE	DOMAIN:Peptidase C1A papain C-terminal	2	1.43885	0.0578295	CTSZ, CTSB	132	11	24261	33.4174	1	1	1
UP_SEQ_FEATURE	DOMAIN:ENTH	2	1.43885	0.0578295	PICALM, EPN2	132	11	24261	33.4174	1	1	1
GOTERM_BP_DIRECT	GO:1901135~carbohydrate derivative metabolic process	2	1.43885	0.0582394	NAGLU, HEXB	120	10	19896	33.16	1	1	1
INTERPRO	IPR017854:Metalthion_dom_sf	2	1.43885	0.0582495	MT2A, MT3	138	11	25184	33.1805	1	1	1
INTERPRO	IPR000006:Metalthion_vert	2	1.43885	0.0582495	MT2A, MT3	138	11	25184	33.1805	1	1	1
INTERPRO	IPR023587:Metalthion_dom_sf_vert	2	1.43885	0.0582495	MT2A, MT3	138	11	25184	33.1805	1	1	1
INTERPRO	IPR013809:ENTH	2	1.43885	0.0582495	PICALM, EPN2	138	11	25184	33.1805	1	1	1
INTERPRO	IPR023213:CAT-like_dom_sf	2	1.43885	0.0582495	DLAT, CRAT	138	11	25184	33.1805	1	1	1
INTERPRO	IPR025661:Pept_asp_AS	2	1.43885	0.0582495	CTSZ, CTSB	138	11	25184	33.1805	1	1	1
SMART	SM00325:RhoGEF	3	2.15827	0.0587606	PLEKHG1, ARHGEF16, ARHGEF2	61	73	11140	7.50505	0.995151	1	1
SMART	SM00327:VWA	3	2.15827	0.0616291	COL6A6, MATN4, C2	61	75	11140	7.30492	0.996294	1	1
UP_SEQ_FEATURE	DOMAIN:Acyl-CoA dehydrogenase/oxidase N-terminal	2	1.43885	0.0629191	IVD, ACADS	132	12	24261	30.6326	1	1	1
INTERPRO	IPR004001:Actin_CS	2	1.43885	0.0633748	ACTR1B, ACTL6A	138	12	25184	30.4155	1	1	1
UP_SEQ_FEATURE	DOMAIN:DH	3	2.15827	0.0636636	PLEKHG1, ARHGEF16, ARHGEF2	132	76	24261	7.25508	1	1	1
GOTERM_BP_DIRECT	GO:0007409~axonogenesis	3	2.15827	0.0658612	PTPRZ1, DOCK7, PICALM	120	70	19896	7.10571	1	1	1
INTERPRO	IPR000219:DH-domain	3	2.15827	0.0659979	PLEKHG1, ARHGEF16, ARHGEF2	138	77	25184	7.11011	1	1	1
INTERPRO	IPR035899:DBL_dom_sf	3	2.15827	0.0675004	PLEKHG1, ARHGEF16, ARHGEF2	138	78	25184	7.01895	1	1	1
UP_KW_BIOLOGICAL_PROCESS	KW-0313~Glucose metabolism	2	1.43885	0.0676562	PDHA1, DLAT	48	12	8080	28.0556	0.950822	0.323246	0.293177
SMART	SM00645:Pept_C1	2	1.43885	0.0678347	CTSZ, CTSB	61	13	11140	28.0958	0.997933	1	1
UP_SEQ_FEATURE	DOMAIN:Acyl-CoA dehydrogenase/oxidase C-terminal	2	1.43885	0.0679815	IVD, ACADS	132	13	24261	28.2762	1	1	1
UP_SEQ_FEATURE	DOMAIN:EGF-like 2; calcium-binding	2	1.43885	0.0679815	PROS1, CRELD2	132	13	24261	28.2762	1	1	1
INTERPRO	IPR013786:AcylCoA_DH/ox_N	2	1.43885	0.0684724	IVD, ACADS	138	13	25184	28.0758	1	1	1
INTERPRO	IPR013128:Peptidase_C1A	2	1.43885	0.0684724	CTSZ, CTSB	138	13	25184	28.0758	1	1	1
INTERPRO	IPR016160:Ald_DH_CS_CYS	2	1.43885	0.0684724	ALDH3A2, ALDH6A1	138	13	25184	28.0758	1	1	1
INTERPRO	IPR009075:AcylCo_DH/oxidase_C	2	1.43885	0.0684724	IVD, ACADS	138	13	25184	28.0758	1	1	1
INTERPRO	IPR000668:Peptidase_C1A_C	2	1.43885	0.0684724	CTSZ, CTSB	138	13	25184	28.0758	1	1	1
UP_KW_LIGAND	KW-0480~Metal-thiolate cluster	2	1.43885	0.0689596	MT2A, MT3	49	9	6074	27.5465	0.874082	1	1
GOTERM_BP_DIRECT	GO:0032964~collagen biosynthetic process	2	1.43885	0.0694772	COL5A1, TRAPPC8	120	12	19896	27.6333	1	1	1
GOTERM_MF_DIRECT	GO:0042288~MHC class I protein binding	2	1.43885	0.071394	ATP5F1A, ATP5F1B	121	13	21127	26.862	1	1	1
UP_SEQ_FEATURE	DOMAIN:EF-hand 1	3	2.15827	0.0742109	S100G, EFHD2, FSTL1	132	83	24261	6.64321	1	1	1
UP_SEQ_FEATURE	DOMAIN:VWFA	3	2.15827	0.0742109	COL6A6, MATN4, C2	132	83	24261	6.64321	1	1	1
GOTERM_BP_DIRECT	GO:0010273~detoxification of copper ion	2	1.43885	0.0750461	MT2A, MT3	120	13	19896	25.5077	1	1	1
GOTERM_BP_DIRECT	GO:0042445~hormone metabolic process	2	1.43885	0.0750461	SELENOM, NAGLU	120	13	19896	25.5077	1	1	1
GOTERM_BP_DIRECT	GO:0042730~fibrinolysis	2	1.43885	0.0750461	PROS1, SERPING1	120	13	19896	25.5077	1	1	1
GOTERM_BP_DIRECT	GO:0006103~2-oxoglutarate metabolic process	2	1.43885	0.0750461	GOT2, KYAT3	120	13	19896	25.5077	1	1	1
GOTERM_BP_DIRECT	GO:0045947~negative regulation of translational initiation	2	1.43885	0.0750461	RBM4, EIF4EBP1	120	13	19896	25.5077	1	1	1
INTERPRO	IPR002035:VWF_A	3	2.15827	0.0751799	COL6A6, MATN4, C2	138	83	25184	6.59612	1	1	1
GOTERM_MF_DIRECT	GO:0008483~transaminase activity	2	1.43885	0.0766717	GOT2, KYAT3	121	14	21127	24.9433	1	1	1
INTERPRO	IPR049883:NOTCH1_EGF-like	3	2.15827	0.0767479	PROS1, CRELD2, MATN4	138	84	25184	6.5176	1	1	1
UP_SEQ_FEATURE	DOMAIN:EF-hand 2	3	2.15827	0.0788913	S100G, EFHD2, FSTL1	132	86	24261	6.41147	1	1	1
GOTERM_BP_DIRECT	GO:0050684~regulation of mRNA processing	2	1.43885	0.080582	SAFB2, HDAC7	120	14	19896	23.6857	1	1	1
GOTERM_BP_DIRECT	GO:0031641~regulation of myelination	2	1.43885	0.080582	PTPRZ1, PTN	120	14	19896	23.6857	1	1	1
GOTERM_CC_DIRECT	GO:0043202~lysosomal lumen	2	1.43885	0.0816495	NAGLU, LGMN	133	15	23319	23.3774	1	0.707629	0.684301
GOTERM_MF_DIRECT	GO:0008191~metalloendopeptidase inhibitor activity	2	1.43885	0.0819196	RARRES1, TIMP1	121	15	21127	23.2804	1	1	1
GOTERM_MF_DIRECT	GO:0000774~adenyl-nucleotide exchange factor activity	2	1.43885	0.0819196	GRPEL1, HSPA4L	121	15	21127	23.2804	1	1	1
UP_SEQ_FEATURE	DOMAIN:Acyl-CoA oxidase/dehydrogenase middle	2	1.43885	0.0830064	IVD, ACADS	132	16	24261	22.9744	1	1	1
INTERPRO	IPR037069:AcylCoA_DH/ox_N_sf	2	1.43885	0.0836007	IVD, ACADS	138	16	25184	22.8116	1	1	1
INTERPRO	IPR006091:Acyl-CoA_Oxase/DH_mid-dom	2	1.43885	0.0836007	IVD, ACADS	138	16	25184	22.8116	1	1	1
UP_KW_DOMAIN	KW-0175~Coiled coil	20	14.3885	0.0849126	DNAH12, MTMR2, CAVIN1, MAX, TSC22D3, PALM2, DTNBP1, SEPTIN5, RSRC2, OLFM4, CFAP157, KRT85, CCDC9, MAP7, STX6, PTX3, ARHGEF2, C7H19ORF25, MATN4, PICALM	83	2472	14709	1.43379	0.814737	0.53778	0.53778
UP_KW_LIGAND	KW-0547~Nucleotide-binding	17	12.2302	0.0857466	DNAH12, PDXK, HSPA4L, SEPTIN5, RRAS2, TUBB4A, ATP5F1A, ACTR1B, EHD4, ATP5F1B, PLXNB1, GLUL, RAB5A, DCTPP1, XYLB, MARK2, ARL8B	49	1445	6074	1.45834	0.92571	1	1
UP_SEQ_FEATURE	DOMAIN:Aldehyde dehydrogenase	2	1.43885	0.087961	ALDH3A2, ALDH6A1	132	17	24261	21.623	1	1	1
UP_KW_MOLECULAR_FUNCTION	KW-0808~Transferase	16	11.5108	0.0881309	PDXK, TUT7, MINK1, GOT2, GCNT1, SETD7, EEF2K, PNP, FASTK, KYAT3, DLAT, ACAA1, CRAT, GLUL, XYLB, MARK2	73	1668	11551	1.51782	0.98274	0.781154	0.781154
INTERPRO	IPR046373:Acyl-CoA_Oxase/DH_mid-dom_sf	2	1.43885	0.088589	IVD, ACADS	138	17	25184	21.4697	1	1	1
INTERPRO	IPR036250:AcylCo_DH-like_C	2	1.43885	0.088589	IVD, ACADS	138	17	25184	21.4697	1	1	1
INTERPRO	IPR009100:AcylCoA_DH/oxidase_NM_dom_sf	2	1.43885	0.088589	IVD, ACADS	138	17	25184	21.4697	1	1	1
KEGG_PATHWAY	bta00010:Glycolysis / Gluconeogenesis	3	2.15827	0.0895781	ALDH3A2, PDHA1, DLAT	76	64	9569	5.90193	0.999999	0.648375	0.605718
UP_SEQ_FEATURE	ACT_SITE:Proton acceptor	6	4.31655	0.0898168	PDXK, IVD, NIT1, ACAA1, CRAT, ACADS	132	439	24261	2.51201	1	1	1
GOTERM_BP_DIRECT	GO:1902004~positive regulation of amyloid-beta formation	2	1.43885	0.0915553	EFNA1, PICALM	120	16	19896	20.725	1	1	1
GOTERM_BP_DIRECT	GO:0048490~anterograde synaptic vesicle transport	2	1.43885	0.0915553	BLOC1S3, DTNBP1	120	16	19896	20.725	1	1	1
GOTERM_BP_DIRECT	GO:0042776~proton motive force-driven mitochondrial ATP synthesis	2	1.43885	0.0915553	ATP5F1A, ATP5F1B	120	16	19896	20.725	1	1	1
GOTERM_BP_DIRECT	GO:0071294~cellular response to zinc ion	2	1.43885	0.0915553	MT2A, MT3	120	16	19896	20.725	1	1	1
GOTERM_BP_DIRECT	GO:0031175~neuron projection development	3	2.15827	0.0919804	PTPRZ1, BLOC1S3, DTNBP1	120	85	19896	5.85176	1	1	1
GOTERM_MF_DIRECT	GO:0046933~proton-transporting ATP synthase activity, rotational mechanism	2	1.43885	0.0923269	ATP5F1A, ATP5F1B	121	17	21127	20.5416	1	1	1
GOTERM_MF_DIRECT	GO:0005525~GTP binding	6	4.31655	0.0928772	EHD4, SEPTIN5, RRAS2, TUBB4A, RAB5A, ARL8B	121	422	21127	2.48251	1	1	1
UP_SEQ_FEATURE	DOMAIN:Aminotransferase class I/classII large	2	1.43885	0.0928892	GOT2, KYAT3	132	18	24261	20.4217	1	1	1
INTERPRO	IPR011013:Gal_mutarotase_sf_dom	2	1.43885	0.0935504	GANAB, MAN2B1	138	18	25184	20.277	1	1	1
GOTERM_BP_DIRECT	GO:0006491~N-glycan processing	2	1.43885	0.0969932	GANAB, HEXB	120	17	19896	19.5059	1	1	1
GOTERM_BP_DIRECT	GO:0071276~cellular response to cadmium ion	2	1.43885	0.0969932	MT2A, MT3	120	17	19896	19.5059	1	1	1
GOTERM_BP_DIRECT	GO:0071280~cellular response to copper ion	2	1.43885	0.0969932	MT2A, MT3	120	17	19896	19.5059	1	1	1
GOTERM_CC_DIRECT	GO:0030904~retromer complex	2	1.43885	0.0971673	DENND4C, VPS26B	133	18	23319	19.4812	1	0.80039	0.774003
SMART	SM00343:ZnF_C2HC	2	1.43885	0.0975967	RBM4, TUT7	61	19	11140	19.2235	0.999881	1	1
SMART	SM01057:Carb_anhydrase	2	1.43885	0.0975967	PTPRZ1, CA13	61	19	11140	19.2235	0.999881	1	1
INTERPRO	IPR015590:Aldehyde_DH_dom	2	1.43885	0.098485	ALDH3A2, ALDH6A1	138	19	25184	19.2098	1	1	1
INTERPRO	IPR016161:Ald_DH/histidinol_DH	2	1.43885	0.098485	ALDH3A2, ALDH6A1	138	19	25184	19.2098	1	1	1
INTERPRO	IPR016163:Ald_DH_C	2	1.43885	0.098485	ALDH3A2, ALDH6A1	138	19	25184	19.2098	1	1	1
INTERPRO	IPR016162:Ald_DH_N	2	1.43885	0.098485	ALDH3A2, ALDH6A1	138	19	25184	19.2098	1	1	1
INTERPRO	IPR004839:Aminotransferase_I/II_large	2	1.43885	0.098485	GOT2, KYAT3	138	19	25184	19.2098	1	1	1
INTERPRO	IPR050525:ECM_Assembly_Org	2	1.43885	0.098485	COL6A6, MATN4	138	19	25184	19.2098	1	1	1

## Sheet: DAVID downregulated mP4 vs Cont
Category	Term	Count	%	PValue	Genes	List Total	Pop Hits	Pop Total	Fold Enrichment	Bonferroni	Benjamini	FDR
GOTERM_CC_DIRECT	GO:0005829~cytosol	32	41.0256	4.30507e-09	SERPINB12, FAM114A1, ARL2, HID1, BAG6, AS3MT, PAK1, BAG5, PPP6R3, MAP3K20, STAT6, CTNNBL1, OSBPL9, SEC24B, XRCC4, CMTM3, USP4, MAP1S, VTA1, ASMTL, PRKCA, COMMD4, PTBP3, GGCT, VSNL1, ACTBL2, HMBS, TBCE, ATG4B, ARHGEF7, LYPLAL1, CC2D1B	75	3272	23319	3.04078	6.802e-07	6.80201e-07	6.7159e-07
UP_SEQ_FEATURE	COMPBIAS:Acidic residues	20	25.641	6.79098e-06	SF3A3, SEC24B, MRE11, CMTM3, IFT140, USP4, VTA1, PTBP3, STK3, PAK1, HECTD1, PABPN1, SPOCK2, PPP6R3, MAP3K20, KIF1A, CTNNBL1, CC2D1B, FAM50A, TMPO	73	2077	24261	3.20022	0.00156749	0.00156872	0.00156872
GOTERM_CC_DIRECT	GO:0005654~nucleoplasm	20	25.641	6.92625e-05	STX12, DUT, FAM114A1, XRCC4, XRCC5, MAP1S, VTA1, ARL2, MACROH2A1, CDH6, BAG6, PAK1, CASP8, MAPKAPK3, PPP6R3, STAT6, KPNA4, CTNNBL1, CC2D1B, FAM50A	75	2287	23319	2.71902	0.0108842	0.00547174	0.00540247
UP_KW_DOMAIN	KW-0175~Coiled coil	18	23.0769	0.000233851	OSBPL9, STX12, LRRC59, XRCC4, ACTN2, MTMR6, STK3, CLIP2, PABPN1, GNAQ, MAP3K20, KIF1A, ARHGEF7, CCDC93, CTNNBL1, CC2D1B, FAM50A, VPS16	43	2472	14709	2.4908	0.0028026	0.00280621	0.00280621
GOTERM_BP_DIRECT	GO:0050821~protein stabilization	6	7.69231	0.000236671	BAG6, STX12, BAG5, GNAQ, CHEK2, STK3	71	158	19896	10.6415	0.10613	0.112182	0.112182
UP_KW_BIOLOGICAL_PROCESS	KW-0053~Apoptosis	7	8.97436	0.000681659	BAG6, PAK1, CASP8, MAP1S, PRKCA, TNFRSF1A, STK3	34	270	8080	6.16122	0.0209168	0.0211314	0.0211314
GOTERM_CC_DIRECT	GO:0005737~cytoplasm	29	37.1795	0.00078819	CYFIP1, MRE11, ARL2, MTMR6, STK3, PAK1, CASP8, BAG5, PABPN1, CHEK2, MAP3K20, STAT6, KPNA4, VPS16, USP4, XRCC5, PRKCA, SSH3, MSMP, COMMD4, PCP4, MAPKAPK3, ACTBL2, GNAQ, HMBS, TBCE, ATG4B, ARHGEF7, LYPLAL1	75	4945	23319	1.82339	0.117135	0.0415113	0.0409859
GOTERM_BP_DIRECT	GO:0006915~apoptotic process	7	8.97436	0.00113764	BAG6, PAK1, CASP8, MAP1S, PRKCA, TNFRSF1A, STK3	71	334	19896	5.87299	0.416989	0.269621	0.269621
GOTERM_CC_DIRECT	GO:0030027~lamellipodium	5	6.41026	0.00117761	CYFIP1, PAK1, CASP8, ACTBL2, ARHGEF7	75	145	23319	10.7214	0.16987	0.0465158	0.0459269
KEGG_PATHWAY	bta03450:Non-homologous end-joining	3	3.84615	0.0015608	MRE11, XRCC4, XRCC5	45	13	9569	49.0718	0.23321	0.265335	0.265335
GOTERM_BP_DIRECT	GO:0071480~cellular response to gamma radiation	3	3.84615	0.00180014	XRCC5, CHEK2, MAP3K20	71	18	19896	46.7042	0.574306	0.284422	0.284422
UP_KW_CELLULAR_COMPONENT	KW-0539~Nucleus	19	24.359	0.00221605	SF3A3, LRRC59, MRE11, XRCC4, XRCC5, USP4, MAP1S, ARL2, PRKCA, MACROH2A1, COMMD4, STK3, BAG6, PAK1, MAPKAPK3, ACTBL2, PABPN1, STAT6, CTNNBL1	47	3234	16146	2.01828	0.0518515	0.0531851	0.0531851
UP_KW_DOMAIN	KW-0677~Repeat	18	23.0769	0.00222163	LRRC59, IFT140, USP4, ACTN2, PLAUR, PRKCA, TNFRSF1A, CDH6, BAG6, BAG5, CASP8, VSNL1, COL4A3, TBCE, CHORDC1, SLIT3, KPNA4, CTNNBL1	43	2988	14709	2.06066	0.0263362	0.0133298	0.0133298
UP_KW_PTM	KW-0007~Acetylation	16	20.5128	0.00331972	LRRC59, VTA1, PRKCA, BAG6, PAK1, MAPKAPK3, ACTBL2, PABPN1, TBCE, HMBS, CHORDC1, ATG4B, METTL26, ATP6V1C1, CTNNBL1, TMPO	38	1853	9262	2.10458	0.0612252	0.0663944	0.0663944
GOTERM_MF_DIRECT	GO:0004674~protein serine/threonine kinase activity	6	7.69231	0.00374865	PAK1, MAPKAPK3, CHEK2, MAP3K20, PRKCA, STK3	67	331	21127	5.71592	0.519227	0.411669	0.411669
UP_KW_MOLECULAR_FUNCTION	KW-0723~Serine/threonine-protein kinase	6	7.69231	0.0038145	PAK1, MAPKAPK3, CHEK2, MAP3K20, PRKCA, STK3	42	297	11551	5.55604	0.108325	0.114435	0.114435
INTERPRO	IPR016024:ARM-type_fold	6	7.69231	0.00472189	HECTD1, AP1G2, PPP6R3, HGH1, KPNA4, CTNNBL1	78	356	25184	5.44166	0.813671	1	1
GOTERM_BP_DIRECT	GO:0006303~double-strand break repair via nonhomologous end joining	3	3.84615	0.00498056	MRE11, XRCC4, XRCC5	71	30	19896	28.0225	0.906209	0.590197	0.590197
KEGG_PATHWAY	bta05170:Human immunodeficiency virus 1 infection	6	7.69231	0.00516749	PAK1, CASP8, AP1G2, GNAQ, PRKCA, TNFRSF1A	45	246	9569	5.18645	0.585528	0.405763	0.405763
INTERPRO	IPR011989:ARM-like	5	6.41026	0.00596273	HECTD1, AP1G2, HGH1, KPNA4, CTNNBL1	78	236	25184	6.8405	0.880341	1	1
GOTERM_MF_DIRECT	GO:0042802~identical protein binding	10	12.8205	0.00605437	MRE11, CASP8, ACTBL2, PABPN1, XRCC4, ACTN2, USP4, STAT6, KIF1A, STK3	67	1076	21127	2.93056	0.694006	0.411669	0.411669
UP_KW_CELLULAR_COMPONENT	KW-0963~Cytoplasm	17	21.7949	0.00677851	CYFIP1, USP4, ACTN2, MAP1S, VTA1, ARL2, PRKCA, SSH3, COMMD4, PAK1, MAPKAPK3, ACTBL2, PABPN1, TBCE, ATG4B, STAT6, KIF1A	47	3002	16146	1.94538	0.150611	0.0813421	0.0813421
GOTERM_MF_DIRECT	GO:0031625~ubiquitin protein ligase binding	5	6.41026	0.00704748	BAG6, BAG5, CASP8, XRCC5, CHEK2	67	243	21127	6.48824	0.748201	0.411669	0.411669
KEGG_PATHWAY	bta05132:Salmonella infection	6	7.69231	0.00716052	CYFIP1, PAK1, CASP8, KPNA4, VPS16, TNFRSF1A	45	266	9569	4.79649	0.705262	0.405763	0.405763
UP_KW_PTM	KW-0597~Phosphoprotein	22	28.2051	0.0073087	LRRC59, FAM114A1, USP4, ACTN2, MAP1S, ARL2, PRKCA, STK3, CDH6, GGCT, BAG6, PAK1, HECTD1, MAPKAPK3, PABPN1, TBCE, HMBS, CHORDC1, ATG4B, METTL26, CTNNBL1, TMPO	38	3315	9262	1.61756	0.130099	0.073087	0.073087
GOTERM_CC_DIRECT	GO:0045202~synapse	6	7.69231	0.0079175	CYFIP1, ACTBL2, AP1G2, MAP1S, GNAQ, KIF1A	75	389	23319	4.79568	0.715193	0.250193	0.247026
GOTERM_MF_DIRECT	GO:0097110~scaffold protein binding	3	3.84615	0.0102837	CASP8, ATG4B, PRKCA	67	49	21127	19.3058	0.866774	0.411669	0.411669
GOTERM_MF_DIRECT	GO:0003779~actin binding	5	6.41026	0.0109	XRCC4, ACTN2, MAP1S, SSH3, VPS16	67	276	21127	5.71247	0.882011	0.411669	0.411669
KEGG_PATHWAY	bta04010:MAPK signaling pathway	6	7.69231	0.0116968	PAK1, MAPKAPK3, MAP3K20, PRKCA, TNFRSF1A, STK3	45	300	9569	4.25289	0.864688	0.497113	0.497113
UP_SEQ_FEATURE	MOTIF:Nuclear export signal (NES)	2	2.5641	0.0118189	MAPKAPK3, CTNNBL1	73	4	24261	166.171	0.935843	0.982991	0.982991
UP_SEQ_FEATURE	DOMAIN:Protein kinase	6	7.69231	0.0152266	PAK1, MAPKAPK3, CHEK2, MAP3K20, PRKCA, STK3	73	490	24261	4.0695	0.971114	0.982991	0.982991
INTERPRO	IPR008271:Ser/Thr_kinase_AS	5	6.41026	0.0160799	PAK1, MAPKAPK3, CHEK2, MAP3K20, PRKCA	78	316	25184	5.10873	0.996832	1	1
GOTERM_CC_DIRECT	GO:0005925~focal adhesion	4	5.12821	0.0169116	PAK1, ACTBL2, ACTN2, ARL2	75	170	23319	7.31576	0.93245	0.388847	0.383925
UP_SEQ_FEATURE	REGION:Disordered	51	65.3846	0.0170215	ISCA2, MRE11, HID1, CDH6, CASP8, AP1G2, CHEK2, PPP6R3, CHORDC1, KPNA4, KIF1A, CCDC93, CTNNBL1, TMPO, USP4, IFT140, MAP1S, SERPINF2, ASMTL, PTBP3, CLIP2, PCP4, MAPKAPK3, COL4A3, ATG4B, ARHGEF7, LRRC59, FAM114A1, MACROH2A1, MTMR6, STK3, BAG6, PAK1, HECTD1, PABPN1, SPOCK2, MAP3K20, STAT6, OSBPL9, SF3A3, DUT, SEC24B, CMTM3, XRCC4, XRCC5, VTA1, SSH3, MSMP, VPS35L, FAM50A, CC2D1B	73	13718	24261	1.23556	0.981047	0.982991	0.982991
INTERPRO	IPR000719:Prot_kinase_dom	6	7.69231	0.0171756	PAK1, MAPKAPK3, CHEK2, MAP3K20, PRKCA, STK3	78	490	25184	3.95353	0.997867	1	1
SMART	SM00220:S_TKc	6	7.69231	0.0182466	PAK1, MAPKAPK3, CHEK2, MAP3K20, PRKCA, STK3	48	365	11140	3.81507	0.70882	1	1
GOTERM_CC_DIRECT	GO:0005958~DNA-dependent protein kinase-DNA ligase 4 complex	2	2.5641	0.0188919	XRCC4, XRCC5	75	6	23319	103.64	0.950879	0.388847	0.383925
GOTERM_CC_DIRECT	GO:0005634~nucleus	26	33.3333	0.0196885	MRE11, ARL2, MACROH2A1, STK3, BAG6, BAG5, PABPN1, CHEK2, PPP6R3, MAP3K20, STAT6, KPNA4, CTNNBL1, SF3A3, XRCC4, USP4, MAP1S, XRCC5, PRKCA, COMMD4, PTBP3, CLIP2, MAPKAPK3, ACTBL2, FAM50A, CC2D1B	75	5303	23319	1.52441	0.956796	0.388847	0.383925
INTERPRO	IPR011009:Kinase-like_dom_sf	6	7.69231	0.0235337	PAK1, MAPKAPK3, CHEK2, MAP3K20, PRKCA, STK3	78	532	25184	3.64141	0.999787	1	1
UP_KW_CELLULAR_COMPONENT	KW-0206~Cytoskeleton	7	8.97436	0.0240496	PAK1, ACTBL2, MAP1S, TBCE, ARL2, KIF1A, SSH3	47	792	16146	3.03627	0.442474	0.192397	0.192397
GOTERM_CC_DIRECT	GO:0005813~centrosome	6	7.69231	0.0266143	PAK1, IFT140, MAP1S, ARL2, CTNNBL1, STK3	75	530	23319	3.51985	0.985906	0.467228	0.461314
GOTERM_BP_DIRECT	GO:0009966~regulation of signal transduction	3	3.84615	0.0287098	VSNL1, PPP6R3, PTBP3	71	75	19896	11.209	0.999999	1	1
UP_SEQ_FEATURE	DOMAIN:CAP-Gly	2	2.5641	0.0292894	CLIP2, TBCE	73	10	24261	66.4685	0.998958	1	1
INTERPRO	IPR000938:CAP-Gly_domain	2	2.5641	0.030163	CLIP2, TBCE	78	10	25184	64.5744	0.999981	1	1
INTERPRO	IPR036859:CAP-Gly_dom_sf	2	2.5641	0.030163	CLIP2, TBCE	78	10	25184	64.5744	0.999981	1	1
GOTERM_MF_DIRECT	GO:0019901~protein kinase binding	5	6.41026	0.0312855	BAG5, ACTBL2, CHEK2, ARHGEF7, MACROH2A1	67	381	21127	4.13817	0.997967	0.411669	0.411669
UP_KW_MOLECULAR_FUNCTION	KW-0143~Chaperone	4	5.12821	0.0324104	BAG6, BAG5, TBCE, CHORDC1	42	197	11551	5.58424	0.627835	0.377008	0.377008
GOTERM_BP_DIRECT	GO:0045651~positive regulation of macrophage differentiation	2	2.5641	0.0346388	CASP8, PRKCA	71	10	19896	56.0451	1	1	1
GOTERM_CC_DIRECT	GO:0000781~chromosome, telomeric region	3	3.84615	0.0410058	MRE11, XRCC5, CHEK2	75	101	23319	9.23525	0.998661	0.639708	0.631611
INTERPRO	IPR036465:vWFA_dom_sf	3	3.84615	0.0411502	LOC784768, SEC24B, XRCC5	78	105	25184	9.22491	1	1	1
SMART	SM01052:CAP_GLY	2	2.5641	0.0414147	CLIP2, TBCE	48	10	11140	46.4167	0.941216	1	1
GOTERM_BP_DIRECT	GO:0034333~adherens junction assembly	2	2.5641	0.0414233	ACTBL2, ARL2	71	12	19896	46.7042	1	1	1
UP_SEQ_FEATURE	ACT_SITE:Proton acceptor	5	6.41026	0.0415764	GGCT, PAK1, MAPKAPK3, USP4, PRKCA	73	439	24261	3.78522	0.999945	1	1
UP_KW_MOLECULAR_FUNCTION	KW-0378~Hydrolase	11	14.1026	0.042156	LOC784768, DUT, MRE11, CASP8, ACTBL2, XRCC5, USP4, ATG4B, CELA1, SSH3, LYPLAL1	42	1558	11551	1.94176	0.72531	0.377008	0.377008
GOTERM_CC_DIRECT	GO:0005794~Golgi apparatus	7	8.97436	0.0451029	OSBPL9, STX12, FAM114A1, AP1G2, GNAQ, CHEK2, ARL2	75	817	23319	2.66394	0.999319	0.639708	0.631611
GOTERM_BP_DIRECT	GO:0031573~mitotic intra-S DNA damage checkpoint signaling	2	2.5641	0.0481608	MRE11, CHEK2	71	14	19896	40.0322	1	1	1
GOTERM_CC_DIRECT	GO:0005635~nuclear envelope	3	3.84615	0.0485854	LRRC59, MTMR6, TMPO	75	111	23319	8.40324	0.999618	0.639708	0.631611
KEGG_PATHWAY	bta04360:Axon guidance	4	5.12821	0.0500804	PAK1, SLIT3, PRKCA, SSH3	45	181	9569	4.69932	0.999839	1	1
GOTERM_MF_DIRECT	GO:0005524~ATP binding	10	12.8205	0.0541108	PAK1, ACTBL2, MAPKAPK3, XRCC5, CHEK2, CHORDC1, MAP3K20, PRKCA, KIF1A, STK3	67	1568	21127	2.01102	0.999981	0.411669	0.411669
KEGG_PATHWAY	bta04217:Necroptosis	4	5.12821	0.0549363	CASP8, STAT6, MACROH2A1, TNFRSF1A	45	188	9569	4.52435	0.999933	1	1
GOTERM_MF_DIRECT	GO:0072518~Rho-dependent protein serine/threonine kinase activity	3	3.84615	0.0550336	PAK1, MAPKAPK3, STK3	67	121	21127	7.81806	0.999984	0.411669	0.411669
GOTERM_MF_DIRECT	GO:0004676~3-phosphoinositide-dependent protein kinase activity	3	3.84615	0.0550336	PAK1, MAPKAPK3, STK3	67	121	21127	7.81806	0.999984	0.411669	0.411669
GOTERM_MF_DIRECT	GO:0004677~DNA-dependent protein kinase activity	3	3.84615	0.0550336	PAK1, MAPKAPK3, STK3	67	121	21127	7.81806	0.999984	0.411669	0.411669
GOTERM_MF_DIRECT	GO:0044022~histone H3S28 kinase activity	3	3.84615	0.0550336	PAK1, MAPKAPK3, STK3	67	121	21127	7.81806	0.999984	0.411669	0.411669
GOTERM_MF_DIRECT	GO:0044023~histone H4S1 kinase activity	3	3.84615	0.0550336	PAK1, MAPKAPK3, STK3	67	121	21127	7.81806	0.999984	0.411669	0.411669
GOTERM_MF_DIRECT	GO:0044024~histone H2AS1 kinase activity	3	3.84615	0.0550336	PAK1, MAPKAPK3, STK3	67	121	21127	7.81806	0.999984	0.411669	0.411669
GOTERM_MF_DIRECT	GO:0072371~histone H2AS121 kinase activity	3	3.84615	0.0550336	PAK1, MAPKAPK3, STK3	67	121	21127	7.81806	0.999984	0.411669	0.411669
GOTERM_MF_DIRECT	GO:0072354~histone H3T3 kinase activity	3	3.84615	0.0550336	PAK1, MAPKAPK3, STK3	67	121	21127	7.81806	0.999984	0.411669	0.411669
GOTERM_MF_DIRECT	GO:0004711~ribosomal protein S6 kinase activity	3	3.84615	0.0550336	PAK1, MAPKAPK3, STK3	67	121	21127	7.81806	0.999984	0.411669	0.411669
GOTERM_MF_DIRECT	GO:0140855~histone H3S57 kinase activity	3	3.84615	0.0550336	PAK1, MAPKAPK3, STK3	67	121	21127	7.81806	0.999984	0.411669	0.411669
GOTERM_MF_DIRECT	GO:0035175~histone H3S10 kinase activity	3	3.84615	0.0550336	PAK1, MAPKAPK3, STK3	67	121	21127	7.81806	0.999984	0.411669	0.411669
GOTERM_MF_DIRECT	GO:0044025~histone H2BS14 kinase activity	3	3.84615	0.0550336	PAK1, MAPKAPK3, STK3	67	121	21127	7.81806	0.999984	0.411669	0.411669
GOTERM_MF_DIRECT	GO:0035979~histone H2AXS139 kinase activity	3	3.84615	0.0550336	PAK1, MAPKAPK3, STK3	67	121	21127	7.81806	0.999984	0.411669	0.411669
GOTERM_MF_DIRECT	GO:0035403~histone H3T6 kinase activity	3	3.84615	0.0558409	PAK1, MAPKAPK3, STK3	67	122	21127	7.75398	0.999986	0.411669	0.411669
GOTERM_MF_DIRECT	GO:0035402~histone H3T11 kinase activity	3	3.84615	0.0558409	PAK1, MAPKAPK3, STK3	67	122	21127	7.75398	0.999986	0.411669	0.411669
GOTERM_MF_DIRECT	GO:0140823~histone H2BS36 kinase activity	3	3.84615	0.0558409	PAK1, MAPKAPK3, STK3	67	122	21127	7.75398	0.999986	0.411669	0.411669
GOTERM_MF_DIRECT	GO:1990244~histone H2AT120 kinase activity	3	3.84615	0.0558409	PAK1, MAPKAPK3, STK3	67	122	21127	7.75398	0.999986	0.411669	0.411669
GOTERM_MF_DIRECT	GO:0140857~histone H3T45 kinase activity	3	3.84615	0.0566523	PAK1, MAPKAPK3, STK3	67	123	21127	7.69094	0.999988	0.411669	0.411669
GOTERM_MF_DIRECT	GO:0106310~protein serine kinase activity	3	3.84615	0.0574679	PAK1, MAPKAPK3, PRKCA	67	124	21127	7.62891	0.99999	0.411669	0.411669
GOTERM_MF_DIRECT	GO:0004679~AMP-activated protein kinase activity	3	3.84615	0.0574679	PAK1, MAPKAPK3, STK3	67	124	21127	7.62891	0.99999	0.411669	0.411669
GOTERM_BP_DIRECT	GO:0006886~intracellular protein transport	4	5.12821	0.0580765	STX12, SEC24B, AP1G2, VPS16	71	250	19896	4.48361	1	1	1
GOTERM_MF_DIRECT	GO:0004694~eukaryotic translation initiation factor 2alpha kinase activity	3	3.84615	0.0591115	PAK1, MAPKAPK3, STK3	67	126	21127	7.50782	0.999993	0.411669	0.411669
UP_KW_MOLECULAR_FUNCTION	KW-0788~Thiol protease	3	3.84615	0.0598139	CASP8, USP4, ATG4B	42	112	11551	7.36671	0.842814	0.377008	0.377008
INTERPRO	IPR029063:SAM-dependent_MTases_sf	3	3.84615	0.0618446	AS3MT, ASMTL, METTL26	78	132	25184	7.338	1	1	1
KEGG_PATHWAY	bta05164:Influenza A	4	5.12821	0.062253	CASP8, PABPN1, PRKCA, TNFRSF1A	45	198	9569	4.29585	0.999982	1	1
UP_KW_MOLECULAR_FUNCTION	KW-0418~Kinase	6	7.69231	0.0628346	PAK1, MAPKAPK3, CHEK2, MAP3K20, PRKCA, STK3	42	609	11551	2.70959	0.857279	0.377008	0.377008
GOTERM_MF_DIRECT	GO:0005509~calcium ion binding	6	7.69231	0.0671667	CDH6, PCP4, VSNL1, ACTN2, SPOCK2, SLIT3	67	699	21127	2.70668	0.999999	0.451638	0.451638
UP_SEQ_FEATURE	DOMAIN:FHA	2	2.5641	0.0716443	CHEK2, KIF1A	73	25	24261	26.5874	1	1	1
GOTERM_MF_DIRECT	GO:0003678~DNA helicase activity	2	2.5641	0.0723803	MRE11, XRCC5	67	24	21127	26.2774	1	0.470472	0.470472
GOTERM_BP_DIRECT	GO:0045595~regulation of cell differentiation	2	2.5641	0.0779063	CELA1, PTBP3	71	23	19896	24.3674	1	1	1
KEGG_PATHWAY	bta04972:Pancreatic secretion	3	3.84615	0.081097	LOC784768, GNAQ, PRKCA	45	103	9569	6.19353	0.999999	1	1
GOTERM_BP_DIRECT	GO:0006893~Golgi to plasma membrane transport	2	2.5641	0.0811542	CCDC93, VPS35L	71	24	19896	23.3521	1	1	1
UP_SEQ_FEATURE	COMPBIAS:Polar residues	22	28.2051	0.0881649	OSBPL9, ISCA2, SEC24B, MRE11, XRCC4, USP4, MAP1S, VTA1, SSH3, MACROH2A1, MTMR6, STK3, CDH6, CLIP2, PAK1, HECTD1, AP1G2, PPP6R3, MAP3K20, ARHGEF7, CC2D1B, TMPO	73	5291	24261	1.38188	1	1	1
GOTERM_BP_DIRECT	GO:0042771~intrinsic apoptotic signaling pathway in response to DNA damage by p53 class mediator	2	2.5641	0.0908306	BAG6, CHEK2	71	27	19896	20.7574	1	1	1
GOTERM_BP_DIRECT	GO:0046777~protein autophosphorylation	2	2.5641	0.0908306	PAK1, MAPKAPK3	71	27	19896	20.7574	1	1	1
GOTERM_BP_DIRECT	GO:0008625~extrinsic apoptotic signaling pathway via death domain receptors	2	2.5641	0.0908306	CASP8, STK3	71	27	19896	20.7574	1	1	1
GOTERM_BP_DIRECT	GO:0010811~positive regulation of cell-substrate adhesion	2	2.5641	0.0908306	SPOCK2, ARL2	71	27	19896	20.7574	1	1	1
KEGG_PATHWAY	bta04810:Regulation of actin cytoskeleton	4	5.12821	0.0911834	CYFIP1, PAK1, ARHGEF7, SSH3	45	233	9569	3.65055	1	1	1
UP_KW_BIOLOGICAL_PROCESS	KW-0653~Protein transport	5	6.41026	0.0916464	SEC24B, VTA1, ATG4B, VPS35L, VPS16	34	423	8080	2.80907	0.949195	1	1
SMART	SM00240:FHA	2	2.5641	0.0927519	CHEK2, KIF1A	48	23	11140	20.1812	0.998529	1	1
GOTERM_CC_DIRECT	GO:0032991~protein-containing complex	4	5.12821	0.0931162	PAK1, PCP4, ACTBL2, STK3	75	339	23319	3.66867	1	1	0.993631
UP_KW_MOLECULAR_FUNCTION	KW-0645~Protease	5	6.41026	0.0966962	LOC784768, CASP8, USP4, ATG4B, CELA1	42	494	11551	2.78364	0.952683	0.483481	0.483481
GOTERM_CC_DIRECT	GO:0090734~site of DNA damage	2	2.5641	0.0967694	XRCC5, MACROH2A1	75	32	23319	19.4325	1	1	0.993631
GOTERM_BP_DIRECT	GO:0006325~chromatin organization	3	3.84615	0.0979076	BAG6, MACROH2A1, FAM50A	71	150	19896	5.60451	1	1	1
UP_KW_CELLULAR_COMPONENT	KW-0968~Cytoplasmic vesicle	4	5.12821	0.0993343	SEC24B, ATG4B, ATP6V1C1, VPS16	47	390	16146	3.5234	0.918805	0.596006	0.596006
