# Supplementary material for: Hormonally responsive bovine oviductal organoids recapitulate native oviductal secretions and enhance sperm capacitation
Source: Cell Mol Life Sci. 2026 Apr 21;83(1):223. doi: 10.1007/s00018-026-06200-6 (PMC13190940; doi:10.1007/s00018-026-06200-6)
Supplement: Supplementary file 8 — Supplementary Material 8 (XLXS 11.6 KB) [file 18_2026_6200_MOESM8_ESM.xlsx]

## Sheet: Hoja1
Motility paramiters measured by CASA. One-way ANOVA
Group	Time (min)	Total motility (%)	Progressive motility (%)	VCL (µm/s)	VSL (µm/s)	VAP (µm/s)	LIN (%)	STR (%)	WOB (%)	ALH (µm)	BCF (Hz)
PBS	0	58.8598	44.5692	142.222	96.5845	102.521	0.640796	0.862212	0.710058	4.20482	9.34438
SEM	0	3.01732	2.63896	4.10212	3.02987	2.99743	0.00984328	0.00985336	0.00783429	0.116559	0.286675
PBS	120	13.5875	8.06319	92.1647	63.1201	66.2702	0.64334	0.821641	0.724626	2.94065	7.02927
SEM	120	1.36368	1.25493	8.87863	7.71282	7.39195	0.0255555	0.022279	0.0194082	0.187692	0.536411
Control	120	19.3308	10.7998	99.2126	66.7891	70.71	0.611012	0.822579	0.706283	3.23513	7.62378
SEM	120	1.27427	0.832512	5.3321	5.16064	4.90163	0.0206918	0.0163358	0.0155719	0.130479	0.30445
E2	120	22.0916	12.1062	91.3803	64.1636	67.9381	0.636744	0.82892	0.729223	2.8778	7.16779
SEM	120	1.64795	1.14283	5.88604	5.78326	5.41931	0.0249009	0.0165642	0.0187696	0.153953	0.272118
P4	120	20.3328	11.1436	90.1933	59.5641	64.6556	0.611699	0.798378	0.727006	3.0285	7.28198
SEM	120	1.86964	1.26734	6.3469	4.74337	4.4233	0.0167846	0.0153647	0.0172369	0.168262	0.417794
BOF	120	26.1215	17.2511	103.036	70.4911	76.569	0.623539	0.809045	0.729382	3.24078	7.43699
SEM	120	2.80085	2.48173	7.38213	6.00142	5.76047	0.0218543	0.0226999	0.0151964	0.17652	0.425952
	p value	<0.001	0.001	0.604	0.743	0.589	0.785	0.8	0.856	0.395	0.856
